# Supplementary material for: CD8+ T Cell-Based Molecular Classification With Heterogeneous Immunogenomic Landscapes and Clinical Significance of Clear Cell Renal Cell Carcinoma
Source: Front Immunol. 2021 Dec 14;12:745945. doi: 10.3389/fimmu.2021.745945 (PMC8713701; doi:10.3389/fimmu.2021.745945)
Supplement: Supplementary file 11 [file Table_1.xlsx]

## Sheet: Supplement Table1
Supplement Table 1. Differential gene analysis in TCGA.
symbol	logFC	logCPM	PValue	FDR
AQP2	-8.94638	8.80093	7.83724e-136	1.26455e-133
UMOD	-8.5697	10.2918	1.50764e-129	2.10952e-127
SLC12A1	-8.2765	8.73272	1.74618e-238	1.73745e-235
TMEM207	-8.14781	1.07504	1.78878e-124	2.16467e-122
ELF5	-7.85573	2.78292	7.51257e-280	1.495e-276
CALB1	-7.52583	5.75505	6.93521e-275	1.03508e-271
SEMG2	-7.31357	-1.82694	2.13686e-141	4.07141e-139
MUC15	-7.2296	3.67189	1.68669e-128	2.34175e-126
ATP12A	-7.22636	1.4225	2.42868e-207	1.55349e-204
NPHS2	-7.09757	4.22338	1.84058e-95	1.23003e-93
TMEM238L	-7.09135	0.561986	0	0
UNCX	-7.02788	-2.02374	2.31618e-213	1.5364e-210
PRR35	-7.01569	0.852389	1.46791e-133	2.19086e-131
GP2	-6.92108	0.794577	1.55762e-172	5.32908e-170
DUSP9	-6.83298	4.18024	7.07123e-221	5.06583e-218
SOST	-6.8151	1.48971	3.21194e-177	1.174e-174
C4orf54	-6.75236	0.515259	4.9177e-139	8.30906e-137
CPNE6	-6.53278	0.803634	1.11373e-193	5.39107e-191
SLC14A2	-6.44913	3.17795	1.51364e-195	7.7455e-193
DDN	-6.35442	2.2553	4.59869e-277	7.4875e-274
FXYD4	-6.29238	5.05877	3.18122e-80	1.42796e-78
KCNJ1	-6.2757	6.1073	1.31797e-171	4.29179e-169
HS6ST2	-6.25572	2.93233	1.22715e-222	9.15763e-220
KCNJ10	-6.18571	4.3419	1.29267e-290	3.30739e-287
KNG1	-6.17769	7.2878	1.44055e-86	7.77115e-85
VGLL1	-6.16492	0.362587	1.18661e-83	5.8385e-82
SLC22A8	-6.12462	5.5848	1.36168e-124	1.68191e-122
SLC9A4	-6.09307	3.05057	1.08402e-93	6.86033e-92
NPHS1	-5.95356	3.52231	6.56312e-164	1.80839e-161
ESRRB	-5.9365	3.15049	1.00763502711772e-317	3.60934866713568e-314
CLDN16	-5.85007	4.01428	1.00809e-220	6.94419e-218
GPC5	-5.83545	1.165	1.92663e-299	5.75098e-296
NELL1	-5.80119	2.81016	6.60558e-89	3.81632e-87
KLK7	-5.80086	0.606627	1.4364e-93	9.02663e-92
TFAP2B	-5.75005	2.58113	6.89183e-116	7.05329e-114
RALYL	-5.73765	1.367	4.51576e-90	2.65171e-88
PCARE	-5.69893	-1.78178	1.48814e-124	1.82551e-122
CLDN19	-5.68575	4.09041	4.46082e-172	1.47951e-169
CALML3	-5.67679	0.623869	2.9412e-133	4.31778e-131
SH3GL3	-5.64311	0.0297002	1.61875e-174	5.68465e-172
HCRTR2	-5.6023	-2.97297	4.95706e-156	1.19974e-153
ACPP	-5.57573	3.0452	0	0
CASR	-5.50608	4.34247	3.83144e-150	8.47173e-148
EGF	-5.42178	6.13665	1.22302e-200	6.84508e-198
KLK6	-5.41829	1.13929	6.05769e-79	2.62695e-77
XPNPEP2	-5.38538	5.10037	1.8785e-151	4.31332e-149
HMX2	-5.33452	-2.18947	1.95504e-53	3.55479e-52
OLFM3	-5.30865	-2.26155	2.32111e-98	1.66285e-96
SFRP1	-5.27878	6.21366	3.96906e-187	1.75482e-184
CHP2	-5.25855	-1.29656	8.31231e-162	2.18932e-159
MFSD4A	-5.24601	6.18514	0	0
ASB15	-5.24512	0.35944	1.82183e-108	1.57628e-106
TYRP1	-5.23873	1.66358	2.23779e-90	1.31838e-88
HELT	-5.2361	-2.99035	1.0242e-109	9.21782e-108
SIAH3	-5.23225	0.471048	3.45489e-185	1.439e-182
EHF	-5.21707	3.74056	2.58027e-135	4.12613e-133
RANBP3L	-5.2025	3.33253	2.34214e-190	1.10389e-187
C13orf42	-5.17851	-2.99043	6.96453e-169	2.1506e-166
TRPV5	-5.10886	-0.497586	3.16973e-139	5.45864e-137
KCNE1B	-5.07847	-2.16505	3.9562e-151	8.85694e-149
KLRG2	-5.07365	0.995932	2.08747e-115	2.11224e-113
ENPP6	-5.04453	2.43933	1.74689e-265	1.95542e-262
CST9	-5.044	-3.48479	2.07682e-103	1.6314e-101
IRX2	-5.03135	2.22048	2.59671e-269	3.32193e-266
TMEM52B	-5.00588	5.24041	1.00596e-142	1.97987e-140
TCF24	-4.99371	-2.05994	2.5798e-140	4.71471e-138
CLCNKA	-4.96748	5.31034	1.14171e-90	6.77088e-89
SLC7A13	-4.96314	1.59012	1.31458e-53	2.40737e-52
CYP4F2	-4.93069	2.79073	7.13773e-80	3.18795e-78
PTGER1	-4.92893	1.07601	1.31535e-113	1.30154e-111
IL36B	-4.90386	-2.51032	6.97808e-46	9.12244e-45
SERPINA5	-4.88625	5.87183	6.71869e-125	8.35637e-123
HPD	-4.86953	5.49023	2.88511e-121	3.2704e-119
TRPV6	-4.86825	1.36458	3.22226e-229	2.62321e-226
TNNT2	-4.85486	1.50331	7.12446e-134	1.08135e-131
CNTD2	-4.81341	0.383379	3.2445e-186	1.38355e-183
GABRA2	-4.80093	2.17829	1.72062e-52	3.01529e-51
EDDM3A	-4.80088	-2.58361	9.80745e-128	1.32069e-125
CA10	-4.79657	1.48227	3.89025e-58	8.42496e-57
DIO1	-4.79202	3.4491	8.31248e-119	8.91476e-117
NRK	-4.78424	3.14007	7.84298e-109	6.85208e-107
SCNN1G	-4.75785	5.20478	1.40838e-62	3.54271e-61
SEMG1	-4.74976	-3.92112	1.89631e-85	9.98911e-84
GGT6	-4.72105	3.9845	1.50093e-84	7.63683e-83
ALDOB	-4.7162	9.49312	4.49587e-88	2.53211e-86
SLC12A3	-4.71143	6.30724	1.59455e-61	3.88549e-60
SLC5A2	-4.70659	2.6898	3.75494e-135	5.84791e-133
SLC13A2	-4.69837	3.42454	2.69618e-70	8.81179e-69
SLC13A3	-4.69091	6.29672	1.17746e-90	6.95984e-89
COL26A1	-4.68425	1.1501	2.41835e-113	2.35395e-111
ERVMER34	-4.67852	1.64678	3.38403e-159	8.65829e-157
AFM	-4.66775	2.46693	1.02999e-99	7.59141e-98
UGT2A1	-4.65985	0.0338545	9.31022e-44	1.10574e-42
SLC36A2	-4.6574	3.71761	2.53853e-66	7.36872e-65
ABCA4	-4.62198	2.95024	1.64181e-151	3.81881e-149
NAT8L	-4.59608	3.45885	1.49109e-110	1.39091e-108
IRX1	-4.57607	1.58213	1.8199e-142	3.54287e-140
CYP2B6	-4.51165	1.61363	8.39066e-69	2.61351e-67
SIM2	-4.50705	2.83873	0	0
NTNG1	-4.4812	1.68795	1.15664e-83	5.70671e-82
MRLN	-4.46489	-1.38866	1.70221e-99	1.24435e-97
SLC4A11	-4.44338	3.22906	3.54926e-235	3.34565e-232
MT1G	-4.43995	6.21406	1.70694e-95	1.145e-93
NOS1	-4.43556	1.91665	7.55968e-183	2.88072e-180
OVCH2	-4.41565	0.606075	7.75148e-86	4.13181e-84
FABP1	-4.41434	3.63139	1.62364e-71	5.50745e-70
SLC34A1	-4.40901	5.04618	3.48705e-72	1.21504e-70
GADL1	-4.40188	-0.613912	2.03355e-120	2.26216e-118
COL4A6	-4.36697	2.07629	4.46353e-128	6.10243e-126
DPEP1	-4.35495	5.45531	1.95371e-106	1.63509e-104
GAL3ST3	-4.34389	0.526762	4.87179e-82	2.33299e-80
MT1H	-4.33959	3.68206	1.09407e-64	2.9734e-63
PROX1	-4.33592	3.38624	8.6598e-169	2.62876e-166
SPTBN2	-4.32085	5.7324	2.39642e-101	1.82638e-99
FAM19A4	-4.31471	-3.12296	3.85271e-116	3.96563e-114
BRINP3	-4.31284	-0.622753	5.77725e-43	6.65406e-42
UPP2	-4.3084	2.39009	2.85552e-162	7.74885e-160
ADAMTS19	-4.29699	-1.65565	3.38551e-54	6.34631e-53
SLC5A7	-4.29136	-2.00245	9.61998e-134	1.44785e-131
RASL11B	-4.27613	2.84204	3.624e-135	5.69349e-133
ACOT12	-4.26793	-1.01159	3.37439e-85	1.75684e-83
IYD	-4.26466	3.14759	1.16866e-125	1.50581e-123
MOGAT2	-4.25383	-1.05194	6.99184e-75	2.64186e-73
MCCD1	-4.23819	1.97923	2.02423e-52	3.53353e-51
F11	-4.23364	2.5198	6.47255e-94	4.14012e-92
FGF1	-4.21377	4.71585	1.16982e-229	9.97687e-227
PLPPR1	-4.18731	2.51689	5.51055e-60	1.24929e-58
SGCZ	-4.17109	-2.98399	7.71035e-43	8.84074e-42
PROZ	-4.16026	0.528333	1.18293e-92	7.33086e-91
WNT9B	-4.14359	0.887428	1.09704e-176	3.9296e-174
NT5C1A	-4.12327	-2.78999	3.32031e-162	8.87563e-160
RNF212B	-4.12062	-0.0384176	1.16748e-160	3.03037e-158
LMX1B	-4.10524	1.01759	4.24977e-56	8.55206e-55
FRG2C	-4.09465	-0.296342	1.75698e-61	4.2572e-60
FLRT1	-4.09388	0.761997	2.73459e-135	4.33421e-133
WNK4	-4.07932	4.2303	4.70323e-204	2.80783e-201
TPPP2	-4.07868	-1.90417	1.18004e-140	2.20152e-138
FRG2B	-4.05807	-3.02561	3.63111e-33	2.68067e-32
MAPK4	-4.05464	1.98208	1.30925e-55	2.57112e-54
CRHBP	-4.0522	2.92695	2.17956e-148	4.64714e-146
STRA6	-4.04294	1.91351	3.69064e-110	3.3553e-108
MYLK3	-4.03838	0.869537	2.11116e-278	3.78109e-275
UTS2R	-4.03741	-2.5359	2.99778e-50	4.78522e-49
TNNI1	-4.03633	1.47585	3.21346e-110	2.93638e-108
KCTD8	-4.02823	-1.70704	7.71913e-99	5.59715e-97
SCNN1B	-4.00042	4.40357	2.88647e-69	9.10154e-68
ADGRF1	-3.9914	4.66834	7.83787e-46	1.02092e-44
SCN7A	-3.98821	0.0990104	1.02948e-76	4.16208e-75
AC007906	-3.98098	2.46828	4.87245e-167	1.38517e-164
RBP2	-3.97412	-1.43702	4.01719e-187	1.75482e-184
HPCAL4	-3.96963	1.43725	1.66227e-88	9.48131e-87
PTPRQ	-3.95811	-1.03675	5.962e-65	1.63772e-63
IL36RN	-3.95548	-3.56957	3.57903e-42	3.93737e-41
FAM151A	-3.95066	4.57912	1.24733e-96	8.59216e-95
PCDH15	-3.94332	-1.37198	4.90643e-43	5.66565e-42
PRR15	-3.94042	2.47434	3.14069e-155	7.49998e-153
PSKH2	-3.93378	-3.43968	8.69622e-38	7.90605e-37
TSPAN8	-3.91232	3.6245	2.20894e-72	7.75727e-71
SLC47A2	-3.91067	3.42706	3.68638e-117	3.83855e-115
ANKRD34B	-3.90897	-1.28455	2.9649e-78	1.26132e-76
ALDH3B2	-3.90724	-0.94997	8.74098e-65	2.38282e-63
TMEM45B	-3.90385	3.44948	9.31522e-171	2.97921e-168
WNT8B	-3.89423	-1.68833	5.16882e-185	2.10394e-182
HSPA2	-3.89095	5.8626	9.03733e-267	1.07906e-263
TACR3	-3.88352	-2.22773	2.22599e-53	4.03926e-52
FAM3B	-3.88018	2.29092	1.50648e-83	7.39205e-82
WNT7B	-3.87871	1.9354	2.69472e-57	5.66461e-56
CR2	-3.87748	1.39039	5.38434e-60	1.22377e-58
ERBB4	-3.86258	3.71991	7.0911e-71	2.35188e-69
CRYAA2	-3.85907	-2.75817	1.32509e-22	5.9316e-22
PIK3C2G	-3.84019	1.92316	5.11835e-34	3.94109e-33
SNHG28	-3.83494	-3.22728	7.92942e-93	4.93111e-91
KLHL14	-3.8289	2.33456	4.25403e-184	1.6931e-181
HS3ST6	-3.80729	-2.8202	7.04489e-45	8.85432e-44
MAB21L4	-3.80536	1.63826	1.33476e-54	2.53505e-53
TUBAL3	-3.8027	-0.0885839	1.13176e-38	1.06348e-37
CLIC5	-3.79627	5.40247	3.94495e-167	1.13958e-164
RAG2	-3.78904	-3.01676	9.81549e-98	6.92108e-96
FMN2	-3.78188	0.396049	7.92354e-69	2.47231e-67
EPN3	-3.75793	2.28563	2.4969e-61	5.99457e-60
SSTR5	-3.75496	-1.07248	1.7525e-60	4.07098e-59
MYO3B	-3.74791	3.07659	1.75926e-79	7.79911e-78
OLFM4	-3.73618	2.05013	3.31435e-35	2.68963e-34
PPP1R1B	-3.73204	0.588113	5.54319e-61	1.30974e-59
FRG2	-3.71611	-3.88012	1.74052e-30	1.1406e-29
DEFB132	-3.71456	-2.95501	5.21263e-22	2.26268e-21
HECW1	-3.70879	2.20551	3.91044e-104	3.08529e-102
GRHL2	-3.70039	2.51455	8.78334e-45	1.09776e-43
TMPRSS4	-3.69759	2.69924	5.20173e-54	9.68431e-53
PRDM16	-3.6794	3.22436	3.73981e-145	7.69885e-143
CNTN1	-3.67915	3.04469	2.62765e-64	7.06624e-63
SUSD4	-3.65193	3.3184	1.90725e-105	1.55268e-103
GPC3	-3.64621	4.77428	5.39093e-108	4.59769e-106
ITLN1	-3.64368	-0.311008	1.29804e-86	7.02356e-85
FRMD7	-3.63182	0.0344067	5.11772e-26	2.71259e-25
CHGB	-3.62597	2.82942	2.18044e-67	6.53038e-66
CYP27B1	-3.60473	2.18867	1.39712e-130	2.00179e-128
INSRR	-3.60116	0.267979	2.84656e-63	7.31448e-62
B4GALNT2	-3.59903	3.47283	1.40589e-58	3.07819e-57
ERICH4	-3.59065	0.202617	6.01092e-124	7.12951e-122
SLC7A8	-3.5773	6.24292	6.35066e-143	1.26378e-140
LIPH	-3.57282	3.09598	6.48348e-75	2.46015e-73
ARMH4	-3.54976	3.60317	2.65225e-206	1.63799e-203
GMNC	-3.54285	0.403864	5.69153e-49	8.54446e-48
ADGRF3	-3.53755	0.935178	1.11178e-280	2.489e-277
SLC28A2	-3.53073	-0.0895673	5.91163e-136	9.6252e-134
TCF21	-3.5195	3.34897	4.31184e-166	1.20664e-163
KLK5	-3.51549	-2.06738	6.38844e-33	4.66627e-32
ZNF488	-3.50607	-0.566054	3.36019e-98	2.39765e-96
PROM2	-3.50505	5.25003	8.61182e-57	1.77693e-55
FAM167A	-3.49883	2.94853	3.14121e-124	3.75061e-122
TMPRSS2	-3.49638	4.81522	1.89164e-39	1.84427e-38
G6PC	-3.4951	4.53461	6.10998e-52	1.0412e-50
EYA4	-3.49193	2.40486	1.17969e-139	2.0714e-137
ABCA13	-3.49037	-0.0540157	1.92343e-65	5.38259e-64
S100A2	-3.48742	3.93572	9.25949e-105	7.43666e-103
SLC9A3	-3.48509	5.12565	2.77904e-81	1.2828e-79
NXPH2	-3.47912	-0.577286	9.2186e-18	3.24308e-17
SPTSSB	-3.47843	-0.517895	1.19488e-80	5.43156e-79
P2RX2	-3.47084	-3.29745	3.97402e-71	1.33037e-69
TACSTD2	-3.47027	6.48531	1.67983e-69	5.34383e-68
C9orf135	-3.46704	-1.67034	1.68739e-65	4.7443e-64
FAM83B	-3.45328	1.09639	4.72732e-31	3.18654e-30
OVOL2	-3.44963	-0.669665	2.10346e-43	2.46389e-42
CLUL1	-3.448	0.76463	2.0478e-198	1.07871e-195
RAB25	-3.44678	3.19062	2.9487e-38	2.73492e-37
AVPR2	-3.41694	1.96209	5.09967e-119	5.50212e-117
LRRC2	-3.4135	2.16864	2.01449e-81	9.42022e-80
VTCN1	-3.41047	3.50434	1.66363e-42	1.86924e-41
FGF10	-3.40912	-1.92508	3.88095e-48	5.60095e-47
NPY2R	-3.409	-4.1589	5.02293e-42	5.4854e-41
SLC34A3	-3.39933	2.06889	1.46998e-73	5.40604e-72
LHX1	-3.38723	1.74657	6.97558e-32	4.87257e-31
MFSD6L	-3.3865	0.361695	3.14601e-59	6.96478e-58
SLC30A2	-3.37582	2.78825	1.02718e-53	1.88879e-52
LMO3	-3.37545	1.76901	1.8791e-124	2.25871e-122
DPP6	-3.37318	2.03459	8.10314e-52	1.37301e-50
EPB41L4B	-3.37076	2.7252	1.90699e-57	4.03236e-56
CTXN3	-3.368	2.6388	9.23426e-30	5.85229e-29
PAPPA2	-3.36709	4.13934	4.10196e-46	5.40987e-45
NMUR2	-3.36282	-2.3809	9.47217e-52	1.60044e-50
SYT7	-3.36236	3.17152	4.05393e-70	1.32251e-68
GPR12	-3.36184	-3.77579	1.49387e-49	2.32451e-48
GRM1	-3.36157	0.781686	1.71976e-63	4.46389e-62
TBL1Y	-3.35699	-1.18989	1.48042e-42	1.67178e-41
CRISP2	-3.34377	-2.41492	5.36831e-21	2.21026e-20
MRAP2	-3.34372	0.56143	5.1333e-81	2.34534e-79
PAK6	-3.34293	-1.80407	7.36078e-57	1.52583e-55
TNNC1	-3.34111	0.630169	6.71514e-88	3.75838e-86
IL11	-3.33625	-0.202621	3.14154e-49	4.78444e-48
KCNK10	-3.32686	0.502898	1.03987e-119	1.14258e-117
SLC30A8	-3.31861	0.175313	2.14724e-43	2.51025e-42
CHL1	-3.31096	4.10515	2.94012e-73	1.06594e-71
GSTM3	-3.30865	6.01537	1.07601e-225	8.37883e-223
C3orf85	-3.30471	0.117801	8.38584e-46	1.09071e-44
C7	-3.30207	7.89036	2.32459e-67	6.95048e-66
SLC2A12	-3.29667	1.8997	2.29736e-81	1.06872e-79
TTPA	-3.29655	-1.42301	1.16272e-50	1.88797e-49
SPATA16	-3.29654	-3.99431	4.70654e-51	7.7762e-50
FREM1	-3.29629	3.5708	6.25469e-66	1.79234e-64
ACSF2	-3.28231	5.18662	1.44717e-200	7.85416e-198
RPRM	-3.27936	-0.951031	2.03724e-36	1.74913e-35
MAL	-3.27763	6.78673	4.54071e-60	1.03466e-58
LGI2	-3.27656	3.24606	2.04768e-167	6.01212e-165
HOXB9	-3.26977	3.83649	7.76037e-73	2.76869e-71
BSND	-3.26717	3.63382	7.4383e-15	2.2492e-14
PCDH9	-3.26103	2.6247	6.63346e-109	5.82378e-107
CA8	-3.25663	2.73576	9.72842e-94	6.17858e-92
HSPB7	-3.25465	3.71058	6.89726e-74	2.55756e-72
SLC26A4	-3.25275	2.14649	6.29798e-100	4.66102e-98
PTH1R	-3.23535	5.637	2.34363e-115	2.35812e-113
ENTPD3	-3.23103	-0.223534	2.05557e-89	1.1953e-87
TDGF1	-3.22972	2.51291	2.06046e-30	1.34535e-29
RBBP8NL	-3.22778	-1.50583	6.33579e-22	2.73629e-21
DAO	-3.22522	3.61662	2.96549e-60	6.80923e-59
APELA	-3.22408	-0.767444	1.61778e-30	1.06172e-29
KSR2	-3.2211	1.96135	1.2056e-84	6.18691e-83
KRT40	-3.21721	-3.13025	8.46395e-44	1.00858e-42
ANKRD2	-3.217	1.85536	8.70392e-51	1.42103e-49
NHLRC4	-3.21082	1.71699	1.79619e-169	5.64381e-167
TMEM178A	-3.20916	2.69354	1.39606e-136	2.29389e-134
AIF1L	-3.20433	8.19065	7.97424e-135	1.2312e-132
PRSS22	-3.20331	0.477563	1.47618e-33	1.11039e-32
SLC4A1	-3.19857	5.94144	1.33149e-24	6.55315e-24
NIPAL1	-3.19693	2.74507	5.73006e-112	5.48799e-110
FOLR3	-3.19619	0.420904	3.13223e-42	3.46072e-41
PLG	-3.19529	5.55951	1.82557e-27	1.03632e-26
CSF3	-3.19371	-1.02983	1.37801e-28	8.25974e-28
MYBPH	-3.19272	-1.46382	5.37982e-82	2.5694e-80
PTPRO	-3.18502	4.44894	2.15757e-143	4.34181e-141
CHRNA4	-3.18066	-0.0375212	1.60833e-28	9.62099e-28
HS3ST5	-3.17856	-2.02517	5.04695e-39	4.84151e-38
MYMK	-3.17646	-2.75445	1.22399e-49	1.90623e-48
SULT2B1	-3.17383	1.04604	7.88158e-70	2.53883e-68
CLCNKB	-3.16837	6.19177	1.77141e-25	9.11925e-25
DACH2	-3.16567	-1.18304	4.06881e-66	1.17536e-64
FOXJ1	-3.16356	0.712271	5.32775e-48	7.60925e-47
TAGLN3	-3.16309	0.0789618	9.40139e-40	9.34919e-39
AMPH	-3.1625	1.26378	1.60734e-105	1.3145e-103
L1CAM	-3.15401	5.25538	3.48017e-42	3.83333e-41
SMIM31	-3.14359	-3.34386	6.29385e-25	3.14429e-24
SLC22A7	-3.14009	3.33719	3.11673e-40	3.16085e-39
SMIM5	-3.13405	3.29031	8.129e-58	1.73529e-56
GUCA1C	-3.13291	-2.76479	4.22004e-27	2.35455e-26
PAPPA	-3.13222	3.6758	5.49779e-111	5.15526e-109
GATA3	-3.12492	4.31561	4.96031e-94	3.19565e-92
BMP7	-3.10767	2.17248	3.68353e-29	2.26009e-28
TCEAL6	-3.10725	-3.1503	7.06569e-45	8.87423e-44
CLDN8	-3.10578	5.15807	4.05504e-12	1.04258e-11
MYOZ2	-3.10535	-1.66991	1.89698e-117	2.01034e-115
TCEAL2	-3.10497	1.47414	9.6633e-34	7.33968e-33
RNF150	-3.09852	4.52093	5.47806e-128	7.43272e-126
PLA2R1	-3.09529	4.72041	5.59825e-189	2.57089e-186
EPGN	-3.09504	-2.33063	3.19111e-41	3.36787e-40
TFCP2L1	-3.09146	6.4743	1.93913e-39	1.88851e-38
FAM169A	-3.08719	2.11824	1.91199e-63	4.95567e-62
RASSF10	-3.0871	1.17257	1.19595e-75	4.67675e-74
ESRP1	-3.08339	3.185	7.3782e-30	4.70932e-29
ALX1	-3.08288	-0.724036	5.73053e-48	8.17799e-47
SLC5A11	-3.07532	0.513337	7.37789e-75	2.78185e-73
CBLN2	-3.07324	-0.339948	2.47204e-49	3.78735e-48
SLC4A9	-3.07149	2.27961	2.38057e-27	1.34413e-26
SOWAHA	-3.06905	2.10465	1.03748e-56	2.13333e-55
MYH7	-3.06442	-2.84761	5.13539e-61	1.21499e-59
KLHL1	-3.06196	-3.4163	3.47187e-25	1.76201e-24
SLC15A2	-3.05612	3.24737	3.49117e-126	4.53093e-124
ESRRG	-3.05091	4.76844	1.99071e-83	9.71491e-82
CCDC181	-3.05053	1.07256	2.13297e-123	2.49683e-121
NDST3	-3.04725	-0.926438	1.46616e-72	5.15893e-71
ABAT	-3.0398	5.69683	3.3685e-149	7.26866e-147
GJA8	-3.03788	-3.31912	1.00637e-42	1.14657e-41
MTURN	-3.0376	6.15889	8.00932e-239	8.43805e-236
ALDH6A1	-3.02891	7.03698	1.577e-172	5.32908e-170
USP44	-3.01559	-0.0606524	4.51205e-168	1.34685e-165
SLC16A5	-3.01501	4.06616	1.99534e-142	3.84264e-140
SCN2A	-3.01024	1.64446	2.78704e-54	5.24878e-53
TMEM72	-3.00692	5.63155	1.09911e-78	4.732e-77
GRIK5	-3.00691	2.32731	3.91042e-52	6.74067e-51
WNT7A	-2.9993	-1.02101	3.0078e-43	3.49123e-42
DEGS2	-2.99838	2.90005	7.40431e-108	6.25525e-106
PDILT	-2.99242	-3.03913	1.8977e-75	7.38866e-74
SIM1	-2.99148	4.55963	1.19114e-40	1.23243e-39
TRPM6	-2.99105	1.45722	2.75587e-113	2.66798e-111
ADH1C	-2.99098	2.86035	8.37764e-28	4.85264e-27
SLC9A2	-2.98812	2.68115	1.64523e-29	1.02813e-28
SLC14A1	-2.98805	4.37572	5.75452e-105	4.6425e-103
MRO	-2.98143	3.33019	3.3143e-125	4.15099e-123
DLK1	-2.98009	-1.2853	1.0771e-24	5.32751e-24
GJA3	-2.97695	-0.0569404	2.00076e-65	5.59028e-64
REEP6	-2.9756	2.60724	4.77861e-111	4.50447e-109
MTNR1A	-2.97162	-1.89953	4.50383e-40	4.52912e-39
SLC52A3	-2.97128	2.78144	8.15883e-91	4.85464e-89
PIPOX	-2.96514	4.89594	5.0076e-77	2.07607e-75
RSPO1	-2.96449	-2.22579	7.735e-32	5.39462e-31
RPS6KA6	-2.96276	3.44381	1.94128e-67	5.84343e-66
SLC7A14	-2.96207	-2.08424	1.21079e-36	1.0532e-35
NCCRP1	-2.95184	-0.100527	8.64898e-76	3.397e-74
TENT5D	-2.94889	-3.88497	1.12329e-44	1.39516e-43
CLDN14	-2.94416	1.41491	2.51236e-100	1.87485e-98
CCNI2	-2.94257	0.406773	2.66422e-141	5.02276e-139
SRARP	-2.93936	-0.88806	1.2184e-25	6.33427e-25
DNMT3L	-2.93508	-2.99724	1.14985e-39	1.13841e-38
NEXMIF	-2.93053	1.34479	1.90955e-47	2.66772e-46
SEMA6D	-2.92554	4.40143	6.05601e-140	1.08463e-137
RIMBP2	-2.9226	0.779042	1.80087e-51	3.00313e-50
NKD1	-2.91377	1.15602	1.34927e-98	9.74413e-97
CYP1A1	-2.90841	-0.248284	2.10466e-19	8.02864e-19
VWA2	-2.90403	-0.0346442	6.64324e-63	1.69488e-61
CKM	-2.89308	-1.24342	2.77032e-73	1.00642e-71
SOSTDC1	-2.89292	3.36638	9.68632e-37	8.44606e-36
IGSF11	-2.88881	1.07649	2.76578e-52	4.80924e-51
CRB2	-2.88768	2.56498	2.74762e-53	4.96067e-52
GABRA4	-2.88631	-2.21866	5.50114e-29	3.35806e-28
PAH	-2.88019	6.23336	1.94292e-29	1.20909e-28
TAC1	-2.87956	-1.10255	2.04377e-20	8.19982e-20
SLC22A6	-2.87914	5.93357	9.19621e-29	5.56621e-28
SLC22A13	-2.87654	1.64299	4.03523e-42	4.42836e-41
FGF9	-2.87088	3.47556	2.23647e-18	8.10668e-18
ODAM	-2.86782	-1.2101	6.40869e-12	1.63039e-11
CPA1	-2.86375	-2.31082	3.12711e-50	4.98279e-49
SCNN1A	-2.86199	6.76101	5.57258e-44	6.68934e-43
CTSV	-2.8553	1.77616	3.29542e-78	1.3953e-76
C1orf116	-2.85349	3.25674	3.4548e-41	3.64402e-40
PCDHB1	-2.85086	-0.769693	9.28174e-44	1.10309e-42
MAP3K15	-2.84967	1.13792	1.10204e-54	2.09973e-53
PM20D1	-2.84689	0.589916	5.6781e-64	1.50882e-62
C16orf89	-2.84651	3.22711	1.10411e-40	1.14569e-39
AL359736	-2.84497	-3.92969	1.14701e-81	5.42029e-80
EPCAM	-2.84363	6.62071	8.04757e-110	7.2794e-108
VSIG8	-2.84296	-0.836427	4.42456e-97	3.05961e-95
RDH8	-2.83532	-1.12798	3.12926e-15	9.66126e-15
TMEM213	-2.82944	6.4906	3.24351e-15	9.99507e-15
RIPPLY1	-2.82858	-0.8784	1.60283e-78	6.86761e-77
FOXA3	-2.82833	0.0490402	1.04291e-33	7.91459e-33
TMEM30B	-2.82676	4.33518	5.87454e-52	1.00203e-50
ZNF804B	-2.82659	-1.13213	6.28348e-21	2.58054e-20
PCK1	-2.82387	8.19599	2.65474e-42	2.94405e-41
TDRD5	-2.81963	-0.299298	6.12015e-36	5.1777e-35
CRYAA	-2.8195	-2.92205	5.45223e-13	1.48156e-12
PRRG2	-2.81069	1.76522	3.52212e-84	1.77194e-82
CAPSL	-2.80978	-2.193	9.97069e-48	1.41055e-46
PDE1A	-2.80597	5.44633	9.42691e-98	6.67336e-96
GRIK2	-2.80384	-0.411757	2.79441e-78	1.19162e-76
ZPBP	-2.80232	-3.51342	3.90263e-40	3.93338e-39
TMEM61	-2.80043	1.27996	3.55484e-20	1.40857e-19
MPP7	-2.78461	4.1054	6.45184e-106	5.37454e-104
C10orf82	-2.78262	-1.26601	2.36864e-53	4.28942e-52
CPAMD8	-2.78121	4.01641	5.7597e-140	1.04198e-137
NOS1AP	-2.77961	0.714085	6.58965e-109	5.81383e-107
IL19	-2.77587	-3.79923	1.38927e-43	1.63912e-42
C5orf67	-2.77237	-1.11044	4.59968e-75	1.75277e-73
HSD11B2	-2.76983	7.25554	1.01804e-55	2.01027e-54
TTC36	-2.76819	-0.0873947	3.00093e-73	1.08579e-71
AL512785	-2.76803	-3.44157	3.83404e-60	8.74746e-59
C1orf226	-2.76432	2.80499	1.77993e-112	1.7139e-110
CAMK2A	-2.76051	-0.529858	1.08134e-54	2.0625e-53
TJP3	-2.76038	2.47146	2.99832e-52	5.19844e-51
RNF223	-2.76009	-2.11802	2.91263e-29	1.79508e-28
ATP1A1	-2.75718	10.4169	2.42711e-272	3.34382e-269
LYPD6B	-2.7557	1.86614	2.03761e-23	9.48871e-23
SLC6A17	-2.7464	1.31715	1.49101e-67	4.51843e-66
ARSH	-2.74278	-4.15046	1.08043e-29	6.83525e-29
FAM222A	-2.73938	2.48996	3.89708e-101	2.94501e-99
ADGRV1	-2.73886	2.44733	2.73934e-85	1.43876e-83
IGSF10	-2.73334	0.176315	3.78352e-76	1.49918e-74
ASPDH	-2.72726	2.62323	7.33863e-58	1.57031e-56
NR0B2	-2.7248	2.06941	2.40736e-12	6.28509e-12
C1orf87	-2.72425	-2.80208	1.08852e-26	5.92923e-26
MAL2	-2.72387	6.47439	7.91636e-71	2.62074e-69
ATP4B	-2.7187	-2.09099	2.19813e-36	1.88366e-35
CCDC185	-2.71678	-3.30965	1.69102e-20	6.80896e-20
SLC4A8	-2.71458	2.04751	6.43501e-194	3.20142e-191
ASS1	-2.71041	8.05405	1.58356e-124	1.92935e-122
ZP2	-2.70256	-3.40524	7.84203e-39	7.42733e-38
GABRG3	-2.69594	-2.09206	1.05827e-34	8.41637e-34
SH3GL2	-2.69084	2.43402	5.29992e-24	2.5353e-23
CHST6	-2.68876	-0.155231	2.72532e-44	3.3227e-43
MAGEE2	-2.68337	-2.85522	1.15672e-62	2.92611e-61
ARL4D	-2.68173	3.91271	7.00203e-72	2.41631e-70
FER1L6	-2.68104	1.04315	3.51936e-27	1.97159e-26
PPP1R1A	-2.67914	5.81054	1.61177e-25	8.31179e-25
CEL	-2.67461	1.65126	1.30523e-32	9.39202e-32
DUSP26	-2.67329	-0.135052	7.37491e-49	1.09796e-47
NUDT10	-2.66813	-0.0504271	2.01749e-74	7.5751e-73
LAD1	-2.66548	4.53386	4.22936e-49	6.39761e-48
ATP6V1B1	-2.66205	5.39777	1.9892e-20	7.98444e-20
LYPD6	-2.66095	0.786534	8.13649e-46	1.05904e-44
HTR3B	-2.65883	-2.7097	9.15892e-14	2.60292e-13
ADAMTS16	-2.64993	2.49963	7.87521e-64	2.06508e-62
SPTB	-2.64579	1.94984	2.3967e-108	2.05382e-106
MUC6	-2.64187	0.633833	2.18907e-47	3.04633e-46
DLGAP2	-2.63996	-0.513366	2.38562e-50	3.82511e-49
PLCL1	-2.63514	5.23834	4.33216e-132	6.25718e-130
HMGCS2	-2.62993	6.35226	9.2348e-29	5.58768e-28
KCNK13	-2.62812	1.91161	3.37038e-137	5.58922e-135
OXGR1	-2.62691	1.08973	2.71857e-22	1.19836e-21
EFHD1	-2.61724	6.44035	1.41821e-139	2.46604e-137
ADH1B	-2.61086	5.24948	3.41997e-35	2.76906e-34
EMX1	-2.60878	4.5034	1.55374e-130	2.20853e-128
FGFBP1	-2.60877	-1.51667	1.59779e-15	5.01339e-15
ADH6	-2.60856	3.69826	4.32605e-57	9.05136e-56
NYAP1	-2.60638	-0.658214	4.65604e-95	3.07711e-93
CPNE4	-2.59882	-0.681145	5.93835e-32	4.16428e-31
CER1	-2.59834	-3.90124	1.15652e-29	7.3037e-29
TUBB2B	-2.58917	2.12563	7.53981e-64	1.98003e-62
NPAP1	-2.58473	-2.09754	3.25183e-31	2.20858e-30
ITGB6	-2.58012	5.3821	3.18919e-58	6.91507e-57
LGR5	-2.576	0.217919	9.28026e-25	4.60032e-24
TENT5B	-2.57496	2.0658	1.48003e-69	4.72501e-68
AGTR2	-2.57318	-2.4884	9.4784e-14	2.69158e-13
KCNQ2	-2.57006	-2.82349	1.10346e-27	6.3302e-27
C5orf38	-2.56857	0.814145	1.91016e-34	1.49654e-33
SLITRK3	-2.56371	-3.48506	1.03098e-25	5.37237e-25
CNKSR1	-2.56113	1.7631	2.53512e-46	3.37075e-45
FAM81A	-2.55699	2.5922	2.19935e-132	3.20246e-130
AADACL4	-2.55567	-3.74768	5.56105e-32	3.90276e-31
LRP1B	-2.55368	0.262524	6.96666e-34	5.3299e-33
RAP1GAP	-2.55225	6.52833	4.55991e-72	1.57965e-70
GALNT3	-2.55159	3.53169	9.49311e-74	3.49839e-72
ISX	-2.54793	-3.36898	1.87121e-15	5.84875e-15
DCN	-2.54173	7.17078	1.88558e-38	1.76164e-37
MECOM	-2.53816	6.13876	2.22806e-126	2.91274e-124
RNF43	-2.53758	3.03911	2.19906e-95	1.45871e-93
MUC13	-2.53655	3.05644	5.01562e-28	2.93849e-27
FOXN1	-2.53312	-2.23249	1.04184e-38	9.81555e-38
RASD1	-2.53002	5.99644	3.13122e-78	1.32892e-76
FSTL4	-2.52328	1.22072	1.30478e-46	1.75836e-45
DNER	-2.52061	3.51054	6.60951e-24	3.14496e-23
CNTN5	-2.52059	-0.885764	3.9332e-28	2.31646e-27
MELTF	-2.51514	4.14988	3.02344e-37	2.68867e-36
RBM11	-2.50032	-0.372055	2.8717e-35	2.34315e-34
WT1	-2.49916	2.86445	1.94778e-28	1.15935e-27
PSAT1	-2.4985	4.98784	1.97644e-39	1.92381e-38
ANGPTL1	-2.4957	2.94289	3.75319e-41	3.94945e-40
FBXO2	-2.49233	3.1734	1.09988e-49	1.71892e-48
OTOGL	-2.489	1.81694	5.17255e-64	1.37858e-62
PLEKHD1	-2.48814	0.297709	4.40616e-38	4.05729e-37
UPK1A	-2.487	-1.15552	7.30096e-24	3.46477e-23
CNGA1	-2.48318	1.76505	1.35412e-59	3.03914e-58
PADI2	-2.48316	4.69157	1.16685e-76	4.7068e-75
PLPP4	-2.47944	1.12295	1.65488e-33	1.24168e-32
KCNA4	-2.47646	-2.5931	1.80111e-20	7.24407e-20
CLDN11	-2.4749	2.04582	4.37176e-66	1.25881e-64
AQP5	-2.46929	-0.560712	2.89176e-19	1.09658e-18
HAO2	-2.46914	5.31039	1.82345e-35	1.50429e-34
CCSER1	-2.46693	1.92063	8.54843e-82	4.06107e-80
NR1I3	-2.46507	0.394512	7.58261e-74	2.80009e-72
PNPLA1	-2.46447	0.568384	4.83033e-52	8.28651e-51
PKHD1L1	-2.4625	-0.708547	1.1516e-42	1.30788e-41
AP1M2	-2.45972	4.64609	1.13774e-65	3.23443e-64
AGBL4	-2.45665	0.231014	3.21349e-120	3.55269e-118
SPRR1A	-2.45299	-3.70709	2.9992e-11	7.32519e-11
SRGAP3	-2.45287	3.2313	8.03991e-147	1.67436e-144
ERMP1	-2.45156	6.50027	1.36584e-183	5.31787e-181
DTX1	-2.4509	2.99704	1.04636e-101	8.04302e-100
GPAT3	-2.45028	5.15387	2.66104e-54	5.01675e-53
MPPED2	-2.44744	3.0681	1.59288e-63	4.14657e-62
ETNPPL	-2.44634	0.315967	1.17341e-19	4.5312e-19
DDX25	-2.44627	-0.0927878	1.67879e-48	2.46048e-47
KCNB2	-2.44257	-3.51874	8.32939e-23	3.76906e-22
PNMT	-2.44122	-1.5182	3.69304e-28	2.18004e-27
AGMAT	-2.43981	5.82788	5.44199e-59	1.19884e-57
PLXNA4	-2.43808	2.35862	1.305e-42	1.47928e-41
ZNF728	-2.43758	-1.39346	8.83562e-24	4.18419e-23
FMO5	-2.43579	3.79022	5.69085e-92	3.46677e-90
GREM1	-2.43316	3.15004	3.54549e-25	1.79835e-24
ROS1	-2.43259	0.0900665	1.47571e-12	3.90284e-12
CCL11	-2.43255	-0.325821	6.86916e-26	3.61312e-25
SFTA2	-2.43048	-0.632411	1.86684e-20	7.50509e-20
RBP3	-2.43027	-4.16212	1.03508e-24	5.12391e-24
KIRREL2	-2.42788	-1.16132	1.84254e-29	1.14742e-28
CGN	-2.4197	4.82282	1.17491e-71	4.02344e-70
GPR182	-2.41885	-0.126107	3.36518e-67	1.00117e-65
PPP1R36	-2.41885	0.522511	3.61052e-48	5.21908e-47
ADGRA1	-2.41842	-1.88613	1.25455e-14	3.74733e-14
NDNF	-2.41721	4.73569	1.25935e-18	4.62096e-18
BPI	-2.41616	-0.256267	2.28981e-57	4.81909e-56
NPY5R	-2.41237	0.646661	8.38089e-65	2.28814e-63
LINGO2	-2.41066	-1.35717	1.99497e-25	1.02525e-24
VAT1L	-2.39726	3.05005	1.21791e-26	6.61193e-26
SLC25A47	-2.39192	-2.22668	7.02409e-48	1.00001e-46
PMP2	-2.3913	-2.33261	2.52148e-13	6.98311e-13
MAP6	-2.38743	2.7718	2.21615e-101	1.69621e-99
GLOD5	-2.38724	0.23978	9.72221e-50	1.52207e-48
PCP4	-2.38441	2.67096	2.84063e-13	7.83667e-13
COBLL1	-2.37643	6.87135	5.8769e-154	1.38494e-151
FAM83E	-2.37476	-1.15195	2.63118e-22	1.16099e-21
HPSE2	-2.37248	0.343084	4.03883e-40	4.06836e-39
DOK7	-2.37153	0.716813	2.98078e-44	3.63169e-43
CCDC160	-2.37094	1.49105	1.95299e-71	6.59962e-70
CAPZA3	-2.37034	-3.85243	9.7734e-13	2.61803e-12
MT1HL1	-2.36963	-4.06773	1.18074e-30	7.80913e-30
RXFP4	-2.36741	-3.08767	1.67045e-50	2.69529e-49
PDGFRA	-2.36688	4.53286	1.18225e-36	1.02887e-35
SLC7A3	-2.36557	-3.47337	1.28559e-19	4.95586e-19
CLEC3A	-2.36456	-3.32544	2.40002e-16	7.86539e-16
MARVELD2	-2.36323	4.19452	6.21663e-90	3.63856e-88
TTC29	-2.36151	-2.63955	7.3046e-37	6.40673e-36
SFXN2	-2.36038	4.6136	1.80066e-147	3.79409e-145
GGACT	-2.35827	3.75152	2.19828e-75	8.48518e-74
CDH16	-2.35721	8.66591	1.20366e-88	6.93167e-87
DACH1	-2.35676	3.51989	7.37791e-82	3.51432e-80
PCSK2	-2.35302	-2.15426	9.2383e-24	4.3668e-23
PEG3	-2.3509	3.10482	1.69371e-97	1.17575e-95
FAM217A	-2.34377	-2.24286	9.20748e-65	2.50617e-63
GLDC	-2.33993	4.70408	5.87358e-58	1.26134e-56
TINCR	-2.33379	-0.445266	1.79269e-60	4.15895e-59
SHISA2	-2.33151	1.9053	4.82168e-35	3.87268e-34
FBP1	-2.32813	6.13566	2.48636e-73	9.05096e-72
KCNJ12	-2.3241	1.8539	4.80252e-79	2.0877e-77
AKAP3	-2.32377	0.929817	2.20605e-158	5.41237e-156
LRRN2	-2.31603	3.57603	1.03984e-34	8.27347e-34
OVOL1	-2.31537	2.17608	1.70373e-48	2.49499e-47
SHBG	-2.31495	-0.525166	3.65537e-85	1.89761e-83
RGS6	-2.31092	0.0829875	1.91286e-61	4.6234e-60
TREH	-2.31033	2.36	5.6338e-35	4.51258e-34
AFP	-2.30932	-0.238333	9.29797e-28	5.37009e-27
SALL3	-2.3087	0.727487	8.78094e-09	1.83017e-08
POU3F4	-2.30742	0.080026	4.03607e-07	7.51649e-07
PLEKHB1	-2.30685	3.44125	2.51595e-56	5.11472e-55
COL4A5	-2.30459	4.15015	7.06551e-69	2.21229e-67
KCNJ13	-2.30401	1.68402	1.28979e-17	4.50822e-17
MIOX	-2.30166	7.01402	1.60228e-31	1.0995e-30
SYN2	-2.30148	0.415767	5.26559e-49	7.91164e-48
HTR3D	-2.29479	-4.06172	6.38818e-17	2.15995e-16
LZTS3	-2.29199	4.71433	2.53552e-99	1.84598e-97
FUT3	-2.2896	1.66684	1.28274e-35	1.06905e-34
PCK2	-2.28621	6.23596	1.19452e-118	1.27344e-116
CACNA2D2	-2.28553	1.79567	8.72361e-140	1.54693e-137
CLDN10	-2.28531	5.42006	6.16114e-84	3.05668e-82
PPP2R2B	-2.28485	2.05762	1.6204e-113	1.59458e-111
MOXD1	-2.28438	4.58596	1.20541e-40	1.24647e-39
SERPINB13	-2.2832	-3.48983	1.0355e-10	2.44184e-10
GCGR	-2.28277	2.55337	2.23999e-09	4.84227e-09
CLSTN2	-2.28153	4.43757	2.95373e-33	2.19053e-32
GMPR	-2.27758	3.80813	8.37943e-60	1.89012e-58
C10orf55	-2.27736	-0.3025	2.78452e-83	1.35151e-81
KHDRBS2	-2.27246	-2.10283	4.43943e-38	4.08582e-37
PI16	-2.2679	1.06414	1.40768e-20	5.68338e-20
TNS4	-2.2629	0.819012	8.43747e-33	6.12298e-32
VWA3B	-2.26074	-1.87739	1.20022e-47	1.69393e-46
ACKR2	-2.25964	0.762526	3.34412e-67	9.96559e-66
SCN2B	-2.25945	0.0764095	4.19121e-21	1.73279e-20
AC117457	-2.25824	-3.81328	1.94938e-15	6.08247e-15
PHF21B	-2.25754	-1.02004	8.62678e-23	3.90166e-22
PRODH2	-2.25264	5.10761	2.93706e-33	2.17907e-32
PNLIP	-2.2505	-3.22309	5.84397e-08	1.15144e-07
CYFIP2	-2.2494	8.28714	6.93059e-139	1.16006e-136
SYT1	-2.24755	1.19796	1.15831e-33	8.76071e-33
LDHD	-2.24694	4.51368	2.58133e-50	4.13152e-49
WSCD2	-2.24013	0.821345	5.53244e-26	2.92634e-25
PLA2G4F	-2.23886	3.66862	4.85128e-09	1.02613e-08
SSC4D	-2.23793	1.56708	1.63164e-76	6.55215e-75
TYRO3	-2.23709	3.76977	1.01423e-108	8.81786e-107
RAET1L	-2.23624	-2.84223	2.57476e-25	1.31716e-24
CDH3	-2.23509	3.17235	4.04069e-27	2.25659e-26
SORCS1	-2.23486	1.06485	1.0883e-21	4.63089e-21
IGSF5	-2.23485	-1.78791	6.78333e-33	4.94866e-32
PRKAR2B	-2.23471	3.42215	1.29593e-144	2.63751e-142
SLCO1A2	-2.23423	0.496289	1.05976e-14	3.17875e-14
ITLN2	-2.23231	-3.30203	9.66248e-17	3.23952e-16
TMEM174	-2.23072	4.7462	2.38503e-21	9.96872e-21
DLX3	-2.2302	-1.18131	1.65721e-48	2.43084e-47
SERPINA4	-2.22977	1.58049	4.94503e-15	1.51007e-14
LRRC52	-2.22956	-1.76161	1.19991e-07	2.31006e-07
PHYHD1	-2.22405	3.7495	9.80537e-46	1.27257e-44
NAP1L2	-2.22391	2.76807	3.33208e-45	4.24148e-44
XAGE2	-2.21854	-3.54257	7.80192e-11	1.85518e-10
FAM181B	-2.21846	-0.623411	7.26268e-49	1.08305e-47
AKAP4	-2.21777	-3.79305	1.06527e-40	1.10603e-39
C21orf62	-2.21682	3.00293	5.173e-36	4.38884e-35
LIN28A	-2.21585	-2.47731	1.8742e-10	4.33848e-10
SIX4	-2.21504	1.06572	2.01358e-23	9.37924e-23
HOXB8	-2.21333	3.60901	2.29329e-46	3.06285e-45
CDH9	-2.21111	0.199948	6.16459e-16	1.98077e-15
B4GALNT3	-2.20913	3.52781	7.05888e-38	6.44037e-37
SYNE4	-2.20286	1.10074	4.64342e-34	3.58309e-33
DIRAS1	-2.20164	1.72233	9.01929e-21	3.67711e-20
MRGPRF	-2.20132	2.42462	5.23466e-45	6.61162e-44
AQP3	-2.2013	7.49942	3.39832e-76	1.34953e-74
DWORF	-2.20086	-1.40279	6.7434e-20	2.63642e-19
ACOT6	-2.19967	-1.88838	5.11286e-44	6.14985e-43
DNASE1	-2.19902	5.02475	2.03818e-43	2.39055e-42
GABRP	-2.19841	1.80036	1.21644e-26	6.60594e-26
UMODL1	-2.19735	-1.52382	6.58091e-18	2.33164e-17
HOMER1	-2.1941	3.28028	1.73147e-94	1.13177e-92
SFTPC	-2.1929	-3.81958	4.3803e-12	1.12459e-11
TMPRSS15	-2.19132	-3.01651	5.7055e-13	1.54803e-12
COL9A2	-2.18981	3.28748	1.62614e-55	3.17256e-54
AGR2	-2.18942	2.1225	2.35873e-10	5.43189e-10
CXCL17	-2.18789	-2.60063	1.20377e-15	3.79368e-15
MMP3	-2.18752	-0.940179	8.66153e-13	2.32855e-12
DPT	-2.18739	2.60052	3.98163e-29	2.44132e-28
MAN1C1	-2.18169	4.62647	1.66798e-57	3.53115e-56
ACY1	-2.18094	3.37785	1.32177e-111	1.2592e-109
SCGB2A1	-2.18012	-1.09023	2.56784e-20	1.02473e-19
ANKRD63	-2.17929	-4.03704	2.37793e-24	1.1573e-23
PRSS35	-2.17684	1.91191	7.83314e-43	8.97578e-42
PFN3	-2.17607	-3.88441	1.41996e-11	3.53608e-11
SORD	-2.17271	4.95083	3.53077e-101	2.6795e-99
GATM	-2.17269	9.00507	1.93492e-58	4.221e-57
CYP4F3	-2.17204	3.62422	1.04186e-20	4.23314e-20
HBE1	-2.17069	-1.52515	5.94806e-18	2.11159e-17
FOXC1	-2.16803	4.83371	2.32368e-128	3.20131e-126
PLAU	-2.16799	6.19958	4.69423e-71	1.56562e-69
SLC6A19	-2.16749	6.41674	4.53665e-15	1.38796e-14
ST6GAL1	-2.16633	7.61977	1.14209e-93	7.20238e-92
TCIM	-2.16567	6.2671	2.42413e-66	7.05954e-65
DNASE1L3	-2.16479	3.51906	3.09875e-56	6.26396e-55
FAM171A1	-2.16366	5.5548	1.22888e-149	2.68404e-147
HOXB1	-2.16236	-3.05898	3.33119e-13	9.15618e-13
TOX3	-2.16235	3.52342	2.6949e-25	1.37745e-24
KLHL13	-2.15662	4.21277	2.22349e-105	1.80193e-103
HS6ST1	-2.1554	5.73305	3.36439e-202	1.94375e-199
PRDM14	-2.15539	-2.96468	5.65977e-15	1.72246e-14
LPA	-2.15072	-1.21713	1.04679e-19	4.05451e-19
CDH18	-2.15039	-2.00996	1.06515e-10	2.50812e-10
MT1F	-2.14922	5.05222	9.32965e-44	1.10732e-42
PRDM7	-2.14908	-3.45988	5.54172e-24	2.64743e-23
LSAMP	-2.14887	2.1613	9.76412e-15	2.93464e-14
GDF3	-2.14104	-0.0672789	9.59102e-53	1.69906e-51
KIAA1210	-2.13669	-1.62464	3.28104e-34	2.54608e-33
GATA5	-2.13625	-0.258105	1.13256e-30	7.50707e-30
ACSL6	-2.13535	2.05801	1.86301e-46	2.49936e-45
PLEKHG4B	-2.13521	1.84964	1.59483e-29	9.98023e-29
KIF5A	-2.13311	0.00920516	3.40896e-39	3.28958e-38
SUCNR1	-2.13238	4.70064	1.11618e-47	1.57781e-46
ANK2	-2.12889	6.82134	1.59541e-46	2.14196e-45
ZNF98	-2.12503	-0.811402	8.29474e-26	4.34382e-25
BMP6	-2.11418	3.81041	1.27056e-75	4.95766e-74
TMC1	-2.11406	-0.905796	9.41254e-58	2.0045e-56
COL4A4	-2.10955	5.30955	4.60957e-79	2.0087e-77
RAB3B	-2.10809	1.54718	6.34061e-20	2.48165e-19
NUAK2	-2.10758	5.15204	4.17779e-84	2.08424e-82
TFAP2C	-2.10611	0.904651	1.201e-16	4.01081e-16
CGNL1	-2.10268	7.33265	7.24789e-66	2.07364e-64
BTG2	-2.10261	7.57032	3.89677e-119	4.25555e-117
POU2F3	-2.10073	-0.103565	1.28707e-35	1.07216e-34
CTXND1	-2.09885	2.2515	3.92777e-27	2.19627e-26
SVOPL	-2.09631	0.310756	4.59132e-15	1.40445e-14
CACNA2D3	-2.09533	1.66619	1.08797e-91	6.60526e-90
AXDND1	-2.09532	-1.20302	9.70254e-48	1.3737e-46
S100A14	-2.09339	2.55082	1.48688e-41	1.5927e-40
ARC	-2.09297	2.11096	1.98667e-43	2.33319e-42
MYF6	-2.0911	-3.80641	5.21347e-16	1.6818e-15
GPM6B	-2.09047	2.91308	9.35672e-62	2.29875e-60
SHISA3	-2.0892	4.32114	6.48427e-25	3.23581e-24
CHGA	-2.08895	-0.878174	1.85654e-16	6.13143e-16
PTGER3	-2.08834	6.98564	1.45919e-31	1.004e-30
FYB2	-2.08773	2.02353	5.93385e-22	2.56766e-21
GAS1	-2.08761	2.73825	2.38006e-49	3.65581e-48
SPRR2A	-2.08512	-3.32753	1.21723e-09	2.67492e-09
LRIT3	-2.08436	-0.16284	2.7858e-47	3.85875e-46
SFTPA1	-2.08368	-3.56164	3.52705e-11	8.57233e-11
PRR15L	-2.08252	3.56998	2.61603e-19	9.94127e-19
TRPM5	-2.08189	-2.53147	2.88199e-28	1.70577e-27
PLP1	-2.07893	-0.693866	5.02063e-22	2.18039e-21
CNTNAP4	-2.07651	-3.40083	2.87701e-14	8.41673e-14
FOXD3	-2.07647	-3.96617	2.44057e-13	6.76531e-13
DCXR	-2.07616	5.54065	2.07012e-75	8.02507e-74
ATP10B	-2.07565	-0.711062	4.55933e-27	2.5399e-26
CYS1	-2.07283	7.0508	9.40521e-56	1.8613e-54
KIAA1549L	-2.07259	1.45522	1.79009e-34	1.40739e-33
KRT24	-2.07089	-3.71956	1.50917e-16	5.00635e-16
HOXB6	-2.0702	3.97728	3.6907e-73	1.33267e-71
KCNMB2	-2.07016	0.602943	3.05686e-25	1.55845e-24
CADM2	-2.066	-1.7838	1.57533e-17	5.47848e-17
TMC4	-2.06589	4.90398	2.16209e-34	1.68875e-33
CWH43	-2.06533	2.66237	3.06543e-11	7.48186e-11
NTRK2	-2.06373	5.82383	2.2247e-38	2.07199e-37
BSPRY	-2.06302	3.33172	3.5548e-35	2.8754e-34
ZIC3	-2.05972	-4.11122	5.27885e-14	1.52147e-13
BPIFB2	-2.05844	-3.46428	3.42573e-06	5.99695e-06
IL1RL1	-2.05806	4.15833	5.00498e-24	2.39741e-23
BMPR1B	-2.0565	3.97005	8.10708e-13	2.18474e-12
LGSN	-2.05621	-0.139829	5.3215e-29	3.25061e-28
CDH19	-2.0562	-1.02239	4.83496e-11	1.16359e-10
RDH12	-2.05591	1.9027	7.61764e-27	4.19532e-26
ALDH4A1	-2.05478	6.60076	1.59669e-49	2.4802e-48
CACNA1S	-2.05316	-1.30406	1.34363e-30	8.84723e-30
OCLN	-2.04805	3.64128	2.05991e-44	2.52692e-43
CALCA	-2.045	2.74229	1.75711e-06	3.13757e-06
HRASLS2	-2.04489	0.637868	1.33068e-43	1.5731e-42
PRL	-2.04181	-3.76385	2.38637e-23	1.1061e-22
CLEC4M	-2.04137	-3.50525	1.0342e-19	4.0092e-19
KRTAP17	-2.04085	-4.07914	1.60687e-17	5.586e-17
TFAP2A	-2.03884	3.04611	5.10507e-23	2.33483e-22
C2orf40	-2.03771	2.65592	1.21698e-33	9.18894e-33
ABHD17C	-2.03553	3.67681	4.00345e-122	4.59627e-120
PCDHA12	-2.02696	-0.0357578	4.57578e-23	2.09704e-22
SPDYC	-2.02609	-3.667	8.32164e-21	3.40197e-20
KDF1	-2.02597	2.51565	1.68941e-47	2.36201e-46
C11orf16	-2.02463	-1.96742	5.35375e-43	6.17422e-42
AGR3	-2.02286	-0.769099	3.90215e-09	8.29821e-09
MGAT4C	-2.01901	-1.58594	4.41629e-22	1.92494e-21
WDR49	-2.01847	-2.42679	5.61822e-31	3.77287e-30
CASZ1	-2.01772	2.93867	1.3223e-105	1.09641e-103
SLC22A12	-2.01437	6.35286	1.15258e-15	3.63748e-15
BICDL1	-2.01283	5.91896	2.11816e-59	4.70674e-58
FOXE3	-2.00878	-3.62135	3.4023e-29	2.08897e-28
TMEM132C	-2.00717	-0.6338	7.99075e-18	2.81721e-17
HYKK	-2.00602	2.01126	1.26191e-179	4.7085e-177
RBFOX1	-2.00572	-1.60395	1.53871e-14	4.57172e-14
NRXN1	-2.00451	-0.855023	4.568e-17	1.5539e-16
ACADSB	-2.00158	6.25595	1.01966e-116	1.05562e-114
FNDC11	-2.00112	-0.977279	6.11162e-39	5.8316e-38
PLA2G3	-1.99895	-2.70775	9.27427e-09	1.92963e-08
GCM1	-1.9989	-0.444877	2.28309e-21	9.55379e-21
TH	-1.99796	-3.32374	2.16479e-13	6.01946e-13
ATP6V0A4	-1.99732	6.36472	1.08119e-07	2.08935e-07
CORO2B	-1.99517	2.98372	1.17273e-44	1.45555e-43
NPNT	-1.99482	6.4135	1.72132e-56	3.51126e-55
SCIN	-1.99401	6.65199	5.70503e-28	3.32716e-27
PRTG	-1.99348	1.70749	7.30735e-49	1.08881e-47
KLC3	-1.99289	0.59206	1.76863e-21	7.44095e-21
BCAS1	-1.99224	1.77591	6.74535e-17	2.27727e-16
BMP3	-1.99104	-0.405166	4.19708e-19	1.57787e-18
ILDR1	-1.9906	3.58963	6.94327e-56	1.38479e-54
KCNH6	-1.99023	1.97953	8.25356e-25	4.10159e-24
ANXA3	-1.98842	4.01657	7.34038e-30	4.68685e-29
CR1	-1.98831	2.3049	2.65292e-35	2.17057e-34
LRRC19	-1.98461	4.61856	7.03325e-34	5.37854e-33
FRMD1	-1.98314	1.56897	1.53966e-17	5.35756e-17
NR3C2	-1.98264	4.79726	2.65622e-59	5.88773e-58
KCNH3	-1.97751	0.24514	9.88852e-33	7.15569e-32
NCMAP	-1.97668	0.967998	3.73745e-24	1.80086e-23
ACOT11	-1.97293	3.94743	4.79201e-64	1.27906e-62
WIF1	-1.97172	-2.36384	2.99244e-17	1.02652e-16
MAMDC2	-1.97113	1.98131	2.12999e-45	2.73072e-44
ANO5	-1.96501	2.92854	1.32288e-18	4.84612e-18
SOX30	-1.96136	-1.21487	6.29038e-52	1.07092e-50
ABCA8	-1.95926	3.45734	9.74885e-41	1.01395e-39
FECH	-1.95763	5.44583	2.4005e-234	2.14965e-231
COL4A3	-1.95718	5.03011	2.80405e-54	5.27527e-53
CBLC	-1.95481	1.32422	4.56179e-26	2.42222e-25
S100P	-1.95391	-0.558102	1.02552e-25	5.34548e-25
ADAMTS15	-1.95273	3.74697	2.10632e-52	3.67324e-51
CYP17A1	-1.95056	4.24423	1.47038e-11	3.65859e-11
RAB11FIP4	-1.94593	4.53121	2.83362e-110	2.60257e-108
MPP2	-1.94162	1.33769	1.22827e-37	1.10878e-36
KCTD1	-1.93903	4.17073	1.11096e-68	3.44245e-67
PROC	-1.93727	2.42499	1.56617e-21	6.60314e-21
SLC27A6	-1.93584	-3.6344	2.28735e-11	5.6288e-11
AL049839	-1.93499	-1.93001	8.48994e-15	2.55812e-14
THSD4	-1.93413	4.99122	3.11095e-52	5.3885e-51
HOXB5	-1.93069	2.52572	3.15392e-59	6.97367e-58
KRT85	-1.92884	-3.30532	1.14607e-23	5.38601e-23
ATP2C2	-1.92526	0.813755	1.30234e-25	6.753e-25
TMPRSS12	-1.92516	-3.36008	1.52363e-18	5.56222e-18
HPGD	-1.92257	4.60574	2.28694e-24	1.11393e-23
TRIM40	-1.92206	-3.74515	4.23182e-17	1.44173e-16
SLC16A7	-1.92098	5.72449	2.05083e-25	1.05275e-24
IVL	-1.92095	-1.72173	7.61769e-07	1.39331e-06
CHAC1	-1.92008	1.82237	3.51829e-36	2.9949e-35
C3orf52	-1.91692	2.45692	6.22795e-38	5.7055e-37
TGFBR3L	-1.9165	-1.41463	2.85508e-35	2.33278e-34
SPERT	-1.91482	-2.82433	8.13333e-14	2.31697e-13
ZNF503	-1.91394	4.62376	2.18641e-114	2.18764e-112
SCARA5	-1.91168	0.623232	1.4466e-14	4.30446e-14
ATRNL1	-1.91129	2.4261	4.97934e-20	1.95699e-19
NUPR2	-1.91101	0.831581	7.7134e-07	1.41038e-06
ANXA9	-1.91039	3.94723	2.79938e-117	2.93198e-115
RTL4	-1.91036	-1.19365	1.38055e-17	4.81887e-17
ENOX1	-1.90954	1.44067	9.67298e-77	3.92841e-75
SLC5A3	-1.9071	7.41413	2.95096e-51	4.90731e-50
TDRD1	-1.90675	0.0949028	3.99418e-13	1.09315e-12
BCL2L15	-1.90566	0.75378	3.52982e-31	2.39466e-30
NECTIN4	-1.90451	1.53273	4.96291e-19	1.86031e-18
RALGPS1	-1.90394	3.46225	7.24894e-58	1.55297e-56
SLC44A4	-1.90205	5.30268	7.86913e-29	4.77912e-28
ARG2	-1.90056	5.13297	8.47816e-24	4.01916e-23
OGDHL	-1.90004	7.20996	9.74888e-27	5.32812e-26
UCHL1	-1.89899	4.93234	5.06032e-20	1.98838e-19
MYCN	-1.898	0.523079	3.63344e-46	4.80613e-45
GPR22	-1.89772	-1.70094	1.59093e-11	3.95304e-11
TRNP1	-1.89727	2.99616	4.42991e-24	2.12593e-23
H1F0	-1.89511	7.37706	3.78314e-91	2.25854e-89
HOGA1	-1.89448	5.15506	9.92212e-44	1.17686e-42
SFTPA2	-1.88911	-2.94579	2.22449e-21	9.31509e-21
MALRD1	-1.88633	-0.376004	4.11664e-22	1.79811e-21
ACOX2	-1.88499	4.17417	1.31223e-66	3.84648e-65
SRL	-1.88131	1.70349	7.39396e-73	2.64323e-71
FUT2	-1.88118	0.327891	2.06107e-43	2.41582e-42
THRB	-1.88012	4.41717	3.72325e-59	8.22237e-58
SLC29A2	-1.87688	2.91926	9.67515e-38	8.77377e-37
2021-03-10	-1.87505	0.135316	3.1822e-13	8.7601e-13
PPM1H	-1.87369	4.74818	6.76728e-48	9.64217e-47
NAALADL2	-1.87275	3.33515	9.63295e-88	5.34137e-86
SLC25A25	-1.87107	4.60659	2.62562e-88	1.48813e-86
DAZL	-1.86786	-3.62829	8.84724e-13	2.37669e-12
PROKR2	-1.86726	-2.98216	2.05801e-11	5.0777e-11
RAET1E	-1.8655	0.179682	9.15791e-73	3.24147e-71
WNT4	-1.86481	0.515045	1.06044e-23	4.9954e-23
FAM216B	-1.86241	-4.1212	4.41214e-09	9.35719e-09
WDR72	-1.86091	6.52261	1.83048e-38	1.71106e-37
PEPD	-1.8603	7.20843	5.01158e-96	3.38707e-94
CXorf58	-1.85875	-2.7517	1.72744e-61	4.19221e-60
SLC26A7	-1.8583	5.34067	5.80442e-09	1.22216e-08
PNMA8A	-1.85784	4.28926	1.94498e-37	1.74785e-36
MAFA	-1.85709	-2.129	1.99489e-14	5.88607e-14
GDNF	-1.85698	-0.264182	1.097e-14	3.28551e-14
CTH	-1.85693	2.47213	2.00877e-91	1.20729e-89
AFAP1L2	-1.85604	5.30646	3.18756e-104	2.5373e-102
XK	-1.85602	1.03439	1.717e-23	8.027e-23
LONRF2	-1.8549	3.01247	2.22283e-23	1.03244e-22
CMTM4	-1.85433	6.5051	2.03691e-67	6.12099e-66
PCDH11X	-1.85196	-3.1673	4.43361e-13	1.21101e-12
ATP6V1C2	-1.85094	3.31829	6.34808e-19	2.37005e-18
C6orf52	-1.85082	-0.97153	2.87314e-83	1.39076e-81
CNGA3	-1.84726	-3.28008	4.35144e-11	1.05146e-10
SHROOM3	-1.84673	5.28597	8.43898e-43	9.64532e-42
FABP2	-1.84647	-2.88958	4.41916e-17	1.5047e-16
PLCXD3	-1.84395	3.11679	3.11556e-23	1.43777e-22
C2orf15	-1.84256	1.34893	1.41575e-88	8.12692e-87
KCNQ1	-1.84202	5.1949	1.71885e-63	4.46389e-62
PALM3	-1.84107	3.98014	4.35652e-37	3.8531e-36
KCNH1	-1.83918	-1.68138	1.14439e-26	6.22224e-26
USP2	-1.83592	5.30777	3.29107e-35	2.67194e-34
PTPN13	-1.83553	6.01397	8.06415e-122	9.19929e-120
CYP4A22	-1.83394	3.78013	2.5704e-12	6.70295e-12
TMEM229A	-1.83228	-4.11836	1.64452e-11	4.08338e-11
SAMD12	-1.82941	3.78688	5.79175e-44	6.94312e-43
SATL1	-1.82836	-3.77983	1.62036e-21	6.82838e-21
VSNL1	-1.8275	-0.190764	1.3737e-12	3.63895e-12
AGRP	-1.82672	-2.30639	6.59142e-36	5.56851e-35
TBX3	-1.82587	3.91866	6.44123e-61	1.51196e-59
SLC6A4	-1.82573	-0.346642	3.79941e-30	2.45216e-29
SELE	-1.82504	2.87893	8.7421e-31	5.814e-30
PHYHIP	-1.82174	0.983992	1.55306e-44	1.9183e-43
CLCN1	-1.81857	-2.04247	5.35532e-36	4.54137e-35
GPR27	-1.8174	1.85037	1.34446e-31	9.26484e-31
DIRAS3	-1.81361	1.85068	1.87655e-34	1.47085e-33
KCNE1	-1.81234	-0.823343	4.18332e-33	3.07693e-32
ACSBG2	-1.81184	-1.04107	2.36291e-43	2.75698e-42
CAND2	-1.80844	2.05443	1.19811e-69	3.83866e-68
C5orf47	-1.80825	-2.47057	5.56642e-29	3.39675e-28
NOTUM	-1.80717	-1.33801	2.36122e-12	6.16823e-12
CHRDL1	-1.8035	3.62549	1.25881e-10	2.95017e-10
FAT2	-1.80259	1.19917	7.70603e-33	5.60353e-32
CELF3	-1.79816	-2.88766	2.67172e-24	1.29466e-23
ADIPOQ	-1.79663	-0.213697	8.8386e-05	0.000139238
PRLR	-1.79483	4.85931	2.96568e-22	1.30344e-21
PDX1	-1.79463	-4.11156	1.38595e-07	2.65537e-07
NUDT4	-1.79453	5.91389	8.94404e-130	1.26132e-127
ZDHHC2	-1.79439	5.67757	1.39058e-61	3.39771e-60
BDH1	-1.7941	3.75114	9.73206e-27	5.32055e-26
IGFBP2	-1.78822	5.61812	5.75571e-28	3.35562e-27
C9orf152	-1.78717	-1.96842	3.93249e-22	1.71951e-21
BTC	-1.78263	2.25759	7.07311e-48	1.00619e-46
AL845331	-1.77975	-2.06021	3.45779e-32	2.44682e-31
MAGI3	-1.77896	4.16943	9.70008e-69	3.01612e-67
INSC	-1.77872	-1.61732	5.08135e-28	2.97506e-27
CCK	-1.77506	-3.64629	1.85056e-09	4.0208e-09
GSTO2	-1.7725	3.58706	1.259e-31	8.68925e-31
AGXT	-1.77149	2.86494	1.53877e-11	3.82662e-11
HADH	-1.76658	6.11246	1.96789e-133	2.9128e-131
PLAT	-1.76436	6.17363	2.19212e-73	8.01243e-72
ACTRT3	-1.76296	0.9573	1.64349e-68	5.07499e-67
LURAP1	-1.76294	1.54423	4.31529e-56	8.67417e-55
CAPS	-1.76273	3.8918	6.63719e-42	7.21749e-41
PAQR5	-1.76158	6.01661	3.07815e-71	1.03433e-69
AZGP1	-1.75933	5.66738	3.65582e-19	1.37873e-18
AC113554	-1.75901	-3.87152	1.42089e-17	4.95487e-17
HOXD8	-1.75872	5.47625	1.35441e-111	1.28346e-109
MME	-1.75667	7.55876	1.68883e-29	1.05317e-28
PPP4R4	-1.75633	-1.09444	1.76788e-17	6.13619e-17
IQCF6	-1.75614	-3.74656	1.46254e-13	4.1108e-13
ARNT2	-1.7547	5.71427	6.43541e-43	7.40258e-42
GCNT3	-1.75137	4.48405	2.7007e-29	1.66849e-28
MYH14	-1.75083	5.28515	1.28414e-22	5.75262e-22
ANGPTL3	-1.75063	3.9991	3.40065e-13	9.34136e-13
EPB41L5	-1.74955	5.48935	7.19704e-123	8.31606e-121
ASIC2	-1.74841	0.110161	6.50589e-18	2.30551e-17
PCDH11Y	-1.74717	-1.79749	1.67752e-12	4.4209e-12
STYK1	-1.74396	-0.35697	1.85217e-34	1.45365e-33
ZFHX2	-1.74195	1.96738	7.06214e-98	5.01916e-96
SUCLG1	-1.74168	6.91984	1.90183e-113	1.8613e-111
M1AP	-1.74001	0.243039	3.22353e-56	6.50151e-55
NEU4	-1.73659	0.295953	2.65667e-16	8.6874e-16
WEE2	-1.73568	-2.00158	2.42182e-41	2.5696e-40
IGDCC3	-1.73476	-1.20271	2.05001e-20	8.223e-20
MCIDAS	-1.73453	-2.65588	1.0294e-09	2.27522e-09
SPHKAP	-1.73192	-2.99638	2.64262e-08	5.33469e-08
INPP5J	-1.73174	4.70004	3.79381e-10	8.6107e-10
RAPGEF3	-1.73156	5.26687	1.43192e-70	4.70564e-69
CDH10	-1.73144	-2.58725	8.6355e-12	2.18079e-11
MYH10	-1.72933	6.89707	1.1895e-65	3.37087e-64
MTTP	-1.72919	2.45468	8.74581e-11	2.07247e-10
TRIM2	-1.72829	6.71741	5.19828e-40	5.22161e-39
SLC7A4	-1.72825	-1.44139	6.40487e-13	1.73463e-12
ATP2B3	-1.72597	-0.670095	2.70321e-08	5.4527e-08
FBLN5	-1.72202	6.44653	5.46205e-35	4.37697e-34
SLC25A33	-1.71984	2.90046	1.19566e-97	8.36497e-96
SCD5	-1.71979	5.80243	3.35955e-25	1.70645e-24
KCNJ9	-1.71915	-2.12339	3.12694e-36	2.6681e-35
DLGAP1	-1.71669	1.19266	1.99492e-19	7.623e-19
PFKFB2	-1.71484	5.17611	1.47156e-30	9.6718e-30
DEFB1	-1.71482	7.46322	2.15477e-14	6.34528e-14
SELENBP1	-1.71375	5.70387	1.5898e-86	8.55053e-85
ENTPD8	-1.71293	0.842599	1.92386e-26	1.03815e-25
TPD52L1	-1.71189	4.58389	8.20782e-37	7.17783e-36
LIX1	-1.71156	3.20855	5.60371e-11	1.34408e-10
SPINK4	-1.71005	-3.48783	3.20585e-09	6.86311e-09
HUNK	-1.70958	4.04728	1.68202e-47	2.35351e-46
TMPRSS13	-1.70939	0.417456	1.78335e-28	1.0636e-27
CCBE1	-1.70862	2.32054	2.7358e-11	6.70382e-11
VDR	-1.70809	4.78021	1.21521e-47	1.71239e-46
IGFALS	-1.70686	-0.661387	5.9319e-32	4.16139e-31
ENAM	-1.70663	3.52533	4.73711e-23	2.16875e-22
EGR4	-1.70387	-2.45603	3.61887e-12	9.33514e-12
NFASC	-1.70339	5.76176	6.57405e-42	7.15317e-41
CNTN3	-1.70301	2.06436	6.96291e-10	1.55513e-09
DDC	-1.70145	6.52021	8.79444e-20	3.42261e-19
UGT8	-1.70046	5.64152	3.35869e-39	3.24281e-38
ETNK2	-1.70004	5.38486	1.90144e-41	2.02758e-40
VWA5B1	-1.69782	0.994992	4.76728e-08	9.44282e-08
ALS2CL	-1.6974	4.24266	5.51719e-31	3.70641e-30
GSG1L	-1.69684	-2.97193	7.0874e-13	1.91543e-12
MFAP3L	-1.6958	5.99699	1.43203e-58	3.13159e-57
STOX1	-1.69466	1.5576	1.70657e-26	9.21734e-26
NAT2	-1.6935	-0.860311	8.81402e-19	3.25818e-18
ADGRB3	-1.69311	0.209723	4.88038e-25	2.45527e-24
GPBAR1	-1.69158	1.13577	1.45291e-48	2.13468e-47
PRSS8	-1.68639	5.86731	1.69281e-34	1.33267e-33
ABCB1	-1.68502	5.8264	1.52099e-32	1.0892e-31
FA2H	-1.68378	2.19058	1.09493e-14	3.27985e-14
STX19	-1.67922	-2.15046	6.14995e-24	2.9294e-23
PITX3	-1.67652	-3.71691	1.78167e-12	4.68778e-12
PRKCQ	-1.67313	3.58841	1.56407e-54	2.96743e-53
ASIC5	-1.6705	-3.9241	4.4656e-07	8.29055e-07
MISP3	-1.6701	3.14089	3.98463e-49	6.03252e-48
PPARGC1A	-1.66987	6.10238	8.93135e-27	4.89325e-26
PIP5K1B	-1.66953	2.85465	2.47176e-38	2.29851e-37
BCAM	-1.66907	8.36804	2.72002e-69	8.59182e-68
MEIOC	-1.66882	-0.384029	8.63954e-58	1.84207e-56
OPHN1	-1.66795	3.60851	2.04799e-110	1.90049e-108
FREM2	-1.66616	5.18083	7.63821e-27	4.20536e-26
SHISA6	-1.66388	1.64218	8.59965e-22	3.6838e-21
CHODL	-1.66077	1.15761	6.70771e-16	2.14872e-15
IL5RA	-1.66064	-1.20728	8.78287e-25	4.35858e-24
CFAP77	-1.65917	-3.03898	3.92022e-24	1.88587e-23
PTGFR	-1.65816	2.57935	4.5447e-20	1.79049e-19
MAP3K9	-1.65806	2.82039	1.10026e-42	1.25115e-41
PPP1R42	-1.65744	-1.88977	3.00798e-20	1.19611e-19
GPD1	-1.65623	6.31892	1.80091e-19	6.89784e-19
CYP39A1	-1.65558	2.45036	8.91091e-30	5.65336e-29
COL6A5	-1.65402	-2.79588	2.36644e-10	5.44697e-10
ALDH1A2	-1.65297	4.56149	1.14522e-15	3.61489e-15
PRR18	-1.65177	-2.37271	1.20884e-11	3.02421e-11
CADM4	-1.64651	4.13594	1.00586e-26	5.49067e-26
PCCB	-1.64435	5.4328	1.27077e-68	3.93083e-67
TRPC7	-1.64434	-0.70091	5.6392e-15	1.71649e-14
MISP	-1.64246	2.93169	4.20567e-13	1.14963e-12
BCL2L10	-1.63938	0.629098	2.58381e-17	8.90095e-17
NTN4	-1.63906	7.3636	4.25377e-52	7.31141e-51
NLRP2	-1.63744	1.82358	2.03614e-17	7.04681e-17
DCDC2	-1.63694	5.70924	7.46389e-31	4.98242e-30
PRMT8	-1.63585	-1.86322	8.46586e-13	2.27868e-12
ERC2	-1.63391	-0.448934	1.05599e-21	4.50089e-21
DMRT2	-1.63387	3.9464	6.19907e-05	9.90236e-05
PPP1R1C	-1.63382	-0.662437	3.3382e-13	9.17402e-13
CYP4A11	-1.63097	6.813	3.68918e-10	8.37754e-10
CYP26B1	-1.63063	3.42888	1.2954e-36	1.12351e-35
RDH10	-1.63037	5.90306	4.39857e-64	1.1758e-62
SRD5A2	-1.62905	-1.52742	5.3328e-13	1.4502e-12
SMIM22	-1.6286	1.45057	1.79908e-09	3.91181e-09
ACBD7	-1.62503	-1.86971	2.31386e-39	2.24492e-38
THSD7A	-1.62225	5.62623	1.1538e-30	7.63942e-30
SLPI	-1.62114	5.42261	5.49699e-08	1.08462e-07
FAXC	-1.62098	1.00386	3.43455e-11	8.35319e-11
KLHL3	-1.62094	3.8524	3.03593e-23	1.40138e-22
HAO1	-1.6202	-1.40622	0.000113551	0.000177383
ARHGAP24	-1.61964	6.49159	6.21676e-100	4.62001e-98
PYGO1	-1.61945	1.99485	4.29393e-28	2.52062e-27
PLAG1	-1.61944	1.45973	5.08536e-24	2.43526e-23
STK33	-1.61729	2.46202	5.78951e-16	1.86325e-15
PLCZ1	-1.61308	-2.65718	1.38144e-10	3.23124e-10
JPH4	-1.61132	1.4546	2.23749e-57	4.71452e-56
SEMA3G	-1.61122	5.35455	1.51907e-35	1.26014e-34
PNPLA3	-1.61087	0.768136	2.46648e-23	1.14235e-22
KITLG	-1.61018	5.85637	8.86255e-46	1.15187e-44
CAB39L	-1.60922	4.40937	7.38344e-76	2.90632e-74
CACNB4	-1.60774	1.58267	4.52714e-23	2.07528e-22
ACAA1	-1.60743	6.07947	3.85535e-123	4.48372e-121
TSPYL5	-1.60686	4.66086	1.36093e-55	2.6697e-54
NAV2	-1.60461	5.34958	1.35688e-99	9.95975e-98
PALM	-1.60445	5.10555	2.39724e-60	5.53994e-59
BNIPL	-1.60396	0.167338	2.44321e-32	1.73711e-31
C1QTNF7	-1.60377	2.25806	2.34362e-27	1.32369e-26
B3GALT2	-1.60271	0.103774	1.95178e-29	1.21418e-28
TGFBR3	-1.60199	5.99093	1.52351e-87	8.39574e-86
GFRA3	-1.6009	-1.74515	3.74625e-13	1.02781e-12
KL	-1.60024	6.99917	4.10711e-30	2.64789e-29
PTPRT	-1.59978	-0.880254	8.83883e-14	2.51475e-13
ABTB2	-1.59924	4.38732	1.32842e-36	1.1516e-35
ADTRP	-1.59898	2.74631	3.21398e-16	1.04697e-15
CSRNP3	-1.5989	2.87444	2.87533e-56	5.83207e-55
NLRP10	-1.59867	-4.08977	4.00852e-09	8.51936e-09
GPX3	-1.59851	11.7769	6.223e-30	3.98477e-29
FAM43B	-1.5975	0.452149	9.92908e-24	4.68343e-23
KRT7	-1.59499	6.01003	7.84918e-11	1.86592e-10
PAQR7	-1.59418	5.1957	1.5852e-125	2.02792e-123
NANOS1	-1.59207	1.3794	6.17354e-48	8.80319e-47
SPATA46	-1.59202	-2.94941	6.09986e-19	2.27886e-18
XKR4	-1.5918	-0.318575	1.00304e-11	2.52203e-11
MAGI2	-1.59131	3.75252	6.53199e-89	3.78601e-87
GCNT4	-1.58931	3.1224	1.26886e-30	8.36716e-30
HAP1	-1.58859	-0.430471	5.02942e-15	1.53453e-14
SLC23A1	-1.58854	4.17518	7.82805e-21	3.20312e-20
DLGAP3	-1.58812	-0.267902	6.36722e-56	1.27416e-54
TMSB4Y	-1.58773	0.480337	2.28589e-10	5.26902e-10
MRPS6	-1.58747	6.04629	5.22497e-54	9.71747e-53
RP1	-1.58739	-1.23957	2.24594e-23	1.04263e-22
CYP4B1	-1.58571	0.487809	5.95956e-22	2.57753e-21
ZBTB8B	-1.58571	-2.70164	2.11751e-20	8.48236e-20
LGR6	-1.58114	0.411817	2.39017e-40	2.43643e-39
R3HDML	-1.58081	-3.88924	4.29836e-06	7.47559e-06
TRDN	-1.57981	-1.99974	1.85276e-08	3.7695e-08
CADPS2	-1.57926	5.69894	4.03616e-119	4.38107e-117
BPHL	-1.57917	4.85215	9.80909e-87	5.33984e-85
CDKL2	-1.57826	2.94931	1.30772e-50	2.11957e-49
C1orf141	-1.57776	-4.01198	2.42844e-10	5.58538e-10
GHRHR	-1.57685	-2.79973	8.54184e-20	3.32647e-19
SLC25A35	-1.57155	2.63012	8.74689e-77	3.56849e-75
KCNG3	-1.57052	-1.98608	1.37652e-06	2.47401e-06
PKNOX2	-1.57009	1.2582	2.21037e-28	1.31433e-27
IGSF9	-1.56974	0.114191	1.8882e-16	6.23138e-16
CHN2	-1.56856	3.32705	2.25395e-53	4.08586e-52
FAIM2	-1.56716	0.796691	9.68005e-24	4.56837e-23
ZIM2	-1.56696	-3.33343	3.42576e-18	1.23377e-17
VWA7	-1.56663	3.02303	2.94141e-52	5.10471e-51
SEMA4A	-1.56639	4.78458	1.25115e-46	1.6899e-45
TCP10L2	-1.56452	-3.426	8.54237e-12	2.1588e-11
GPR62	-1.56441	-1.77467	2.80862e-22	1.23623e-21
SVEP1	-1.56342	4.56963	8.26932e-26	4.33178e-25
HRG	-1.56302	4.69197	0.000373099	0.000558386
KCNJ16	-1.55887	7.94387	1.00925e-42	1.14913e-41
OR2C3	-1.55549	-4.12114	7.31922e-11	1.74434e-10
IRF6	-1.55413	5.22605	5.568e-23	2.53748e-22
SYP	-1.55339	1.83948	9.35574e-54	1.72566e-52
RHOBTB3	-1.55268	5.88004	1.1662e-31	8.06124e-31
DEPTOR	-1.5524	5.26565	5.69717e-94	3.65721e-92
MBOAT2	-1.55239	4.74162	7.52183e-72	2.59069e-70
TSPAN33	-1.55128	6.6479	1.21133e-47	1.70827e-46
SCN3A	-1.54987	0.924403	8.54608e-11	2.02622e-10
CDKL1	-1.54805	3.13112	6.97893e-61	1.63603e-59
RGPD3	-1.54728	-1.7807	9.05371e-23	4.09165e-22
EVPL	-1.54636	4.43861	4.96605e-53	8.9031e-52
PCSK1N	-1.54506	3.85708	2.17565e-11	5.36131e-11
FAM184A	-1.54473	2.16124	7.37809e-45	9.26009e-44
LAMC2	-1.54454	4.82051	2.94136e-15	9.08899e-15
SYTL5	-1.54427	0.998277	3.89159e-13	1.06654e-12
WASF3	-1.54364	3.64425	1.52093e-61	3.71115e-60
SHC3	-1.54324	1.49616	2.03214e-33	1.51965e-32
EPS8L1	-1.54247	3.50519	2.74052e-16	8.95343e-16
FBLN1	-1.54136	5.75182	1.45666e-22	6.50753e-22
SLC5A12	-1.54087	7.1243	9.32081e-12	2.35021e-11
RERGL	-1.53946	2.07174	2.19893e-20	8.80457e-20
PLA2G4A	-1.53839	3.09622	8.94624e-38	8.12923e-37
DBT	-1.53656	5.45838	4.0163e-159	1.01313e-156
LDHB	-1.53538	9.24212	1.71023e-98	1.23013e-96
EPHA1	-1.53457	2.62016	1.21313e-49	1.89096e-48
SOD3	-1.53378	5.64053	7.37713e-43	8.46408e-42
ENHO	-1.53143	-1.35313	2.917e-30	1.89288e-29
CORIN	-1.53014	0.852472	2.01275e-43	2.36227e-42
SLC39A4	-1.52855	4.15878	1.07511e-33	8.1452e-33
MPC1	-1.52757	5.95559	2.24717e-48	3.28277e-47
KIF6	-1.52734	0.807266	3.24708e-40	3.2856e-39
GLRA3	-1.52699	-2.67135	4.06329e-08	8.09765e-08
AKR7A3	-1.52331	4.57108	4.78386e-22	2.07959e-21
SLC51B	-1.5226	1.92965	3.31249e-23	1.52825e-22
HCAR1	-1.5222	1.58261	5.68594e-14	1.63591e-13
PPM1K	-1.52131	4.88562	1.21596e-91	7.35736e-90
SGK2	-1.5207	4.84584	1.67884e-32	1.20128e-31
FAM107A	-1.51901	5.46947	6.90003e-42	7.49422e-41
WNK1	-1.51854	7.88435	1.09218e-127	1.45977e-125
ERVFRD	-1.51795	-0.46201	4.50644e-16	1.45765e-15
FCAMR	-1.51734	4.13071	3.76326e-12	9.69784e-12
PPL	-1.51631	5.72788	3.31595e-40	3.3534e-39
SORT1	-1.51404	7.28644	8.38164e-88	4.67648e-86
ACADM	-1.51295	6.7807	6.33968e-67	1.87366e-65
MYORG	-1.5118	4.81863	2.14004e-63	5.51483e-62
ESRP2	-1.51172	4.0987	8.79316e-52	1.48712e-50
GATA2	-1.50931	4.27423	1.0041e-40	1.04312e-39
MUC1	-1.50874	7.10178	4.11728e-22	1.79811e-21
LAMA2	-1.50705	3.80025	1.34639e-22	6.02242e-22
CDKN1C	-1.50692	5.00543	4.30578e-42	4.71372e-41
AK7	-1.50461	2.59502	1.648e-49	2.55769e-48
CDO1	-1.50459	0.893368	3.26378e-15	1.00558e-14
GABARAPL1	-1.50248	7.37253	2.35414e-46	3.13711e-45
CEACAM7	-1.5024	-2.73311	0.00011058	0.000172983
KLHL33	-1.50194	-2.04897	8.90137e-27	4.87832e-26
TRPC5	-1.50178	-2.88011	1.56209e-12	4.12702e-12
SHISA8	-1.50168	-3.46763	5.4846e-10	1.23249e-09
RASSF8	-1.50153	5.38614	2.71115e-96	1.86041e-94
PDP2	-1.49897	4.10389	6.74215e-73	2.41504e-71
SLC16A10	-1.49851	3.34703	5.84869e-23	2.66404e-22
SUSD2	-1.49802	5.30739	8.40057e-29	5.09496e-28
LNX1	-1.49653	4.25339	4.24707e-48	6.11456e-47
GLYAT	-1.49485	6.4075	4.92036e-18	1.75545e-17
TRAM1L1	-1.49397	2.74957	2.15276e-61	5.18923e-60
ACSL4	-1.49285	6.83897	1.47033e-91	8.86654e-90
SH2D6	-1.49275	-1.2528	6.56398e-17	2.21813e-16
ADIG	-1.49228	-3.98832	3.36734e-08	6.74749e-08
VIT	-1.49145	-1.70435	9.29334e-09	1.93292e-08
TMEM164	-1.49127	5.15679	4.34822e-139	7.41682e-137
SPRR2D	-1.49121	-4.01289	0.000117461	0.000183235
NEBL	-1.48598	6.44811	1.18638e-37	1.07259e-36
PITPNM3	-1.48485	2.11182	9.31087e-42	1.00638e-40
GK	-1.48451	4.74778	2.47864e-42	2.75387e-41
ISM2	-1.48395	0.439099	2.95612e-09	6.34289e-09
GDF7	-1.48368	3.39319	1.00898e-31	6.99609e-31
SNTG1	-1.48231	-1.81228	3.08095e-05	5.03924e-05
DPP10	-1.48129	-0.561363	3.35645e-05	5.47237e-05
SLC38A4	-1.48125	2.94668	4.93423e-09	1.04311e-08
CCR9	-1.48076	-1.80578	1.40595e-18	5.14202e-18
FAM198A	-1.48064	0.404555	7.9321e-31	5.28315e-30
FREM3	-1.47767	-1.99898	5.40104e-15	1.64595e-14
HOXA7	-1.47712	1.9781	3.89912e-30	2.5147e-29
LRRC43	-1.47613	0.818548	2.43528e-20	9.73134e-20
FOXN4	-1.47481	-2.25329	7.14432e-11	1.70356e-10
SCGB1D2	-1.47475	0.769173	3.84385e-14	1.11559e-13
NKAIN2	-1.47446	-1.53319	8.12379e-11	1.92916e-10
CECR2	-1.47335	0.772279	8.08679e-15	2.43952e-14
CIDEA	-1.47313	-2.63104	7.59648e-05	0.000120422
CLDN9	-1.4727	-0.32167	7.77105e-18	2.74191e-17
LMTK3	-1.47056	1.82814	5.67027e-17	1.92047e-16
CCDC178	-1.46834	1.3407	1.90698e-27	1.08185e-26
LDHC	-1.46812	-0.668899	2.03849e-11	5.03299e-11
GPD1L	-1.46747	5.47097	6.51085e-34	4.98756e-33
VEPH1	-1.46705	5.14327	3.48721e-44	4.22571e-43
FBP2	-1.46704	-3.16272	4.84938e-14	1.40085e-13
KCNG2	-1.46638	-2.82632	1.35038e-23	6.33289e-23
SERPINB3	-1.4654	-3.43041	8.38437e-05	0.000132361
DES	-1.4654	4.60352	3.51233e-08	7.03329e-08
SMIM10L2B	-1.46381	2.00995	2.96354e-29	1.82458e-28
PNP	-1.4633	6.46632	1.57732e-105	1.29586e-103
IRF2BPL	-1.46307	5.54162	1.53523e-105	1.26709e-103
SAMD13	-1.46238	-0.0209852	4.18123e-42	4.58578e-41
CYP8B1	-1.46196	3.6601	1.73452e-12	4.56841e-12
GJB1	-1.46108	4.52126	1.7888e-23	8.35394e-23
CCL23	-1.46084	-1.13996	2.65096e-35	2.17057e-34
CARMIL1	-1.4599	4.93583	1.64431e-123	1.93747e-121
AOX1	-1.4596	6.71854	3.77681e-16	1.22563e-15
KLF5	-1.45914	4.26874	8.96952e-28	5.18542e-27
EPX	-1.45859	-1.42747	7.92242e-38	7.21722e-37
RALBP1	-1.45826	6.57089	5.8861e-159	1.46417e-156
ST6GALNAC2	-1.45714	3.20912	5.37171e-23	2.45302e-22
CA4	-1.45603	3.69087	2.14137e-14	6.30684e-14
BTBD11	-1.45422	3.11939	2.44243e-14	7.17115e-14
ERBB2	-1.45348	7.48044	3.44307e-78	1.45437e-76
PLEKHG7	-1.45254	-1.2642	7.43242e-25	3.70277e-24
PANK1	-1.45244	4.92849	2.11069e-34	1.64932e-33
AK3	-1.45178	6.51546	7.44842e-116	7.57962e-114
PCCA	-1.45119	5.92435	6.24542e-61	1.46792e-59
GABRB2	-1.45017	0.961871	6.84315e-11	1.63327e-10
DPYS	-1.44963	6.20361	1.89386e-17	6.55946e-17
CFAP73	-1.44838	-1.22418	6.89888e-26	3.62769e-25
ZNF726	-1.44757	0.606862	9.33584e-35	7.43794e-34
DGKB	-1.44754	0.0837865	9.93518e-24	4.68507e-23
WLS	-1.44664	6.58786	2.90861e-56	5.89289e-55
SBK1	-1.44588	1.81404	8.78613e-36	7.37393e-35
CDH1	-1.44574	7.31053	7.4773e-32	5.21693e-31
PIGR	-1.44457	8.06529	4.353e-08	8.65573e-08
TBC1D4	-1.44256	6.25359	4.50643e-56	9.04822e-55
C6orf132	-1.44053	3.3229	1.10313e-26	6.00338e-26
UXS1	-1.4399	6.09153	3.40063e-151	7.70954e-149
CYP3A4	-1.43639	0.252521	3.6157e-11	8.78302e-11
PLIN5	-1.43461	1.78093	9.70694e-16	3.07756e-15
ELOVL3	-1.43459	-1.76811	3.17123e-25	1.61584e-24
APOD	-1.43325	3.54386	2.71124e-17	9.32739e-17
HOXA11	-1.43254	1.36553	2.42964e-24	1.18151e-23
TGM7	-1.43199	-3.3346	6.33478e-05	0.000101092
IL17RE	-1.43157	2.58473	2.68472e-33	1.99599e-32
C10orf71	-1.43038	-1.52126	0.0010688	0.00154659
MARVELD3	-1.43002	3.48266	9.30584e-28	5.37291e-27
DSP	-1.42985	7.12172	1.10807e-22	4.98634e-22
ZFP42	-1.42708	-3.45828	2.86947e-06	5.04785e-06
LYPD8	-1.42678	0.440799	3.98561e-10	9.03572e-10
CBARP	-1.42578	-0.0615393	1.09707e-24	5.42475e-24
SCTR	-1.42513	2.99153	6.64742e-27	3.67228e-26
SLC48A1	-1.42493	5.48118	3.63033e-104	2.87696e-102
DNAJC6	-1.42457	3.67915	6.45939e-35	5.16693e-34
MYOZ1	-1.42426	0.970118	3.27008e-32	2.31582e-31
PPM1E	-1.42401	1.6221	9.6444e-11	2.27878e-10
RASSF9	-1.42315	2.71708	1.13254e-27	6.49288e-27
DHRS11	-1.42241	3.27817	3.48193e-67	1.03419e-65
ADRA2C	-1.42113	3.13933	1.55424e-22	6.93138e-22
GRK1	-1.42076	-3.40875	1.42208e-12	3.76376e-12
C14orf132	-1.42066	3.90945	4.60638e-18	1.6454e-17
GGH	-1.42027	4.54197	2.75502e-37	2.45607e-36
RGN	-1.41999	4.39699	4.00245e-39	3.85605e-38
ARHGEF38	-1.41989	2.08101	3.66003e-16	1.18869e-15
LHFPL3	-1.41834	-0.430406	1.86422e-16	6.15563e-16
WNT11	-1.41729	0.681476	7.39567e-12	1.87483e-11
ACSM3	-1.41657	5.26536	1.31694e-41	1.41575e-40
SLC6A2	-1.41521	-1.46661	0.000119107	0.000185706
TACR1	-1.41498	1.13904	9.81585e-20	3.80959e-19
GLYATL1	-1.41383	6.35678	1.46025e-16	4.84944e-16
TEK	-1.41306	5.7491	8.30248e-37	7.25354e-36
MMEL1	-1.41207	-0.616262	3.30051e-16	1.07457e-15
ZG16	-1.41029	-3.51501	1.34845e-05	2.26577e-05
PARD3B	-1.40977	4.66492	2.72243e-92	1.67556e-90
GCOM1	-1.40933	-0.632866	2.23106e-07	4.22036e-07
P2RY2	-1.40795	0.715489	1.71364e-31	1.17501e-30
PLXNB1	-1.40789	6.54448	1.16465e-72	4.10609e-71
PC	-1.40776	5.3542	1.30607e-31	9.00375e-31
WNK3	-1.40751	2.12406	1.77637e-17	6.16445e-17
CLCN5	-1.40654	6.81577	2.17322e-39	2.11191e-38
MCOLN3	-1.40537	2.07239	1.64156e-10	3.81872e-10
C1orf210	-1.4045	3.78714	1.67983e-18	6.1207e-18
L2HGDH	-1.40365	4.03002	1.115e-50	1.81213e-49
RHBG	-1.40161	3.23473	0.000383002	0.000572823
CCDC13	-1.4016	0.514539	1.3332e-29	8.37516e-29
WFIKKN2	-1.401	-1.84049	6.39658e-07	1.17573e-06
ARHGEF26	-1.40073	1.99565	1.46169e-27	8.34518e-27
ALDH1A3	-1.4006	4.2932	1.91872e-18	6.97753e-18
PIP4K2C	-1.39931	5.77054	1.54881e-127	2.05475e-125
TMEM86A	-1.39913	4.21484	9.40024e-56	1.8613e-54
SUSD1	-1.39875	4.43304	2.6116e-41	2.76441e-40
CFAP221	-1.39714	3.54535	1.57948e-36	1.36462e-35
PBX1	-1.39681	6.23461	3.32314e-38	3.07583e-37
MAN1A1	-1.3947	7.20127	3.07992e-51	5.11701e-50
PRR36	-1.39417	1.35185	9.07641e-13	2.43606e-12
NCAM2	-1.39399	-0.347606	4.65973e-12	1.19479e-11
PHGDH	-1.39277	5.48216	9.47029e-21	3.85484e-20
PENK	-1.39189	-3.18036	3.435e-07	6.4265e-07
KIAA1522	-1.39151	6.36129	7.6397e-77	3.13823e-75
KCNJ5	-1.39143	4.17537	1.97306e-22	8.74474e-22
GNG7	-1.38969	4.23038	5.34486e-55	1.02711e-53
LARGE2	-1.38965	3.75732	1.98993e-19	7.6072e-19
CTNNAL1	-1.3888	5.04081	2.92968e-58	6.36778e-57
AMFR	-1.38797	7.46899	3.92932e-81	1.80446e-79
LRRN1	-1.38758	0.483951	4.25282e-09	9.02357e-09
ITM2C	-1.38437	7.52973	8.22958e-45	1.02999e-43
PLCXD2	-1.38432	2.14053	4.74112e-16	1.53135e-15
OSBPL6	-1.38428	1.28428	3.97668e-21	1.646e-20
CPVL	-1.38416	6.67854	2.61415e-34	2.03474e-33
UGT3A2	-1.38382	0.645064	3.70497e-07	6.91786e-07
PCDH7	-1.38318	2.95907	9.39606e-17	3.15196e-16
ZNF729	-1.38115	-3.73439	1.68303e-07	3.20876e-07
LARS2	-1.38	4.54888	7.84862e-63	1.99388e-61
PLD5	-1.37865	-0.32193	1.51578e-09	3.3115e-09
BMP5	-1.37846	0.827408	2.91956e-07	5.48682e-07
HACD3	-1.37846	6.90967	5.61312e-51	9.23999e-50
SLC20A2	-1.37779	5.349	8.54869e-135	1.30861e-132
VAV3	-1.37765	6.65187	1.03207e-55	2.03348e-54
CDS1	-1.37731	5.07555	1.22817e-36	1.06728e-35
EDN3	-1.37726	-1.51318	1.55941e-05	2.60653e-05
EPM2A	-1.37564	3.33401	5.07677e-109	4.50123e-107
IMPG2	-1.37559	-0.0993947	1.51284e-39	1.4871e-38
SLC7A9	-1.37526	4.50698	7.11533e-16	2.27482e-15
LY6K	-1.37464	0.234177	6.73259e-10	1.505e-09
GRAMD1C	-1.37444	4.65823	2.76246e-40	2.80952e-39
CLMN	-1.37179	6.28079	3.19032e-51	5.29061e-50
USP53	-1.37138	5.51364	1.06523e-65	3.0331e-64
FMO4	-1.3709	4.11895	3.99871e-58	8.63894e-57
CD82	-1.37044	5.70628	3.10457e-27	1.74358e-26
CALCB	-1.36944	-1.95373	7.35176e-13	1.98388e-12
CCDC187	-1.3678	-2.18622	2.41543e-05	3.98272e-05
CAV3	-1.36711	-3.69517	9.90523e-07	1.79685e-06
MPP5	-1.36509	5.77172	3.0861e-79	1.35804e-77
ASCL3	-1.36493	-3.80364	1.47192e-10	3.43436e-10
TMIGD1	-1.36357	-0.542905	3.53925e-14	1.02919e-13
EPHX2	-1.36315	6.4569	1.72828e-40	1.76979e-39
FAM184B	-1.36248	0.154313	8.0556e-15	2.43052e-14
TRARG1	-1.36206	-1.63735	4.54218e-07	8.43184e-07
C10orf95	-1.36054	-1.14908	1.73002e-36	1.48821e-35
CAPN8	-1.35729	0.756936	5.63586e-07	1.03964e-06
CBSL	-1.357	-3.03436	1.01066e-07	1.95558e-07
SGCG	-1.35677	-1.48783	1.54296e-18	5.63163e-18
LAMB4	-1.35616	1.12044	5.43477e-12	1.38834e-11
CSDC2	-1.35483	3.98632	1.35918e-08	2.78906e-08
CADM1	-1.35	5.85044	3.30125e-36	2.81415e-35
ATP1B1	-1.34999	10.3057	2.0096e-63	5.19365e-62
KCNS2	-1.34984	-1.40563	2.10035e-11	5.1793e-11
ADAD2	-1.34818	-2.68494	2.15888e-12	5.65285e-12
TBC1D24	-1.34471	4.55069	8.65765e-56	1.71905e-54
SLC8A1	-1.34366	5.61213	1.78659e-32	1.27736e-31
KCNJ15	-1.34313	7.52609	9.78519e-21	3.98121e-20
DNAJC12	-1.34296	2.43698	2.8776e-17	9.88452e-17
PODXL	-1.34152	8.73869	3.5555e-35	2.8754e-34
DEFB125	-1.34071	-2.94269	0.0100196	0.0132114
SYNGR1	-1.33932	4.68251	4.00233e-32	2.82545e-31
CPEB3	-1.33806	3.742	1.32288e-71	4.52152e-70
RIPPLY3	-1.337	-1.42489	2.02751e-15	6.31634e-15
PAQR8	-1.33411	4.32467	2.20998e-60	5.11378e-59
CYP24A1	-1.33357	3.92497	2.67775e-06	4.72126e-06
SLC38A3	-1.33107	1.65301	2.01057e-05	3.33512e-05
EML5	-1.33017	-0.118454	2.50344e-17	8.62906e-17
WDR63	-1.32818	-0.142478	2.09758e-23	9.75782e-23
GRHL1	-1.32803	2.0958	6.54446e-32	4.57678e-31
STK32A	-1.32772	2.62533	1.52031e-09	3.32058e-09
FAM19A1	-1.32655	-2.02292	5.27159e-28	3.08141e-27
KCNIP1	-1.32616	0.908687	1.3345e-07	2.55925e-07
SCCPDH	-1.32444	6.11197	7.86397e-77	3.22297e-75
FERMT1	-1.3242	2.24443	6.17177e-13	1.67277e-12
COL9A3	-1.32369	0.441572	1.20076e-14	3.59086e-14
HOXD10	-1.32364	3.89166	1.20402e-25	6.26131e-25
TFF1	-1.32236	-1.06564	0.000300896	0.000453929
CST6	-1.31972	-0.404291	1.75643e-08	3.57962e-08
ZMYND12	-1.31926	2.30076	8.45989e-39	7.99138e-38
SLC13A5	-1.31902	-1.07335	1.61588e-07	3.08402e-07
PDZRN4	-1.31873	0.544183	8.22481e-09	1.71666e-08
PCSK9	-1.31763	-1.52286	1.61699e-06	2.89429e-06
ZNF44	-1.31745	4.42448	1.07593e-86	5.83938e-85
DNAJC11	-1.31724	5.40694	4.03194e-114	4.01178e-112
AQP4	-1.31697	2.43443	4.87588e-13	1.32938e-12
SYPL2	-1.31671	3.61132	1.07062e-30	7.10439e-30
NUGGC	-1.31614	2.16427	1.26385e-12	3.3584e-12
AKAP5	-1.31585	2.43618	3.45823e-30	2.23518e-29
SEMA3B	-1.3157	5.17696	8.71763e-19	3.22322e-18
MS4A10	-1.315	-1.897	9.07404e-05	0.000142821
ECHS1	-1.31314	7.6497	5.31691e-63	1.36232e-61
CSMD1	-1.31278	1.53637	7.09293e-12	1.79961e-11
ANK3	-1.31242	6.61651	4.40316e-27	2.45442e-26
SORCS2	-1.31233	4.55282	2.46093e-10	5.65502e-10
C1orf94	-1.31229	-3.76058	0.000609259	0.000897207
UGT3A1	-1.31136	5.78064	1.00295e-07	1.94143e-07
CNTFR	-1.31131	0.420494	5.14585e-08	1.01724e-07
NDRG2	-1.31096	7.06472	1.70446e-39	1.66632e-38
LYPD3	-1.30914	0.680379	1.603e-20	6.45741e-20
VGLL3	-1.30864	3.34805	6.3481e-15	1.92866e-14
SERPINB7	-1.30674	-1.62042	1.4803e-07	2.83219e-07
ADAMTSL2	-1.3044	4.59124	4.22443e-29	2.58842e-28
KIF13B	-1.30421	6.47944	8.49273e-38	7.72498e-37
USP46	-1.30404	4.3297	2.22981e-110	2.05855e-108
TRPC5OS	-1.30394	-1.93194	3.64317e-14	1.05821e-13
CNP	-1.30261	6.75657	3.10602e-125	3.91752e-123
PCDH20	-1.30244	-3.0947	1.3584e-07	2.60453e-07
PTGR1	-1.30225	6.66777	6.73388e-50	1.06072e-48
ADGRD1	-1.30216	1.63091	1.28377e-20	5.19014e-20
SMIM35	-1.30153	-4.12411	2.33257e-12	6.09428e-12
SOWAHB	-1.3005	3.56459	2.14464e-22	9.4911e-22
INSL4	-1.29926	-4.00079	4.23284e-06	7.36236e-06
NOX4	-1.29904	5.57607	1.06709e-21	4.54497e-21
BIK	-1.29851	-0.0665225	1.17096e-14	3.50349e-14
SLC22A15	-1.29791	2.64426	1.48393e-24	7.28342e-24
CCDC8	-1.29712	4.47606	1.43141e-14	4.25997e-14
CH25H	-1.29616	1.29286	1.77548e-19	6.80626e-19
NAP1L3	-1.29601	1.93361	6.40688e-23	2.91459e-22
CHDH	-1.29483	6.10177	2.48788e-30	1.61852e-29
PCYT2	-1.29413	5.11075	1.23688e-39	1.22255e-38
LIPG	-1.2929	4.05856	1.09296e-13	3.09435e-13
IL20	-1.29185	-3.70042	8.29336e-06	1.41273e-05
ZNF385D	-1.29121	2.33083	6.68474e-21	2.74156e-20
UGT2B7	-1.28962	8.24375	6.66047e-19	2.4826e-18
GRIP1	-1.28938	2.19391	3.3134e-25	1.68397e-24
ROPN1B	-1.28883	-2.83611	3.29904e-15	1.01592e-14
ZHX3	-1.28791	6.46486	7.91559e-85	4.08554e-83
ZYG11A	-1.28623	0.699747	1.21118e-11	3.02964e-11
EYA2	-1.28585	2.30507	9.9447e-18	3.49303e-17
SLC43A1	-1.2857	3.28235	6.00383e-25	3.00192e-24
DOC2B	-1.28417	4.16003	1.47812e-31	1.01624e-30
CAPN6	-1.28392	4.69838	1.68468e-07	3.21156e-07
FUT6	-1.28386	4.71239	8.28537e-12	2.09562e-11
RS1	-1.28369	-1.79971	9.28285e-21	3.78026e-20
BHMT	-1.28362	8.34353	1.41356e-14	4.20966e-14
NKAIN3	-1.2836	-3.66681	0.000181834	0.000279444
TCP11	-1.28323	-1.71	2.23025e-17	7.70669e-17
NTRK1	-1.28295	-0.54918	6.984e-17	2.35607e-16
RIMS4	-1.28288	-1.93897	6.13399e-06	1.05371e-05
SMIM18	-1.27982	-3.17089	4.00388e-09	8.51152e-09
ETV4	-1.27967	1.03479	9.1703e-11	2.16962e-10
HS3ST3B1	-1.27907	2.53493	1.87047e-39	1.82562e-38
ZDHHC15	-1.27881	2.15759	5.74647e-21	2.3627e-20
GRB14	-1.27877	4.09642	8.14305e-15	2.45608e-14
AMER2	-1.27864	-2.43876	0.00011197	0.00017502
DACT2	-1.27859	1.72586	4.34666e-07	8.07559e-07
CCDC186	-1.2775	5.16042	3.00825e-80	1.35371e-78
LRRIQ3	-1.27705	0.67662	4.80715e-32	3.38295e-31
PRMT6	-1.27645	4.32071	3.12873e-109	2.80178e-107
ATP6V0E2	-1.27593	5.27096	2.90065e-33	2.15295e-32
SLC13A1	-1.27571	5.5912	5.46582e-07	1.00962e-06
LUM	-1.27554	6.81491	3.54048e-09	7.54702e-09
WNT5A	-1.27539	3.38734	4.01339e-20	1.58815e-19
LCN2	-1.27538	2.81291	7.20494e-05	0.000114466
ANKRD45	-1.27483	0.890304	1.14458e-18	4.20931e-18
FNDC5	-1.27449	0.435164	1.78493e-13	4.98566e-13
SMIM24	-1.2741	7.18058	4.14781e-15	1.27248e-14
ZNRF3	-1.27377	-0.95738	1.38291e-24	6.79876e-24
GAL3ST2	-1.27326	-2.60562	8.3998e-12	2.12337e-11
RSPO3	-1.27191	1.92684	2.55362e-13	7.06991e-13
ALAD	-1.27148	6.17631	8.67417e-95	5.71156e-93
MYO5C	-1.27055	4.47714	1.31523e-56	2.69826e-55
NLGN3	-1.26994	0.458775	2.61948e-33	1.94991e-32
SUCLG2	-1.26825	6.48888	7.19602e-70	2.32218e-68
CTSH	-1.26807	7.60826	8.40892e-55	1.60558e-53
MSRA	-1.2672	5.49728	2.3111e-31	1.57683e-30
MAP9	-1.26665	4.294	3.23023e-31	2.19474e-30
LSMEM2	-1.26645	-2.73144	2.23717e-17	7.72912e-17
FRK	-1.26633	5.65704	2.18566e-49	3.36299e-48
KIF26B	-1.26621	3.40857	1.28169e-18	4.70101e-18
MCF2	-1.26601	-0.167196	2.80325e-17	9.6365e-17
BVES	-1.26438	2.24979	2.8614e-30	1.85747e-29
B3GNT8	-1.26349	1.8404	2.33571e-19	8.89485e-19
GRAMD1B	-1.26242	4.13501	4.92588e-24	2.36079e-23
SDR42E1	-1.26173	3.16227	1.91926e-20	7.71408e-20
KIAA1211	-1.26167	1.00972	6.38878e-14	1.83223e-13
FGFR2	-1.26144	5.5634	6.55122e-31	4.38626e-30
SPRR3	-1.26048	-3.09943	0.002048	0.00288543
B3GNT10	-1.26021	0.871905	3.67321e-38	3.39459e-37
SGPP1	-1.2592	5.41881	1.97304e-66	5.76462e-65
SMIM32	-1.25916	3.81534	1.16157e-07	2.23985e-07
SKIDA1	-1.25893	1.21667	1.68814e-22	7.51358e-22
NR4A3	-1.25851	4.72327	2.27912e-14	6.70374e-14
CA2	-1.25759	7.45664	2.38982e-20	9.55609e-20
FRAS1	-1.25741	6.03384	2.22944e-19	8.49379e-19
PRRG1	-1.25733	4.67901	2.5685e-55	4.97316e-54
EHD3	-1.25732	5.48266	1.50654e-39	1.48172e-38
PRRT3	-1.25731	1.54178	9.79678e-43	1.11687e-41
ALDH1B1	-1.25705	5.85635	5.1636e-26	2.7361e-25
CAT	-1.25609	7.82156	5.06491e-47	6.9352e-46
RNF182	-1.25571	1.54839	2.22097e-12	5.81204e-12
APOM	-1.25463	5.21002	2.84384e-14	8.32105e-14
PFKFB3	-1.25456	8.19108	1.64613e-34	1.29706e-33
CDC20B	-1.25362	-0.527527	6.04157e-09	1.2706e-08
BCKDHB	-1.25331	4.5726	2.43508e-44	2.97289e-43
MYL3	-1.25325	2.79285	7.49509e-12	1.89922e-11
SLC7A10	-1.25237	-1.16571	1.81249e-06	3.23226e-06
TMEM40	-1.25166	-2.65293	2.46642e-08	4.98799e-08
LDLR	-1.25058	4.7473	6.72803e-17	2.27228e-16
PRPH2	-1.2504	0.133875	4.77624e-20	1.87964e-19
SFXN5	-1.24996	4.41393	1.33096e-58	2.92126e-57
COL19A1	-1.24706	0.385917	3.83054e-10	8.69189e-10
TLCD1	-1.24695	2.22448	5.15753e-23	2.35822e-22
HIBCH	-1.24651	5.68307	1.59059e-49	2.47287e-48
TSPAN6	-1.24643	6.06615	2.51447e-75	9.68476e-74
PTPN4	-1.24632	4.87978	3.19711e-84	1.61297e-82
PRSS1	-1.24622	-2.68944	0.000224579	0.000342315
FTCD	-1.24606	5.2593	1.18392e-07	2.28074e-07
CROT	-1.24577	4.52855	1.04696e-87	5.78734e-86
ZNF157	-1.24537	-1.62531	8.10503e-25	4.03225e-24
WNT10A	-1.24365	1.21351	1.75255e-12	4.61388e-12
MEIG1	-1.24227	-2.75535	1.244e-25	6.46361e-25
NHSL1	-1.24178	4.74432	1.2627e-57	2.6795e-56
PTPN3	-1.24143	6.19138	3.41096e-35	2.76301e-34
SREBF2	-1.24035	6.87329	2.20337e-81	1.02766e-79
TNFSF15	-1.23754	2.92523	2.81616e-28	1.66846e-27
GSTM5	-1.23465	1.49378	5.74605e-14	1.65294e-13
PKHD1	-1.23457	6.44058	2.34802e-15	7.28948e-15
GYG2	-1.23435	1.37423	1.64163e-07	3.13183e-07
NSG1	-1.23309	1.31683	4.16028e-09	8.83246e-09
LLGL2	-1.23282	5.86431	4.06751e-48	5.86076e-47
DPPA2	-1.23266	-2.9926	0.000424895	0.000633417
CXCL12	-1.23207	6.95713	1.08645e-22	4.8915e-22
PAK5	-1.23172	-0.956139	0.00304683	0.00423539
ZNF804A	-1.23157	-0.0633206	4.02978e-18	1.44491e-17
SARDH	-1.23084	3.88432	9.37361e-23	4.23088e-22
LDLRAD1	-1.23071	-3.67143	0.000217832	0.000332314
RAP1GAP2	-1.23	4.59391	2.6025e-30	1.69064e-29
TOX	-1.22652	3.36969	2.23806e-16	7.34942e-16
ATP8B1	-1.22619	5.19965	1.22281e-40	1.26373e-39
ADGRG7	-1.22599	-1.3326	0.00085254	0.00124219
FHOD3	-1.22576	5.171	4.51124e-33	3.31132e-32
ADAMTS8	-1.2253	0.949912	1.92788e-16	6.36115e-16
SERTM1	-1.22523	-2.23588	1.12929e-05	1.90466e-05
TKFC	-1.22511	5.79148	4.39873e-75	1.67977e-73
LRRC55	-1.22499	0.0699286	4.7648e-17	1.61839e-16
PELI2	-1.22448	4.15117	8.47347e-47	1.15144e-45
PBLD	-1.22397	6.80562	1.76986e-24	8.65832e-24
PGM5	-1.2239	4.82591	5.48336e-27	3.04235e-26
MYO6	-1.22381	7.04355	1.52923e-71	5.19706e-70
MYZAP	-1.22288	1.59947	3.73573e-07	6.97456e-07
PARD6A	-1.22228	2.41887	1.13426e-30	7.51556e-30
NNT	-1.22189	7.06658	1.23205e-28	7.42466e-28
GPRC5A	-1.22106	5.08361	1.725e-07	3.28632e-07
SYNPR	-1.21956	-3.47259	0.00392328	0.005403
ST14	-1.21872	6.45603	1.26053e-14	3.76393e-14
PTGDS	-1.21801	5.63179	6.77801e-07	1.24379e-06
SERPINB4	-1.21798	-3.59847	0.00234378	0.00328562
EMILIN3	-1.21769	-1.4401	4.33767e-18	1.55282e-17
ATP5F1A	-1.21761	9.17959	9.96565e-49	1.4743e-47
LPL	-1.21759	5.46074	1.48915e-22	6.64938e-22
ZNF750	-1.21671	-0.575702	7.7241e-14	2.20355e-13
ZNF878	-1.21664	-1.539	1.16945e-26	6.35655e-26
AC135178	-1.21654	-2.34121	7.51787e-20	2.93408e-19
SYNJ2BP	-1.21528	5.01969	5.53233e-62	1.37046e-60
UQCRFS1	-1.21465	6.17418	7.64403e-44	9.12698e-43
GLRB	-1.21382	2.3512	3.31189e-09	7.07983e-09
APEH	-1.21339	6.45964	5.42075e-58	1.16549e-56
ZNF425	-1.21302	1.69192	2.89384e-88	1.63497e-86
CNDP1	-1.21232	1.14203	5.31649e-12	1.35966e-11
COL14A1	-1.21188	6.23242	2.09683e-15	6.52776e-15
TMEM25	-1.21162	4.53369	1.81473e-35	1.49778e-34
FRRS1L	-1.21131	-2.15628	7.23307e-06	1.23634e-05
SSUH2	-1.21094	-0.582136	2.31506e-17	7.99357e-17
MYH6	-1.21053	-3.95765	8.63904e-07	1.57321e-06
H2AFY2	-1.21041	3.68839	1.78971e-35	1.47849e-34
NCS1	-1.2099	4.98125	4.2867e-31	2.89716e-30
BAG1	-1.20958	6.3049	2.14896e-42	2.3995e-41
ATF3	-1.20813	6.72207	4.43184e-14	1.28271e-13
GRB7	-1.20802	4.54158	1.63704e-35	1.35675e-34
POLR3B	-1.20778	3.63613	1.18746e-81	5.59668e-80
AGXT2	-1.20775	6.2367	1.77856e-10	4.1251e-10
GNAI1	-1.20626	5.87632	9.76188e-57	2.0096e-55
NINL	-1.20538	4.49252	1.66246e-50	2.68483e-49
KRBOX1	-1.20526	-1.07594	8.3069e-12	2.10077e-11
ATP6V0D2	-1.20524	6.15634	0.00135556	0.00194116
KCNH7	-1.20462	-2.57465	7.21974e-15	2.18643e-14
KRT13	-1.20454	1.02219	0.00140694	0.002012
OXCT1	-1.20407	6.17423	1.77021e-11	4.38816e-11
CALHM4	-1.20405	-3.03754	9.64656e-12	2.42722e-11
PRKCA	-1.20395	5.70905	1.0823e-38	1.01807e-37
SMTNL2	-1.20273	4.46697	2.90239e-17	9.96585e-17
RIOX2	-1.20267	3.94364	6.73947e-44	8.05768e-43
LMO7	-1.20223	6.43792	4.98567e-41	5.22183e-40
DHDH	-1.20172	2.63771	7.39171e-10	1.64823e-09
SNRPN	-1.20072	6.32081	8.79289e-73	3.11843e-71
DNM3	-1.1989	3.1793	1.4046e-41	1.50727e-40
ITPR2	-1.19734	6.14015	6.83528e-26	3.59635e-25
S100A5	-1.19665	-1.1772	5.22379e-09	1.10289e-08
KCNA1	-1.19664	-2.79525	2.20896e-05	3.65136e-05
HIST2H2BE	-1.1959	4.20089	1.58787e-25	8.19089e-25
HOXD1	-1.19418	0.0972318	4.50493e-17	1.53274e-16
UST	-1.19326	3.04748	1.15601e-11	2.89608e-11
HIGD1A	-1.19279	5.71612	2.27818e-20	9.11986e-20
ST6GALNAC3	-1.19228	3.88627	4.51855e-27	2.51796e-26
LMNTD1	-1.19152	-3.8921	0.000222158	0.000338741
OAT	-1.19119	6.02098	2.92373e-64	7.85066e-63
FOXQ1	-1.19104	3.16067	5.01903e-17	1.70345e-16
ACAT1	-1.19076	7.72288	3.13881e-22	1.37785e-21
CRYM	-1.19021	4.27189	2.80905e-15	8.69063e-15
EVC	-1.19018	6.478	3.81292e-29	2.33868e-28
COBL	-1.19001	5.13693	3.5073e-24	1.6936e-23
ZNF331	-1.18984	4.97186	1.24687e-42	1.41428e-41
PEBP1	-1.18974	9.37699	6.07629e-61	1.43004e-59
GPRC5B	-1.18895	6.48317	4.92134e-35	3.95075e-34
SPHK2	-1.18873	3.9267	2.08419e-79	9.21677e-78
NPY1R	-1.18792	5.12326	4.95067e-21	2.04113e-20
PON3	-1.1868	0.730948	7.54549e-10	1.68168e-09
CTGF	-1.18645	7.9678	1.07208e-20	4.35246e-20
FAM83C	-1.18492	-3.89925	1.10582e-06	2.00013e-06
CTDSPL	-1.18465	6.32384	3.81304e-55	7.35108e-54
GYPA	-1.18372	-0.304556	4.24292e-07	7.8935e-07
PROM1	-1.18361	6.61715	4.1361e-06	7.19549e-06
RNF152	-1.18318	7.02106	4.38326e-18	1.56758e-17
SCGB2A2	-1.18311	-2.22086	0.00160081	0.00227724
CCDC113	-1.18128	2.50649	3.24495e-19	1.2261e-18
CLDN4	-1.1806	7.04285	8.99485e-22	3.85033e-21
GABRB1	-1.17928	-1.48814	2.11133e-07	3.99808e-07
AREL1	-1.17874	5.35144	1.90268e-94	1.23916e-92
NDUFS1	-1.17728	7.15043	1.09419e-62	2.77183e-61
JMY	-1.17672	4.66047	2.12272e-45	2.72335e-44
PTCHD1	-1.1762	-0.935847	3.41999e-06	5.9875e-06
SCPEP1	-1.17604	6.32934	1.14079e-54	2.16896e-53
CPN2	-1.1756	3.55528	0.000918379	0.00133475
LRBA	-1.17528	6.8168	5.09452e-57	1.06468e-55
TLR5	-1.175	3.47731	3.72711e-38	3.44263e-37
LYNX1	-1.17364	3.99903	1.46256e-23	6.84464e-23
ADRB1	-1.17335	0.369426	1.30231e-06	2.34392e-06
GALM	-1.17257	6.0513	9.45761e-56	1.8696e-54
SCARA3	-1.17179	4.97212	1.28316e-12	3.40668e-12
NAPEPLD	-1.17154	5.15046	3.48167e-69	1.0959e-67
GALNT6	-1.17107	3.35555	5.61686e-38	5.15358e-37
HIF1A	-1.17091	7.79038	1.23966e-46	1.67565e-45
ST3GAL4	-1.17014	5.27908	3.98483e-19	1.49996e-18
PRAP1	-1.17009	5.18615	4.61879e-07	8.56874e-07
IDNK	-1.16862	3.3499	3.08154e-40	3.12871e-39
ALDH1L1	-1.16843	7.00101	1.7302e-12	4.55771e-12
AGFG2	-1.1679	4.96365	9.17583e-49	1.36042e-47
NXF3	-1.16785	-1.63878	7.18919e-14	2.05586e-13
ANKRD9	-1.16754	4.25976	1.62629e-26	8.78903e-26
SYNE2	-1.16751	8.01776	6.04284e-49	9.0491e-48
ZNF556	-1.16724	-0.263504	1.64729e-11	4.08913e-11
EGR2	-1.16702	4.32531	1.08663e-12	2.90124e-12
CCNO	-1.16675	0.486573	8.8859e-07	1.61701e-06
EDAR	-1.1664	0.504021	3.10539e-08	6.23655e-08
MTOR	-1.16574	6.01359	2.63288e-125	3.34431e-123
NR4A2	-1.16546	4.78298	1.20576e-13	3.40564e-13
PDZRN3	-1.165	3.74784	1.61211e-17	5.60312e-17
KLHL21	-1.1642	5.98933	8.83578e-47	1.19886e-45
AJAP1	-1.16401	3.83132	3.42026e-14	9.95562e-14
ZNF676	-1.16251	0.40216	3.73455e-06	6.52163e-06
SLC7A7	-1.16208	6.67618	6.57168e-13	1.77927e-12
APOO	-1.15999	3.8613	2.63733e-33	1.96239e-32
TP63	-1.15984	0.145414	1.17012e-16	3.91059e-16
ADHFE1	-1.15946	3.28272	1.17365e-30	7.76505e-30
DLG2	-1.15877	2.29339	3.44408e-14	1.00201e-13
DRC1	-1.1584	-1.96586	1.13838e-09	2.50904e-09
QPRT	-1.15822	6.40084	1.8983e-15	5.93033e-15
AKR1C2	-1.15787	3.47311	9.9325e-11	2.34499e-10
CTF1	-1.15759	2.86013	2.47473e-24	1.20278e-23
VWA5A	-1.15692	5.03838	1.99124e-45	2.55833e-44
SMCO3	-1.15636	0.929119	8.67065e-09	1.80803e-08
MEST	-1.15507	4.39503	2.18862e-13	6.08384e-13
ASAP2	-1.15465	5.17951	2.30297e-35	1.89116e-34
NRL	-1.1539	1.02674	4.11476e-44	4.966e-43
SPATA17	-1.15374	1.59336	4.44336e-30	2.85953e-29
PPM1J	-1.15259	0.219418	1.53213e-22	6.8362e-22
SLC17A1	-1.15249	5.39451	4.46158e-09	9.45644e-09
CEACAM1	-1.15225	4.90212	4.34511e-26	2.30923e-25
IQCH	-1.15215	1.6576	1.70118e-36	1.46482e-35
FRY	-1.152	5.79473	5.03562e-39	4.83322e-38
SYTL4	-1.15149	3.98072	1.9086e-27	1.08243e-26
TWSG1	-1.151	6.25999	4.00341e-50	6.35086e-49
CLDN7	-1.14996	5.61666	5.48656e-14	1.58057e-13
FLRT3	-1.1495	5.57342	6.60956e-11	1.57899e-10
BDKRB2	-1.14942	5.00372	1.11417e-10	2.61875e-10
PTPRD	-1.14785	5.06878	1.67308e-10	3.88951e-10
FCGBP	-1.14736	5.51405	1.52805e-10	3.55883e-10
EXTL1	-1.1464	-0.986144	8.74369e-13	2.34958e-12
SLC6A12	-1.14597	6.19416	3.17927e-17	1.08873e-16
ATP6V1H	-1.14502	5.99639	9.83985e-52	1.65787e-50
C9orf66	-1.14489	3.68416	7.52181e-14	2.14857e-13
PDHB	-1.14472	5.89558	3.38809e-80	1.51702e-78
ATP6V1G3	-1.14436	2.98235	0.0379094	0.0470845
GDF15	-1.14416	6.56994	1.96052e-15	6.11403e-15
SH3BGR	-1.14381	2.41793	3.17197e-52	5.48888e-51
MTMR10	-1.14371	6.2406	5.73368e-84	2.85251e-82
TMEM82	-1.14328	2.572	3.90197e-07	7.2781e-07
ADK	-1.14318	4.44507	1.08657e-75	4.2583e-74
LOXL4	-1.1413	4.07481	4.77579e-21	1.97038e-20
OGN	-1.1398	2.77527	8.67197e-06	1.47498e-05
PDHA1	-1.13901	6.63829	2.64195e-58	5.74936e-57
NAPSA	-1.1387	5.10678	2.64909e-08	5.34654e-08
MKRN2OS	-1.13805	-1.18137	2.58136e-13	7.14121e-13
CYP51A1	-1.13611	2.08191	5.03915e-25	2.52875e-24
SLC16A12	-1.1361	7.02742	3.10532e-11	7.57612e-11
CBS	-1.13577	-1.98854	7.64129e-08	1.49145e-07
DAG1	-1.13572	7.05617	1.65793e-79	7.36813e-78
RAB29	-1.13535	5.93551	1.41651e-37	1.2755e-36
SAT2	-1.13533	5.89737	2.40329e-59	5.33368e-58
IGSF3	-1.13485	5.84706	3.65039e-37	3.23816e-36
DNAJC28	-1.13281	1.19137	8.97557e-42	9.71314e-41
TBC1D9	-1.13273	6.03396	3.01847e-42	3.33708e-41
FLRT2	-1.13264	2.96162	5.52466e-14	1.59104e-13
TMEM116	-1.13197	4.34376	5.24625e-22	2.27672e-21
ABCG8	-1.13165	-1.28378	0.000326838	0.000491574
DCAF11	-1.13159	6.42726	3.47164e-109	3.09339e-107
SLIT2	-1.13147	4.62768	4.70007e-09	9.9525e-09
GPHN	-1.13102	4.76021	1.26533e-25	6.57251e-25
SH2D4A	-1.13093	4.40272	3.16373e-29	1.94516e-28
NCOA7	-1.12947	6.59843	4.15593e-30	2.67744e-29
SPACA9	-1.12928	3.26606	7.59118e-53	1.35147e-51
IL13RA2	-1.12874	1.49899	3.20249e-09	6.85757e-09
ATP6V1A	-1.12841	7.77507	3.1954e-21	1.32845e-20
EGR3	-1.12833	4.16408	1.93653e-10	4.47988e-10
TRPM3	-1.12823	4.61007	2.92233e-11	7.14329e-11
C6orf118	-1.12794	-3.17262	1.86543e-06	3.32304e-06
TNFRSF11B	-1.12747	5.6201	8.64121e-17	2.90582e-16
TLN2	-1.12744	6.8219	5.97455e-33	4.36752e-32
VWA8	-1.12633	5.33614	5.62588e-55	1.0788e-53
FAM124A	-1.12416	3.16824	9.39732e-19	3.46951e-18
ANGPTL7	-1.12248	-0.731139	0.000168711	0.000260013
PARM1	-1.12237	6.55822	1.12865e-27	6.47263e-27
SCUBE3	-1.12096	2.89017	1.84357e-13	5.14705e-13
PHYH	-1.12029	6.24694	5.25306e-27	2.91819e-26
CEACAM5	-1.11973	-2.26416	0.00197235	0.00278302
MATN2	-1.11783	5.86575	3.35747e-24	1.62213e-23
POMGNT2	-1.1155	4.27356	1.7998e-71	6.09348e-70
FOXI1	-1.11499	4.79697	0.0269637	0.03403
ADORA1	-1.11423	3.10866	3.42105e-10	7.78539e-10
TNXB	-1.11422	4.33931	1.19336e-15	3.76154e-15
PROSER2	-1.11353	3.66768	1.05605e-22	4.7594e-22
FAM180B	-1.11341	-2.80414	1.90144e-06	3.3845e-06
BAIAP3	-1.11189	3.56973	2.73337e-25	1.39631e-24
GPR155	-1.11149	4.88949	5.40156e-24	2.58254e-23
AVP	-1.11131	-3.61898	0.000141012	0.00021866
RLN1	-1.11068	-2.33671	7.42552e-18	2.62258e-17
GCH1	-1.11052	3.85966	7.83611e-39	7.42565e-38
OXNAD1	-1.10933	3.58047	1.1228e-32	8.11188e-32
AXIN2	-1.10897	1.69555	2.48328e-28	1.47465e-27
FDX1	-1.10877	4.99483	1.9704e-66	5.76462e-65
TSLP	-1.10873	-0.275193	1.22066e-11	3.05293e-11
MFHAS1	-1.10821	5.14046	1.98366e-37	1.78172e-36
TSPAN1	-1.10812	7.68395	3.30701e-10	7.53735e-10
SLC25A4	-1.1071	6.28629	3.20584e-31	2.179e-30
SELP	-1.10691	3.86033	2.93746e-19	1.11297e-18
ASAP3	-1.10583	4.43431	1.52286e-29	9.53648e-29
GPT2	-1.10444	4.85311	1.68744e-18	6.14645e-18
BLNK	-1.10416	4.34301	6.51781e-27	3.6029e-26
RGS9BP	-1.10359	-1.70917	1.61493e-11	4.01213e-11
AL355102	-1.10357	-3.14698	2.11357e-05	3.49949e-05
PTGS2	-1.10311	4.09908	3.96816e-08	7.91423e-08
AUH	-1.10289	4.98498	5.31698e-34	4.09227e-33
EPHB3	-1.09933	2.92	3.74312e-17	1.27743e-16
ATP6V1G2	-1.0983	-0.597645	7.8257e-28	4.54174e-27
PGPEP1L	-1.09789	-2.05002	8.49598e-06	1.44642e-05
ELF3	-1.09658	6.49718	5.50887e-18	1.95995e-17
LIN52	-1.09653	3.59719	7.30484e-79	3.16014e-77
STPG2	-1.09565	-0.502052	7.22939e-16	2.31005e-15
C3orf30	-1.09513	-3.09775	0.00398371	0.00548242
SYN3	-1.09445	-0.119569	9.20294e-21	3.74942e-20
HCN4	-1.09326	-0.833904	1.69292e-07	3.22692e-07
EMCN	-1.09133	6.57441	3.83499e-18	1.37672e-17
TMEM56	-1.09117	3.18444	1.14404e-24	5.64922e-24
STUM	-1.0903	3.91472	1.12387e-07	2.16925e-07
SLC19A2	-1.08988	4.32003	1.75331e-15	5.48983e-15
DOCK3	-1.08974	0.765332	9.50566e-09	1.97456e-08
TDRD9	-1.08883	2.17069	4.93945e-07	9.14089e-07
TBC1D30	-1.08796	2.70523	4.28487e-48	6.16401e-47
AMT	-1.08795	4.46053	6.86945e-31	4.59417e-30
MYO10	-1.08764	6.43636	1.11742e-24	5.52237e-24
PHACTR1	-1.08667	4.37644	7.92606e-31	5.28109e-30
GPX2	-1.086	0.817317	2.43012e-06	4.29649e-06
GLTPD2	-1.0853	2.12569	2.84594e-12	7.39995e-12
HOXD3	-1.08517	1.68939	3.55423e-30	2.29557e-29
NTS	-1.0848	0.752584	4.54325e-07	8.43296e-07
ACO1	-1.08455	6.86114	3.07318e-41	3.24724e-40
TAS1R1	-1.0844	-2.27229	5.63017e-11	1.34988e-10
EAF2	-1.08111	2.51232	4.033e-23	1.85255e-22
AKIRIN1	-1.08074	5.74064	1.15267e-67	3.50499e-66
IQGAP2	-1.07987	6.04463	1.75363e-22	7.7915e-22
SLC25A15	-1.07981	2.30174	1.21569e-26	6.60387e-26
ACAD8	-1.07946	4.98216	3.02327e-76	1.20863e-74
HMGN5	-1.07944	3.06916	3.42221e-48	4.9629e-47
GLRX5	-1.07874	5.22336	9.31669e-49	1.38016e-47
KAZN	-1.07871	5.20348	9.20794e-47	1.2484e-45
MAPK10	-1.07851	4.37776	4.56745e-49	6.9032e-48
FADS6	-1.07842	-0.719202	0.000498656	0.000739071
PCDHA11	-1.07829	0.449459	6.38152e-07	1.17308e-06
IDH2	-1.07814	7.80827	2.89166e-36	2.47088e-35
RBM47	-1.07721	7.37262	1.34135e-45	1.73455e-44
UNC93A	-1.07671	0.4893	0.00149307	0.00213041
HTR3C	-1.0767	-4.111	0.000207201	0.000316879
SLC25A48	-1.07543	2.37929	2.46119e-08	4.97854e-08
BACH2	-1.07519	1.51982	8.16376e-21	3.3382e-20
DBX2	-1.07366	-3.23088	0.000777497	0.0011359
HACD1	-1.0732	1.21267	3.05849e-14	8.93161e-14
WFDC2	-1.07259	6.53362	4.02922e-07	7.5045e-07
ADPRHL1	-1.07077	-0.0113277	4.50621e-19	1.69231e-18
RORB	-1.0702	0.640141	0.000202959	0.00031055
AFMID	-1.07009	5.28481	1.4509e-39	1.42857e-38
NKAPL	-1.06933	-0.0305174	5.55359e-24	2.65239e-23
MRPL33	-1.06897	4.99485	3.35656e-85	1.75265e-83
GCAT	-1.0679	3.49536	1.31132e-18	4.80574e-18
TRIM29	-1.06728	2.15106	5.45532e-06	9.40644e-06
SLC27A2	-1.06725	5.76173	2.85922e-10	6.5459e-10
TMEM245	-1.06667	7.29203	3.06816e-46	4.07042e-45
ASB9	-1.06621	2.87468	1.52889e-27	8.71772e-27
NICN1	-1.06617	4.23101	1.43156e-71	4.87438e-70
INSYN1	-1.06613	3.03674	1.73108e-05	2.88514e-05
ENPP1	-1.0649	3.8368	1.31613e-15	4.14123e-15
PDE6G	-1.06467	0.787163	1.30162e-15	4.09628e-15
KAAG1	-1.06465	-0.564345	8.91742e-14	2.5359e-13
ALDH5A1	-1.06458	5.4577	5.21235e-33	3.82125e-32
SLC43A2	-1.06444	6.90373	6.29784e-32	4.40947e-31
ARHGEF3	-1.06444	5.46859	6.67511e-64	1.7607e-62
GOT2	-1.06419	6.97497	9.5895e-48	1.35877e-46
MCCC1	-1.06321	5.44451	4.96155e-49	7.48621e-48
C11orf54	-1.06313	7.77815	6.61923e-22	2.85526e-21
CAPN5	-1.06276	5.23389	3.70329e-35	2.99304e-34
XYLB	-1.06205	3.25069	3.43202e-21	1.42517e-20
BHLHB9	-1.06193	2.99163	6.96172e-52	1.18296e-50
PLEKHS1	-1.06115	0.54703	8.75603e-05	0.000137973
CRYL1	-1.06052	7.51216	1.70508e-28	1.01793e-27
HIBADH	-1.06031	6.95986	1.37052e-43	1.61806e-42
CYP1B1	-1.05983	6.35318	4.81169e-09	1.01828e-08
RIC3	-1.05937	2.5168	1.89602e-06	3.37552e-06
FAM102A	-1.05916	6.25086	2.01754e-19	7.7078e-19
PDXK	-1.05855	7.28135	8.32162e-43	9.51725e-42
SLC16A9	-1.05815	6.81795	2.46519e-08	4.98606e-08
GLYCTK	-1.05814	3.91982	1.29736e-24	6.39048e-24
MUT	-1.05773	5.97659	9.52231e-48	1.35031e-46
SORL1	-1.05721	7.72806	2.0662e-20	8.28542e-20
BRCC3	-1.0567	4.15287	4.55644e-61	1.08087e-59
HYAL1	-1.0553	5.57576	7.18782e-28	4.17967e-27
SUOX	-1.05503	5.56052	3.60292e-72	1.25055e-70
MFSD3	-1.05494	3.75246	6.4615e-22	2.78991e-21
SPOCK2	-1.05343	7.35809	5.16085e-28	3.01864e-27
FAM171A2	-1.05329	1.08291	2.77912e-16	9.07788e-16
ECI2	-1.0532	6.41204	7.97713e-56	1.58569e-54
AC091551	-1.05312	-3.0753	5.91507e-16	1.90264e-15
CYP2S1	-1.05299	2.08283	8.88508e-17	2.98559e-16
PRKD1	-1.05194	4.74023	8.13824e-43	9.31347e-42
PIH1D3	-1.051	-4.09322	3.94618e-08	7.87214e-08
C16orf45	-1.05097	4.08982	1.29338e-39	1.27698e-38
CFAP46	-1.05066	1.41403	1.87232e-11	4.6355e-11
NPFFR2	-1.05021	-2.67693	0.000112353	0.000175589
DENND1B	-1.05	4.56035	1.98824e-34	1.55635e-33
BCL9	-1.04842	4.69452	8.7146e-77	3.56344e-75
TST	-1.04771	5.60395	3.01148e-19	1.14005e-18
TMCC2	-1.04714	2.14156	1.51978e-29	9.52056e-29
TSPYL4	-1.0471	5.35762	2.18584e-62	5.47529e-61
TCAIM	-1.04681	5.13087	3.24001e-76	1.29239e-74
AP5M1	-1.04636	5.69058	2.30965e-46	3.0801e-45
PSCA	-1.04627	1.44395	0.00206501	0.00290802
CHIA	-1.04625	-2.44512	0.000209836	0.000320662
TOM1L2	-1.04596	6.3191	7.34573e-69	2.29602e-67
FAHD2B	-1.0449	2.13828	8.71157e-18	3.06832e-17
PPARA	-1.04454	6.13926	1.78401e-49	2.76159e-48
GCDH	-1.04408	4.40464	1.71518e-55	3.34264e-54
TSGA10	-1.04408	2.28156	1.40759e-39	1.38744e-38
PAFAH2	-1.04244	5.00227	9.8434e-86	5.23132e-84
RASAL1	-1.04239	4.79372	1.39377e-13	3.92244e-13
TNC	-1.04168	7.48166	1.00942e-11	2.53736e-11
RASL11A	-1.04148	4.46516	3.69556e-26	1.96752e-25
FBXO21	-1.04135	6.53876	1.47871e-45	1.90668e-44
IPO13	-1.04072	5.57395	1.06406e-63	2.774e-62
MNS1	-1.03661	3.17357	2.57387e-23	1.19116e-22
AKR1C1	-1.03651	5.46995	4.80022e-10	1.08277e-09
AQP7	-1.03634	3.8309	2.84887e-11	6.97229e-11
HDAC11	-1.03354	4.86561	1.64474e-33	1.23459e-32
CNNM2	-1.03263	4.76888	1.69839e-53	3.09442e-52
PDE8B	-1.0323	3.8237	1.87642e-23	8.75404e-23
ANXA10	-1.03193	-1.73132	0.000444757	0.000662034
SHMT1	-1.03188	7.61739	3.74521e-28	2.20938e-27
IZUMO1R	-1.03168	-3.5144	2.17054e-09	4.69837e-09
LAPTM4B	-1.03155	6.84946	1.34155e-32	9.64558e-32
SLC25A10	-1.0293	3.98528	1.88905e-17	6.54408e-17
DNAH10	-1.02923	1.03221	1.34181e-23	6.29434e-23
JHY	-1.02901	2.96254	1.8091e-34	1.42172e-33
CYP3A7	-1.02872	1.67426	6.92396e-10	1.54662e-09
LPIN2	-1.02784	6.42809	7.08605e-64	1.8636e-62
DRD1	-1.02769	-0.281259	1.23876e-08	2.55013e-08
SAXO2	-1.02713	0.121872	1.1505e-20	4.66397e-20
DHRS4	-1.0266	4.35173	5.35508e-30	3.44132e-29
RSPH4A	-1.02493	-0.182743	7.18708e-19	2.67499e-18
UQCRC1	-1.02476	7.39268	5.3191e-29	3.25026e-28
SCRN1	-1.02185	6.7456	8.37561e-19	3.09996e-18
IRS1	-1.02175	4.95431	2.1972e-16	7.21654e-16
HAS2	-1.02171	1.07247	1.98008e-08	4.02261e-08
ROBO2	-1.02139	2.09457	2.05269e-10	4.74309e-10
REC8	-1.02082	3.27287	2.8409e-16	9.27291e-16
FGF7	-1.0203	2.82012	1.72698e-05	2.87857e-05
MOB1B	-1.02022	6.22191	8.51732e-16	2.71047e-15
SUCLA2	-1.02008	5.74747	5.05639e-49	7.61008e-48
JUP	-1.01841	8.15011	2.23045e-39	2.16634e-38
FAM83F	-1.01702	3.47171	0.000110753	0.000173238
RAB15	-1.01702	3.94461	1.34795e-24	6.63056e-24
BCL7A	-1.01699	4.9552	3.24382e-45	4.13207e-44
EPHB2	-1.01697	3.34534	1.02754e-12	2.74756e-12
FUT9	-1.01597	0.20268	0.00442312	0.00606245
BEX2	-1.01592	4.35514	6.79559e-13	1.83823e-12
ALG1L	-1.01516	-1.16752	1.26366e-09	2.77524e-09
PFKFB1	-1.01509	-1.24163	1.90553e-12	5.00337e-12
GALNT16	-1.01435	3.56886	1.4113e-12	3.7369e-12
PPIL6	-1.01401	2.41518	4.13636e-35	3.33703e-34
AMY2A	-1.01358	-3.9463	0.00160313	0.00228036
ESYT3	-1.01322	0.994796	9.48335e-10	2.09947e-09
HSPB6	-1.01219	3.88918	7.877e-08	1.53612e-07
TUFT1	-1.01204	4.97538	1.48734e-28	8.90617e-28
PLEKHG3	-1.01178	5.74647	7.84295e-42	8.49771e-41
ATP5S	-1.01102	5.31761	3.069e-48	4.4615e-47
OMD	-1.00996	1.05235	1.23653e-06	2.22843e-06
HMGCR	-1.00987	5.41106	9.96864e-49	1.4743e-47
CHD3	-1.00969	6.93173	1.52642e-41	1.63311e-40
SLC25A5	-1.00912	8.2067	1.83188e-16	6.05107e-16
NEDD4L	-1.00868	7.04924	1.6472e-17	5.72288e-17
NPM2	-1.00699	1.13695	2.81319e-10	6.44299e-10
MSI2	-1.0067	6.85285	2.7038e-29	1.66983e-28
GPR63	-1.00644	0.122169	2.14741e-18	7.79019e-18
SSTR3	-1.0062	-2.17386	3.04555e-07	5.71698e-07
GOT1	-1.00619	7.00581	1.25588e-22	5.63026e-22
MORN5	-1.00518	-1.08175	2.74587e-08	5.5375e-08
ELFN1	-1.00468	3.06837	6.91026e-18	2.44736e-17
GJD2	-1.00409	-1.68786	0.0207479	0.0264914
AC011479	-1.00396	-2.2108	1.25437e-08	2.58138e-08
GRIP2	-1.00164	1.58799	1.15056e-11	2.88285e-11
ABHD14A	-1.00143	2.88978	1.7888e-31	1.22467e-30
VPS13D	-1.00124	6.40769	3.2418e-43	3.7604e-42
PRELP	-1.00079	5.87025	5.38141e-08	1.06228e-07
SLC25A30	-1.0001	5.91014	2.06609e-39	2.00997e-38
CXXC4	1.00011	2.32008	1.36115e-11	3.39481e-11
LENEP	1.00068	-3.54367	8.66518e-06	1.47396e-05
MAP1B	1.00094	6.88826	4.76204e-15	1.45568e-14
NUMBL	1.0011	3.70219	8.75063e-15	2.63446e-14
DPP7	1.00134	7.30199	9.13646e-22	3.90814e-21
TNFAIP8	1.00146	5.69977	9.01882e-26	4.71337e-25
HTR1D	1.00152	-1.09064	0.000647714	0.000951879
PARP10	1.00179	6.68592	9.79818e-30	6.20748e-29
WFDC8	1.00184	-4.08085	0.00897563	0.0119015
SPATA32	1.00186	-1.782	1.87744e-11	4.64754e-11
PF4	1.0019	-1.8102	3.05169e-06	5.36052e-06
ABCG2	1.00217	4.47945	1.10318e-10	2.59563e-10
GNG11	1.00238	7.13351	6.34923e-19	2.37005e-18
ABHD17A	1.00266	5.23152	1.55322e-39	1.52345e-38
CXCL3	1.00267	0.374708	1.76395e-06	3.14916e-06
ERCC5	1.00351	5.25937	9.62917e-41	1.00208e-39
SSBP4	1.00355	5.25155	2.2832e-29	1.41642e-28
TGFB3	1.00393	4.64076	1.63207e-15	5.11827e-15
ARMH1	1.00417	0.235326	4.25021e-11	1.02797e-10
TPI1	1.0049	10.0664	2.33698e-37	2.09172e-36
RFTN1	1.005	6.20352	3.11941e-30	2.01984e-29
FBXO6	1.00503	4.0169	1.64217e-22	7.31442e-22
KCTD11	1.00518	5.17092	7.6154e-36	6.39736e-35
CCNF	1.00557	2.5236	9.31907e-23	4.20839e-22
COL2A1	1.00558	-2.18537	0.00074973	0.00109658
TCF7	1.00619	3.54038	1.03491e-11	2.59926e-11
CHST8	1.00685	-2.21679	1.34463e-05	2.25955e-05
TBX10	1.00697	-3.07137	1.99492e-05	3.30977e-05
CPE	1.00729	8.30591	6.66689e-08	1.30682e-07
OPRL1	1.00741	1.64491	1.16474e-23	5.47233e-23
AC007998	1.00803	-3.6959	1.51183e-07	2.8919e-07
ENTPD1	1.00804	6.72795	6.13009e-45	7.72624e-44
CX3CL1	1.00819	8.00022	4.43219e-21	1.83115e-20
CELF2	1.00845	5.32554	9.23075e-20	3.58929e-19
TMEM211	1.00864	-2.79635	3.64826e-06	6.37653e-06
GBGT1	1.00884	3.40043	5.00776e-25	2.51441e-24
CALCRL	1.00894	7.01198	4.95062e-14	1.42963e-13
ADORA2B	1.00938	1.53544	3.99827e-12	1.02842e-11
DSCC1	1.00971	1.70825	3.68933e-28	2.17857e-27
RPS5	1.00981	9.19022	3.29148e-22	1.44415e-21
STBD1	1.01049	2.26572	6.84191e-27	3.77739e-26
L3MBTL1	1.01079	2.89309	2.53801e-14	7.44446e-14
MN1	1.01084	3.61053	1.49138e-10	3.47658e-10
BPIFB4	1.01085	-3.54579	0.0234554	0.0297976
SNCG	1.01097	4.71041	7.72373e-08	1.50721e-07
APOBEC3B	1.011	1.58695	8.05531e-12	2.03974e-11
S100A1	1.01105	6.34409	3.72995e-05	6.06477e-05
PCED1A	1.01183	5.58791	2.38303e-32	1.695e-31
PMP22	1.01193	6.5306	2.53715e-22	1.12033e-21
RDH13	1.01274	5.21133	1.78525e-12	4.69581e-12
PCSK1	1.01278	1.11534	0.000102143	0.000160148
PCDHA9	1.0128	-1.90361	1.18122e-07	2.27579e-07
TM6SF1	1.0141	2.51726	7.23631e-16	2.31185e-15
C19orf18	1.01432	-0.497481	8.0673e-12	2.04248e-11
RPS15	1.01474	8.16482	2.31784e-22	1.02399e-21
C17orf49	1.01553	0.777519	9.09785e-28	5.2579e-27
NID2	1.01683	5.54944	5.51218e-12	1.40792e-11
TGM1	1.01715	2.33595	0.000305433	0.000460541
ARNTL2	1.01721	3.04451	2.00105e-13	5.57197e-13
TRIM42	1.01751	-3.90809	0.000783278	0.00114369
ATG12	1.01751	5.53442	9.10021e-68	2.77185e-66
PTK6	1.01837	1.53882	3.6709e-06	6.4136e-06
RPS28	1.01842	7.97636	8.93562e-22	3.82589e-21
RIPOR2	1.01869	4.41559	4.37739e-18	1.56579e-17
THSD1	1.01894	3.15229	1.91229e-17	6.62204e-17
SBNO2	1.01911	6.16511	3.2611e-33	2.41249e-32
ANOS1	1.0195	3.40509	2.38727e-14	7.01263e-14
HIST1H2BA	1.01952	-4.05538	0.00259276	0.00362246
LIN37	1.01976	2.0042	2.10092e-37	1.8842e-36
SLC25A37	1.02043	5.86312	2.14797e-21	8.99888e-21
TRIM31	1.02081	-1.36005	1.19576e-08	2.46388e-08
MTHFD2	1.02166	4.97204	1.89743e-18	6.9029e-18
INO80C	1.02233	4.54759	2.28956e-25	1.17395e-24
CSMD2	1.02254	1.56903	5.88345e-11	1.40901e-10
CDCP2	1.02281	-3.06055	9.08382e-08	1.76435e-07
TTLL6	1.02281	2.47468	6.18994e-06	1.06312e-05
RHOG	1.02302	5.87007	1.53087e-41	1.63688e-40
PLEKHF1	1.02323	3.02069	2.74489e-17	9.43861e-17
TEDC2	1.02324	0.41954	6.981e-13	1.88752e-12
SYCE2	1.02359	-0.422087	7.13072e-14	2.03979e-13
MAPRE2	1.02431	7.09591	6.61101e-33	4.82491e-32
CSF1	1.02474	6.34787	2.66574e-26	1.42816e-25
WSB1	1.02537	7.22514	2.28161e-17	7.87959e-17
PDLIM7	1.02646	5.51788	1.08154e-17	3.79292e-17
[truncated: 3,642 more rows]

## Sheet: Supplement Table2
Supplement Table 2. InnateDB immune-related genes
ENOSF1
TGIF1
NDUFV2
ANKRD12
SAMSN1
NRIP1
PPP4R1
IL17RA
C21orf91
CECR1
MPPE1
ATP5J
GABPA
APP
PTPN2
SEH1L
CEP192
DGCR2
RNMT
SLC25A1
USP16
CCT8
BACH1
ESCO1
SNRPD1
MIB1
COMT
C22orf25
C18orf8
TIAM1
SOD1
OSBPL1A
KLHL22
C21orf59
SS18
SNAP29
IFNAR1
B4GALT6
IFNGR2
MAPK1
PPM1F
TMEM50B
GART
APEX1
TMEM55B
RNASE6
GALNT1
SLC39A6
SUPT16H
ATP5O
METTL3
CABIN1
DAD1
KCNE1
OXA1L
SLC7A7
SPECC1L
ADORA2A
LRP10
UPB1
PSTPIP2
SNRPD3
ATP5A1
DOPEY2
ADRBK2
TTC3
IER3IP1
DSCR3
DYRK1A
TPST2
KCNJ15
ACAA2
ETS2
CXXC1
XBP1
ME2
RHBDD3
PCK2
HMGN1
WRB
AP1B1
RNF31
TCF4
TM9SF1
TXNL1
WDR7
TINF2
NARS
CIDEB
ASCC2
MTMR3
MX2
MALT1
MX1
OSM
SEC11C
GZMH
SF3A1
GZMB
PMAIP1
SNRPN
UBE3A
TFF3
ZCCHC2
MORC2
BCL2
HECTD1
UBASH3A
LIMK2
WDR4
PATZ1
GOLGA8G
SERPINB8
BAZ1A
CBS
SRP54
NDNL2
SFI1
PSMA6
NFKBIA
PDXK
TRPM1
KLF13
CNDP2
C21orf33
C22orf28
FBXO7
PFKL
FBXO25
TRPM2
TOM1
MCM5
SUMO3
GOLGA8A
PTTG1IP
FKBP3
APOL3
TXNL4A
AQR
ADARB1
ZNF770
APOL2
RPL36AL
MGAT2
KLHDC2
ARF6
FAM98B
RASGRP1
SOS2
THBS1
AGPAT5
ATP5S
ATP5I
MAP4K5
NCF4
GAK
NIN
CSF2RB
PLCB2
DGKQ
C15orf23
MCM3AP
PYGL
IL2RB
PCNT
RAC2
CTBP1
MFNG
C14orf166
LGALS2
MAD1L1
GGA1
FTSJ2
SLBP
POLR3K
ERO1L
PSMC6
STYX
TACC3
LGALS1
DDHD1
LFNG
MSRA
CNIH
GMFB
GCH1
POLR2F
ITFG3
LGALS3
WHSC2
RGS11
KTN1
AXIN1
C14orf101
RNF4
EXOC5
FDFT1
CTSB
TOMM22
SOLH
GTPBP1
RAB40C
TIMM9
RHOT2
EIF2AK1
STUB1
CBX7
RTN1
FBXL16
RPL3
KDELR2
ZDHHC4
TMEM128
SMCR7L
TRMT5
ATF4
RPS19BP1
PRKCH
HIF1A
RPA3
CNOT7
NDUFA4
PPP2R5E
SGPP1
UBE2I
PCM1
ST13
BZW2
XPNPEP3
RBX1
CLCN7
AHR
HDAC9
S100P
MRFAP1L1
CNO
HN1L
TBC1D14
TOB2
ZBTB1
NME3
MRPS34
XRCC6
NHP2L1
FAHD1
SEPX1
NDUFB10
RPS2
TOMM7
MAX
INTS10
NAGA
C22orf32
NDUFA6
CCDC126
CTDSPL2
EIF2S1
DOK2
PIGH
VTI1B
RDH11
CYCS
SDHA
POLDIP3
CBX3
SNX10
E4F1
PACSIN2
RNPS1
GATM
ERH
TSPO
PLDN
SQRDL
ATP6V0C
BST1
HIBADH
TAPT1
KCTD5
CPVL
SAMM50
CHN2
PCNX
QDPR
SCRN1
DUT
PPP3CC
SIPA1L1
TCEB2
LDOC1L
PDLIM2
MED28
CLPTM1L
GARS
LCORL
PSEN1
NDUFS6
COPS2
NUMB
FBLN1
IL32
KIAA0947
TNFRSF10C
SLC27A2
LSM5
SRD5A1
PNMA1
ATXN10
KBTBD2
ZNF200
ZNF410
FKBP9
CHMP7
RP9
R3HCC1
DHX15
BBS9
FBXL14
ALDH6A1
AP4E1
ZNF434
ADIPOR2
FASTKD3
MTRR
SLC25A37
TUBA3C
TRMU
DMXL2
NLRC3
NPC2
ANAPC4
CREBBP
ROPN1L
MYO5A
AOAH
CORO7
ELMO1
RNF126
MLC1
NMRAL1
PTBP1
HMOX2
TRABD
STIM2
CCND2
TMED10
RAB27A
JDP2
PIGB
BATF
VPS41
C14orf1
PLXNB2
DPYSL2
RALA
PGM2
ESRRB
ARID3A
WDR18
BASP1
KLF3
C19orf6
TLR10
KIAA1737
TCF12
TLR1
MRPL32
BLVRA
POLR2E
TNFRSF1A
MRPS24
XPO4
SBNO2
CRBN
USP7
FAM101B
LTBR
LRRN1
CD27
RFC1
ATP5D
TAPBPL
AQP9
VAMP1
C16orf72
CIRBP
SAP18
ADAM10
MUM1
RPL9
SLTM
NDUFS7
RABL2B
CIITA
MRP63
DAZAP1
RPS15
MTMR12
EDEM1
GTF2A1
GCNT3
BNIP2
CRK
FOXB1
ANXA2
LITAF
GALC
SNN
NARG2
RHOH
TCF3
ZNF395
RSL1D1
PITPNA
TMED4
GSPT1
VPS13C
ZC3H14
FAM108A1
SCARF1
PPIA
H2AFV
PRPF8
EXTL3
TPI1
MYO1G
KIF13B
CCM2
RIC8A
TMEM66
LEPROTL1
RPS27L
C12orf57
RAB8B
EMG1
RPA1
NTAN1
ATP8A1
OAZ1
RRN3
GSR
USP3
CALM1
LSM7
PPP2CB
HERC1
DAPK2
ATHL1
IL7R
GADD45B
FAM96A
UPP1
SNX1
IFITM1
MNT
CAMK1
CENPJ
SMEK1
SKP2
PPIB
PABPC3
SIGIRR
SLC2A14
SLC2A3
ZNF609
RNH1
JAGN1
COMMD8
AES
NIPBL
ATP10D
NUPL1
SEC61G
GNA15
PROSC
NFIC
RAB11FIP1
NOMO2
GOLGA5
PARP16
CLEC4E
IRF7
TXK
RPS15A
ITPK1
GBAS
MOAP1
HMG20B
SLAIN2
CCT6A
LSM1
BAG4
TMC7
M6PR
DDHD2
PPAPDC1B
CHCHD2
OCIAD1
CDK8
APBA3
TMEM80
FYB
MRPL54
ITGAE
DDX24
KLRB1
TALDO1
DCUN1D4
CLEC2D
PDDC1
RPL4
PTGER4
TACC1
KLRF1
EEF2
SERPINA1
CLEC2B
P2RX1
PRKAA1
RPLP2
ATP2A3
ZBTB7A
MAP2K2
RPL37
GUSB
CLEC7A
THUMPD1
RABGEF1
ATG7
GLRX5
CHIC2
UBE2G1
KLRD1
SFRP1
CALML4
LYRM1
SBDS
FEM1B
AUTS2
KLRC1
LRG1
TSEN2
SEMA6B
GTF3A
TOLLIP
MTIF3
ARRB2
CSDA
VRK1
METTL9
TMEM165
IGSF6
BCL11B
C5orf28
RPLP1
RPL32
POLR1D
PAIP1
TICAM1
TLE3
IQSEC1
NUP210
TAS2R14
NNT
UQCRC2
PRB3
EEF2K
BAZ1B
MRPS30
POLR3E
MINK1
EVL
IKBKB
XPC
YY1
PAICS
SRP72
POMP
PELO
SAFB2
VDAC3
WBSCR22
CREBL2
CDKN1B
PFN1
PARP6
THAP1
RPL36
GGA2
RNF170
SPAG7
POLR2B
NDUFS4
FNTA
NDUFAB1
CAPN7
HEBP1
IGFBP7
SH3BP5
KIAA1467
DYNC1H1
HGSNAT
GZMA
KIAA0146
ATF7IP
NDUFA11
DHX29
LAT2
BTD
SKIV2L2
HMGB1
ANKRD28
UBE2V2
WBP11
CLIP2
TNRC6A
TRAF3
RABEP1
NUP88
RFTN1
ARHGDIB
KHSRP
ARHGAP17
RPAIN
ALOX5AP
PTPRO
PML
TBC1D5
EIF5
RB1CC1
C1QBP
IL6ST
SATB1
STRAP
DERA
RAB5A
BAG5
C3
IL4R
STRA6
TCEA1
GTF3C1
SULT1B1
TRIP10
MRPL15
MAP3K1
PMS2L2
SH2D3A
UBE2E1
VAV1
ZFYVE21
MIER3
TGS1
RPL15
EMR1
FRY
XPO6
C11orf21
NR1D2
TSPAN32
RPS20
CD81
CSK
TOP2B
RUFY3
ARHGEF18
SDCBP
GRSF1
SCAMP2
KIAA0284
POR
TOX
DCK
RECQL
GOLT1B
SLC4A7
COX5A
CHD7
SULT1A1
GPR132
MDH2
KCNQ1
LDHB
BCL6B
C15orf39
YWHAG
CLEC10A
C19orf59
MAN2C1
KL
CDKN1C
TTPA
MTA1
ETNK1
TUFM
STT3B
ARMC1
ACADVL
IMP3
PDE7A
FGL2
CMTM7
PTPN12
RABEP2
CMTM6
LRMP
UBE2Q2
DYNC1LI1
RRS1
PHTF2
NAP1L4
NFATC2IP
MYBL1
ETFA
VCPIP1
GLB1
IL8
LRRC8E
CENPK
SGK3
CD36
CRTAP
RCN2
ELAVL1
UBP1
HGF
ZNF195
COPS5
TSPAN3
CXCL2
HMG20A
EIF5A
NUP98
IDH3A
RCHY1
NDUFA7
WDR61
RHOG
G3BP2
ALG5
EXOSC8
MRPS35
PLSCR3
RRM1
MVP
C7orf23
TRAM1
TRIM21
PRAM1
LACTB2
CCDC91
SDAD1
SH3YL1
PIK3R1
ACP1
SLC30A5
CTDSPL
ZBTB4
VILL
CXCL10
CTSH
NUP54
DLEC1
TMED3
MRPS36
RPL7
STEAP4
MTHFS
BCL2A1
MYD88
UBE2W
MAPK3
OXSR1
GTPBP10
TCEB1
ZNF266
EIF4A1
TMEM70
UFM1
CNOT6L
CORO1A
LY96
MESDC2
FAM60A
IL16
PIN1
ANXA3
2020-09-01
SAT2
ITGAL
KRIT1
DNM1L
TP53
ADI1
ANTXR2
PRDM8
GATAD1
RNASEH1
DNMT1
RPS7
FABP5
PEX1
CX3CR1
CCR8
SLC25A38
ICAM1
RPSA
SAMD9
BTBD1
TMEM88
HNRPDL
TM6SF1
CHD3
CALCR
EIF1B
C8orf59
GTF2H2
ID2
HDGFRP3
RPL14
SEC31A
BDP1
PDE4A
CASD1
ITGB1BP1
WWP1
COPS4
PLAC8
MRPS27
HPSE
TRIM5
SEC11A
SEC22C
MRPS18C
TNPO1
CDKN2D
NKTR
PDE8A
FUS
YWHAQ
RIPK2
WDFY3
ILF3
OSGIN2
BTF3
NBN
PYCARD
SHFM1
HIGD1A
TWF1
AKAP13
ACN9
ITGAM
KLF11
NELL2
C17orf59
TMEM55A
AKAP11
ABHD5
HEXB
SLC38A1
MRPL46
SMARCA4
C16orf58
TRRAP
ISG20
AMIGO2
AFF1
ZNF267
RPL26
NDEL1
RAB3D
PDIA6
ARFIP2
TP53INP1
VPS35
POLG
SPP1
TPT1
ZDHHC3
UQCRB
PTDSS1
TPP1
IQGAP2
ITFG1
PQLC3
PHKB
MTDH
ELOF1
ACP5
SLC25A30
STX8
IDH2
RPL30
SEMA4B
CIB1
GAS7
NGRN
LONP2
STK3
CCR1
N4BP1
IQGAP1
LPIN1
WDR41
GRID2
TRIB2
HEATR3
LCP1
TBCA
CCRL2
ADCY7
COX6C
TUB
PDLIM5
FES
COPS6
MCM7
POLR2K
SCAMP1
FKBP11
ARF3
DHPS
CYLD
RPL27A
DDX1
PABPC1
ASNA1
CHD9
STAG3
ESD
EIF4E
JUNB
ZNF706
ZNF18
METAP1
PRDX2
CCDC12
ADH5
TMEM9B
PILRB
PILRA
FTO
TUBA1A
SUCLA2
MCTP2
TUBA1C
IPO7
KLF10
CALR
AZIN1
SWAP70
ATP6V1C1
DAPP1
SCAP
ADM
RNF141
LYL1
SLC25A32
TRMT1
GNB2
MRVI1
STX10
NUDT21
BANK1
SSBP2
SLC39A8
TTC19
NFKB1
MANBA
MAP4
LAPTM4A
RB1
ASB7
EPHB4
UBE2D3
USP47
RPS23
OXR1
SLC12A9
RACGAP1
XRCC4
CCDC130
MICAL2
CHSY1
CAMP
C19orf53
ZNF589
SNRPA1
PCSK6
NUP93
COX7C
EBAG9
IL27RA
PPA2
RASA1
BTBD10
FNDC3A
METTL7A
COPS3
SLC11A2
TMEM161B
CDADC1
MEF2C
CD97
PSMA1
PLOD3
ZNHIT1
FKBP1B
CIAPIN1
UQCRC1
COQ9
TRPS1
TOM1L2
TP53I3
PHF11
HADH
GPR56
LEF1
PRKRIP1
NDUFB7
MCTP1
C11orf58
RPL34
ALKBH5
GPR97
RPS13
PIK3C2A
ACVR1B
EMR2
NUCB2
RASA4
CCDC109B
ARIH2
KPNA3
NCOA1
SHMT1
WDR6
RRH
C12orf44
C16orf80
CSNK2A2
IMPDH2
ELL2
QRICH1
PMPCB
MYOD1
QARS
SNTB1
CAST
PRPSAP2
PSMC2
ZHX2
DERL1
BRD4
AKAP8L
ANK2
HPS5
ALDH3A2
CYP4F3
LDHA
SRPK2
APEH
CYP4F2
RINT1
NDUFB9
RIOK2
ULK2
HADHA
CMTM1
CHD1
SYPL1
TPM4
KIAA0196
ST8SIA4
PIK3CG
SLCO4C1
TRIB1
HBP1
AP1M1
MYC
DHRS7B
DYNC1LI2
EIF4B
MAP2K3
CHERP
SLC35E1
SUGT1
WSB1
TMEM38A
FAM96B
CES2
SIN3B
MAD2L1
CBFB
C5orf30
ITGB7
OLFM4
SLA
WISP1
MRPL34
PFDN5
MAN2A1
SLC25A46
C12orf10
DNAJB9
TDRD3
DOCK4
SP1
BST2
RASSF1
SLC27A1
PRR13
LIN7C
PGLS
PIGS
SOX12
CYB561D2
CTCF
KIAA0100
FCHO1
MDFIC
ATP5G2
TFEC
CISH
TES
JAK3
PREB
MAPKAPK3
GFOD2
DENND3
RPL18A
THAP11
SLC5A5
NUTF2
RPL23A
YTHDC2
CTRL
PSMB10
NFE2
FEM1C
CSNK2A1
FLOT2
COPZ1
TMED7
DHRS13
PGRMC2
PHF17
ITGA5
ATG12
SCLT1
KLF5
ABHD14B
AP3S1
DDX28
JUND
LSM4
NCKAP1L
RPL29
SSBP4
DUSP7
ELF2
TBC1D4
ALAS1
SLC7A6
ELL
FAM3C
TNFAIP8
QSER1
HSD17B4
ZC3H3
UCHL3
CDH1
EEF1D
SCOC
PYCRL
CD59
PSMF1
NDUFA5
TBC1D9
SNTB2
GDF1
CPD
ZNF330
NISCH
PPM1G
STAB1
HOMER3
NAT10
CYB5B
CLN5
SMARCA5
DGKA
LMNB1
SND1
PDHX
2020-03-03
MYCBP2
CDK2
CD44
GLT8D1
SPCS1
NEK4
EVI2B
EVI2A
RAB11FIP4
UTP6
SLC25A6
SUZ12
GRINA
ABCE1
OTUD4
OPLAH
DDX19B
PA2G4
EXOSC4
TRIM44
NDUFA13
COMMD9
CYC1
ST3GAL2
ZNF207
LSM6
TKT
ATP13A1
PSMD11
P2RY8
CDK5R1
API5
ATP6V1F
HINT1
TTC17
SUPT7L
ARHGAP10
ZNF85
CS
SIRPA
CD99
CPSF1
ZNF23
STAT2
VPS28
PDYN
ARHGEF3
UBE2H
TP53I11
RPS3A
FOSL2
AP1G1
SNRPB
ZNF91
FAM116A
ATP5B
DHODH
PHF21A
SLMAP
ARFIP1
NACA
DGKZ
RPL8
MKLN1
UQCRFS1
MDK
WDR43
TLR2
AP2B1
CLIP4
SLC22A4
PSMD7
CHCHD3
EXOC4
PLRG1
PXK
DPY19L3
AKR1B1
WDR59
PDHB
KCTD6
IDH3B
RAD50
SHMT2
GALNT14
TMEM140
GPATCH1
TBL1X
CFDP1
PDGFC
CHST6
GABARAPL2
KARS
DDB2
GPI
ATXN7
ZNF302
RAPGEF2
TRIM24
MAF
ZNF792
2020-03-01
SCN1B
HCCS
ZC3HAV1
KLHL2
BIRC6
UQCRQ
FXYD5
CDK4
LUC7L2
TTC27
SUCLG2
PLCG2
ZMYND11
FNBP4
PARP12
NUP160
ARL6IP5
SLC37A3
CBR4
FAM98A
CRIM1
MBTPS1
PRPS2
FFAR3
SMARCA2
TLR7
FFAR2
NDUFB2
TLR8
C5orf15
USP15
CLCN3
TCF7
C4orf27
AGK
TMEM147
SSBP1
AVPR1A
ATP2C2
GTPBP4
EIF4E3
HMGB2
HEATR5B
GPR27
SAP30
PROK2
CCDC75
USP10
UBE2B
RAB9A
COX6B1
EIF2AK2
CRISPLD2
XPOT
PHF15
TRAPPC2
PPP4R2
TBK1
RPL23
IDI1
RASSF3
KIAA0182
CAMLG
GNS
OFD1
COX4NB
PSENEN
COX4I1
IRF8
H2AFY
RPL19
DOCK9
AGA
IRAK3
FBXL20
PFKP
GBE1
QPCT
DCTD
MOSPD2
NEUROD2
GSTK1
CAND1
CDC42EP3
TGFBI
CASP2
DYRK2
SLC7A5
CDKN2AIP
ING2
CYP1B1
MDM1
GPR18
ITPA
RAP1B
CYBA
BMX
CASP3
SSRP1
PPAPDC2
RNF166
POLR2I
TBCB
ACSL1
MINA
CAPNS1
TPK1
ZNF146
APRT
UBE2L6
CDC23
SERPING1
GALNS
CPSF6
CPOX
TRAPPC2L
THRA
GRPR
YEATS4
CCT2
ETF1
HSPA9
ZNF282
TOMM70A
RARA
CYP4V2
C11orf31
SPG7
MATR3
ZNF467
RPL13
RBBP7
KIAA1432
LPXN
ZFP91
CCR7
SMARCE1
TMEM173
CDK10
PCNP
REPS2
C20orf27
CXXC5
ZFP30
GIMAP7
FRG1
GIMAP4
RPL24
GIMAP5
ZNF276
DTX4
KRT10
MPEG1
SCML1
NFKBIZ
RAB21
RANBP6
TBC1D15
CDC25B
SPINT2
OSBP
COX7A2L
CBLB
TPP2
STX3
ANKHD1
MRPL16
ZFP36L2
TCN1
PSMD8
KRR1
NAP1L1
PHKA2
MS4A7
DZIP3
MS4A1
TRAT1
CD14
ERCC5
MAP4K1
ABCF2
HARS
LRPPRC
CD96
RNF24
PRPF19
TMEM109
GDI2
SLC15A3
ECH1
PDHA1
MYF6
CD6
RHEB
ABHD10
LIN7A
CD5
LIG4
PREPL
PRNP
TNFSF13B
MRPS12
PCDHB3
ATG3
ACLY
TMEM138
IRS2
C12orf29
PAF1
COL4A1
INSIG1
SLC23A2
EN2
RPS16
RBM33
C11orf10
FEN1
HCRT
DUSP6
STAT5B
ATP2B1
STAT5A
DIAPH1
QTRTD1
MCFD2
EIF1AX
RBM17
TTC7A
BEST1
STAT3
RAB20
CLC
CALM2
EPYC
CARS2
PCNA
FBL
ATP6V0A1
ING1
PFKFB3
PTPRN2
GAP43
KIAA0141
AHNAK
PSMC4
MLX
NUDT4
NDFIP1
UBE2N
AKT2
CDS2
PRKCQ
B3GAT3
PSIP1
GANAB
PLXNC1
PLD3
SFMBT2
ARHGAP26
TMCC3
NDUFA12
ITIH5
C11orf48
NR2C1
SOX1
SERTAD3
VEZT
TUBGCP3
METAP2
POLR2G
NDUFB4
ATP11A
SNRPF
LARS
ELK3
RPL27
PRDX4
TCERG1
IFI35
ATP5C1
SNRPA
TMPO
SLC25A3
CD86
RPS27A
MTIF2
PCID2
CSTA
RARRES3
HTR4
PARP9
RTN3
GATA3
NBR1
EIF2S3
ADRB2
ACTR6
DHX8
RPS6
PDK3
IL17B
DUSP3
CUL4A
COX8A
PTPLB
CEACAM21
CEACAM4
CEACAM6
CEACAM3
AHSA2
CSF1R
RPS19
XPO1
TMCO3
GNPTAB
CCT4
COMMD1
TFDP1
CCDC53
UBTF
ESRRA
IFNA21
CCDC14
CD74
MDH1
RPS14
NDST1
UGP2
POU2F2
RASA3
GK
PELI1
CDC16
RPS6KA4
GSK3A
SERTAD2
CDC123
HSP90B1
TNIP1
RAB1A
TDG
SNX4
ANXA6
UPF3A
SPRED2
TXNRD1
CEACAM1
EFTUD2
ETAA1
SLC36A1
RASGRP2
PLEK
NMT1
G3BP1
ARHGAP25
CKAP4
PLAA
LARP1
ANXA4
ABTB1
GMCL1
CRY1
MXD1
CD177
RUVBL1
PWP1
TIA1
PRDM4
GATA2
PCYOX1
SNRPG
SART3
ITK
ACAD9
MEN1
TGFA
ZNF428
CYFIP2
PLAUR
SELPLG
CORO1C
ADAM19
CNBP
SNRPB2
NSF
CLINT1
EHD1
GOSR2
CYBB
H1FX
DDX58
ZNF230
MPHOSPH10
ZNF222
DYNLT3
HSPA14
CCNJL
DYSF
KPNB1
DSTN
TBKBP1
TBX21
MRPL10
PIK3R4
DNAJA1
CCT7
SNX5
CCNG1
NFE2L1
NUDCD2
BCL3
FAU
SERPINB1
MRPL49
MID1IP1
MRPL3
BCOR
B4GALT1
OLAH
DGUOK
CDC42EP2
RARS
NPHP3
BOLA3
ATP2A2
PANK3
NMT2
RELB
CHMP5
LTBP3
CDV3
LCP2
PPTC7
HVCN1
ATP5G1
PPP1CC
RIPK1
SEC23B
EHBP1L1
SRPRB
NPM1
SH2B3
RYK
NFX1
ERCC1
PTER
RELA
ANAPC13
ZNF652
CEP63
RTN2
RSU1
ALDH2
VASP
OPA3
HTRA2
GPR4
EML2
ERP29
SNRPD2
PRPF4B
TRAFD1
CTSW
AQP3
NCK1
CCDC85B
HK2
RPL6
DRAP1
SART1
CPEB4
MRPL19
BANF1
PGLYRP1
SFXN1
MRPL27
DDX54
UBE2R2
TPCN1
CDYL
UBAP2
KIAA1191
CALM3
HIGD2A
TMSB10
CLTB
RBM19
XRN2
PRKD2
AP2S1
ZNF673
MAT2A
RNF7
HK3
VAMP8
UIMC1
ATP1B3
LY86
SAE1
RREB1
FBXO21
C5AR1
GNLY
DHX34
ST3GAL5
ATR
NDUFB11
KPTN
NAPA
NME2
PTCD3
RAB24
IMMT
PEBP1
GLTSCR2
UTP18
SEPW1
COX11
CD8A
GRK6
CD8B
CST3
CCDC64
POLD4
PLSCR2
PLSCR1
PDLIM7
PPP1CA
TRIM25
RPLP0
EEF1E1
COIL
TBC1D10C
SCPEP1
PXN
AKAP1
CORO1B
NEBL
DDX41
MSI2
GYG1
MRPS23
RPL18
IL11RA
AIP
COX6A1
HPS3
VEZF1
CDK2AP2
DYNLL1
GSTP1
RNF10
NDUFV1
POP5
COMMD2
DBP
LPO
MAL
RNF13
GCNT2
ALDH3B1
NDUFS8
TMEM14C
ENTPD6
TMEM14B
EIF2A
OASL
2020-09-04
MAK
PPP1R15A
COMMD3
NUCB1
CAMKK2
GPR171
DUSP2
P2RY14
STARD7
MTL5
P2RY13
CIAO1
CPT1A
CANX
PRR11
ANAPC5
BMI1
YPEL2
MBNL1
HIVEP1
ARID5A
CFP
SQSTM1
EDN1
RAP2B
RHOF
TBC1D9B
UXT
HPD
MME
CA4
PPFIA1
MAPK9
USP32
SLC33A1
GMPS
COX5B
ZAP70
ZCCHC8
MSRB2
NADSYN1
SSR3
PIH1D1
TIPARP
CD83
ALDH16A1
OTUD1
CCNL1
FLT3LG
DENR
JARID2
METTL2A
RPL13A
INPP4A
PTX3
RPS11
UNC50
GNB2L1
MGAT4A
NOSIP
TANC2
FTSJ1
GFM1
ARL6IP4
LIPT1
CYB561
IRF3
MRPL30
INPPL1
PRMT1
MFSD1
TXNDC9
CDK2AP1
EIF5B
REV1
EBP
NUP153
MAP3K3
IFT80
SMC4
RBM3
EIF2B1
KPNA4
PDCL3
B3GALNT1
RPL31
TBC1D8
PSMC5
RNF149
CCDC92
ZNF664
MAP4K4
RAB6A
NCOR2
UBC
DEK
IL1R2
UCP2
IL1R1
MBOAT1
CDKAL1
IL18R1
IL18RAP
NAPSB
POLD3
GPR160
CD79B
SLC15A4
HCK
RNF169
ICAM2
GLT1D1
ERN1
TM9SF4
ARRB1
RPS3
PIM2
DDX5
PLAGL2
GPR32
RAN
CLTA
SULT1C2
DGAT2
RAB18
GCC2
GNE
FNDC3B
PRKRIR
PUS1
RANBP2
ASXL1
[truncated: 5,400 more rows]

## Sheet: Supplement Table3
Supplement Table 3. Cox regression analysis of 21 immune and non-immune cell types
Cell_types	HR	95% CI low	95% CI up	log_rank_p
CD8+_T-cells	9.74	1.4066	67.4395	0.0211366
HSC	0.0261288	0.00829938	0.0822611	4.7e-10
cDC	4.07e-08	2.13e-12	0.000777422	0.000716014
CLP	378.428	2.46229	58160.4	0.0208476
Adipocytes	35.7514	9.18054	139.225	2.52e-07
Th1_cells	11365.5	269.253	479749	1.01e-06
Mesangial_cells	235.173	4.06323	13611.4	0.00836318
NKT	53144.5	497.28	5.67957e+06	5e-06
Astrocytes	117.75	10.0095	1385.19	0.000149726
Hepatocytes	0.122864	0.020335	0.742344	0.0223355
CD8+_Tem	18055.3	44.6807	7.2961e+06	0.00137055
Plasma_cells	755887	27.7684	20576095365	0.00937883
ly_Endothelial_cells	0.381285	0.223836	0.649487	0.000388109
B-cells	18.5564	2.8425	121.141	0.00227833
Th2_cells	2.5567e+07	134940	4844153494	1.83e-10
Monocytes	1829.39	30.1465	111014	0.000335853
Endothelial_cells	0.133227	0.0500956	0.354313	5.37e-05
Eosinophils	4.01e-14	1.02e-20	1.58e-07	6.88e-05
Macrophages_M1	250.707	5.83776	10766.8	0.00398085
Basophils	195.323	7.21888	5284.89	0.00172023
MSC	4290.84	231.172	79643.4	2e-08

## Sheet: Supplement Table4
Supplement Table 4. The brown module genes obtained by WGCNA analysis.
probes	moduleColor	GS.Survival_status	p.GS.Survival_status	GS.CD8+_T_cells	p.GS.CD8+_T_cells	MMyellow	p.MMyellow	MMblue	p.MMblue	MMgreen	p.MMgreen	MMblack	p.MMblack	MMpink	p.MMpink	MMbrown	p.MMbrown	MMred	p.MMred	MMgrey	p.MMgrey
ABCA1	brown	-0.112457	0.011118	0.013938	0.753751	0.317662	2.13388e-13	0.345792	9.64388e-16	0.535793	3.67126e-39	0.18014	4.35792e-05	-0.106215	0.0165202	0.435101	6.32907e-25	0.124397	0.00494584	0.134686	0.00232631
ACHE	brown	0.242891	2.86118e-08	0.129857	0.00333618	-0.273309	3.593e-10	-0.0973282	0.0281177	-0.0169039	0.703606	0.205716	2.87031e-06	0.187382	2.09151e-05	0.209352	1.89351e-06	0.168151	0.000138128	0.300724	4.23849e-12
ACSF2	brown	0.0145754	0.742878	0.074023	0.0952722	0.208302	2.13677e-06	-0.0470339	0.289549	-0.0850097	0.0552808	0.0931071	0.0357297	0.0389254	0.380829	0.193193	1.137e-05	0.225039	2.88836e-07	0.342279	1.9516e-15
ADA	brown	0.184475	2.81773e-05	0.154423	0.000471635	-0.232634	1.10495e-07	0.31437	3.8725e-13	-0.0271463	0.541162	0.239791	4.33274e-08	0.416455	9.02489e-23	0.480615	8.876e-31	0.576925	1.692e-46	0.393816	2.48746e-20
ADAM8	brown	0.256602	4.26449e-09	0.366996	1.1292e-17	-0.121405	0.0060983	0.0999379	0.0241455	0.00835946	0.850769	0.471601	1.50776e-29	0.196281	8.16237e-06	0.650388	1.55625e-62	0.366698	1.20491e-17	0.181375	3.85295e-05
ADAMDEC1	brown	0.0386573	0.38412	0.267351	8.85526e-10	0.0565934	0.20242	0.0636595	0.15153	-0.0364029	0.412478	0.0312019	0.482438	-0.0273443	0.538215	0.60871	6.36569e-53	0.327559	3.40097e-14	0.23055	1.44314e-07
ADAMTSL4	brown	0.140051	0.00153723	0.0137739	0.756559	-0.00434809	0.922046	0.251471	8.80979e-09	0.225331	2.78559e-07	0.450853	7.48952e-27	0.306387	1.59419e-12	0.378192	9.40742e-19	0.290508	2.34578e-11	0.153521	0.000509497
ADCY7	brown	-0.0195513	0.659897	0.364694	1.85998e-17	0.357188	9.20893e-17	0.376094	1.50971e-18	0.298286	6.4158e-12	0.432491	1.29128e-24	-0.0290943	0.512518	0.768395	2.44423e-100	0.371384	4.31283e-18	0.0782207	0.0778833
ADORA1	brown	0.134175	0.00241799	0.0175648	0.692594	0.110333	0.012749	-0.0411951	0.35366	0.0103462	0.815876	0.0933737	0.0352017	0.170015	0.000116025	0.227728	2.06342e-07	0.229938	1.56012e-07	0.159283	0.000308795
AIF1	brown	0.051171	0.249162	0.410886	3.74204e-22	0.0319237	0.47236	0.3739	2.46705e-18	0.30265	3.04638e-12	0.145827	0.000968315	0.23133	1.30624e-07	0.892307	2.98908e-177	0.398991	7.14945e-21	0.192971	1.16411e-05
AIM2	brown	0.206095	2.74942e-06	0.656532	4.4181e-64	-0.108622	0.0142118	0.0150929	0.734087	-0.0515875	0.245325	0.261797	2.01248e-09	0.0713337	0.107955	0.752634	4.56289e-94	0.288177	3.4333e-11	0.193901	1.0543e-05
ALDH1A2	brown	-0.0639097	0.149925	-0.207199	2.42441e-06	0.31676	2.51413e-13	0.0888075	0.0452181	-0.199508	5.74095e-06	-0.0661789	0.135954	-0.00879194	0.843146	-0.149841	0.000695288	0.230189	1.51106e-07	0.0241082	0.587373
ALOX15B	brown	-0.0552888	0.213037	0.117078	0.00819293	-0.053165	0.231168	0.00412584	0.926019	0.0511474	0.249381	0.121343	0.00612464	0.0219996	0.620478	0.378914	7.98757e-19	0.107269	0.0154724	0.188891	1.78857e-05
ALOX5	brown	0.071913	0.105116	0.263406	1.58957e-09	0.0957331	0.0308122	0.216029	8.65099e-07	0.215039	9.73182e-07	0.246301	1.80106e-08	0.180865	4.05441e-05	0.663615	6.54822e-66	0.377883	1.00871e-18	0.328024	3.11439e-14
ALOX5AP	brown	0.00300955	0.945999	0.129371	0.00345716	0.351	3.33614e-16	0.135875	0.00212489	0.106548	0.0161829	-0.046444	0.295647	0.0763175	0.0854182	0.587481	1.49017e-48	0.300307	4.55105e-12	0.171565	0.000100221
ANGPTL3	brown	-0.193701	1.07699e-05	0.0853459	0.0543207	0.141204	0.00140368	0.0382216	0.389507	0.275946	2.39348e-10	-0.0885426	0.0458661	-0.19652	7.9537e-06	0.142918	0.0012247	-0.101693	0.0217555	0.113572	0.0103383
ANK1	brown	-0.0715277	0.106997	-0.00487448	0.912644	0.251699	8.53304e-09	0.413278	2.03829e-22	0.478004	2.03419e-30	0.194507	9.88018e-06	0.0929938	0.035956	0.318195	1.93622e-13	0.0769398	0.0828926	-0.0635114	0.152486
ANLN	brown	0.17235	9.30201e-05	0.137725	0.00184305	0.142455	0.0012709	0.192669	1.20209e-05	0.0222609	0.616331	0.0919995	0.0379956	0.152214	0.00056948	0.443591	5.96199e-26	0.505659	2.14928e-34	0.250392	1.02406e-08
ANXA1	brown	-0.0193853	0.662606	0.0984806	0.0262993	0.192667	1.20245e-05	0.429066	3.26007e-24	0.251055	9.33651e-09	0.119577	0.00691648	0.153721	0.000500868	0.437161	3.5893e-25	0.400953	4.43114e-21	0.129077	0.00353236
AOAH	brown	-0.0295106	0.5065	0.393266	2.83603e-20	0.234412	8.78089e-08	0.447921	1.74131e-26	0.454571	2.53993e-27	0.199298	5.87473e-06	0.0695892	0.116871	0.898997	6.31419e-184	0.296223	9.08368e-12	0.122584	0.00561821
AP3S1	brown	0.0146428	0.741731	0.0147628	0.739691	0.177769	5.50792e-05	0.505854	2.00941e-34	0.408318	7.14592e-22	0.12742	0.00398416	0.330103	2.09796e-14	0.4589	7.09055e-28	0.40452	1.84147e-21	0.215626	9.07716e-07
APBA2	brown	0.151219	0.000619389	0.104675	0.0181639	-0.128097	0.00379364	-0.0822073	0.0638453	-0.161035	0.000264272	0.130624	0.00315287	0.158252	0.000338171	0.306612	1.53255e-12	0.409288	5.60123e-22	0.371551	4.15625e-18
APOBEC3G	brown	0.125659	0.00452134	0.663614	6.55389e-66	-0.105541	0.0172228	0.235356	7.76611e-08	0.317333	2.26548e-13	0.314265	3.94672e-13	0.260677	2.36949e-09	0.794974	3.94012e-112	0.232257	1.15989e-07	0.177088	5.88819e-05
APOC1	brown	0.115953	0.00883368	0.393157	2.91088e-20	-0.270804	5.26438e-10	-0.231656	1.25287e-07	-0.0136073	0.759411	-0.0347268	0.434343	0.179165	4.8004e-05	0.478172	1.92859e-30	0.0104407	0.814223	0.272162	4.28169e-10
APOL2	brown	0.121797	0.00593494	0.467857	4.77114e-29	0.00752856	0.865453	0.0710678	0.109278	0.057452	0.195645	0.28643	4.55736e-11	0.146731	0.00089933	0.549885	1.46377e-41	0.288243	3.3965e-11	0.296411	8.80163e-12
AQP9	brown	0.176934	5.97693e-05	-0.019214	0.665406	-0.153302	0.000519128	-0.0482653	0.277094	-0.139396	0.00161832	-0.0743027	0.0940247	0.102401	0.0208507	0.315791	2.99684e-13	0.319782	1.44797e-13	0.605	3.90288e-52
ARHGAP25	brown	-0.0469674	0.290233	0.339011	3.72968e-15	0.184431	2.83044e-05	0.715192	6.6277e-81	0.552441	5.22356e-42	0.327746	3.28273e-14	0.150752	0.000644217	0.74587	1.61214e-91	0.342773	1.76833e-15	-0.0535067	0.22818
ARHGAP4	brown	0.155111	0.000444497	0.406097	1.24496e-21	-0.0712208	0.108515	0.177381	5.72131e-05	-0.0247364	0.57767	0.651759	7.0798e-63	0.276453	2.21244e-10	0.552872	4.38609e-42	0.326422	4.21407e-14	0.106121	0.0166167
ARID5A	brown	0.070845	0.110397	0.214892	9.90302e-07	-0.11151	0.0118208	0.559076	3.45127e-43	0.249636	1.1375e-08	0.502697	5.96726e-34	0.424961	9.75791e-24	0.495872	6.04156e-33	0.47312	9.4117e-30	0.00502625	0.909936
ARL4C	brown	0.13111	0.0030416	0.14548	0.000996066	0.0801218	0.0709042	0.400244	5.26877e-21	0.101527	0.0219718	0.184433	2.82993e-05	0.279837	1.3039e-10	0.591589	2.25385e-49	0.672542	2.74425e-68	0.318483	1.83716e-13
ARRB2	brown	0.0503581	0.256771	0.360602	4.47259e-17	0.182415	3.47111e-05	0.294661	1.1798e-11	0.207244	2.41197e-06	0.347065	7.45315e-16	0.213132	1.21904e-06	0.751121	1.72397e-93	0.3154	3.21645e-13	0.0692816	0.118501
ASGR1	brown	0.200688	5.04022e-06	0.159236	0.000310084	-0.222334	4.03478e-07	0.00972001	0.826837	-0.157849	0.000350333	0.237001	6.26329e-08	0.206647	2.58206e-06	0.325389	5.11653e-14	0.295747	9.83869e-12	0.394171	2.28521e-20
ATG12	brown	-0.0254308	0.567033	0.0750694	0.0906716	0.34485	1.16599e-15	0.547837	3.32095e-41	0.437944	2.8903e-25	0.407041	9.83735e-22	0.147746	0.000827383	0.457778	9.88832e-28	0.349879	4.19941e-16	0.0216389	0.626221
AURKB	brown	0.310487	7.74894e-13	0.384864	2.04206e-19	-0.199853	5.52713e-06	-0.0394374	0.374591	-0.173969	7.96651e-05	0.32128	1.09898e-13	0.312107	5.80898e-13	0.467513	5.29943e-29	0.392163	3.68645e-20	0.202342	4.19452e-06
AXL	brown	0.05183	0.24311	0.120399	0.00653717	0.163978	0.000202717	0.571913	1.50687e-45	0.283227	7.6208e-11	0.217324	7.4103e-07	0.267628	8.49558e-10	0.653392	2.75596e-63	0.644065	5.58519e-61	0.20251	4.11682e-06
B2M	brown	-0.125374	0.00461434	0.385009	1.97452e-19	0.501009	1.06307e-33	0.37218	3.61575e-18	0.416348	9.27792e-23	0.00162977	0.970741	-0.105149	0.0176436	0.567863	8.58775e-45	0.0352912	0.426907	-0.110302	0.0127737
BATF	brown	0.179405	4.68743e-05	0.722044	3.7589e-83	-0.320758	1.21018e-13	0.0675215	0.128173	-0.00189177	0.96604	0.253244	6.86881e-09	0.273487	3.49647e-10	0.780707	1.35234e-105	0.277024	2.02449e-10	0.183535	3.09997e-05
BAX	brown	0.00642579	0.885013	0.10915	0.0137455	0.0782275	0.0778573	0.371895	3.85202e-18	0.31569	3.05228e-13	0.410042	4.63137e-22	0.564726	3.25172e-44	0.475478	4.50599e-30	0.417006	7.82913e-23	0.138693	0.00170953
BCL11B	brown	0.0261634	0.555913	0.705735	6.52225e-78	0.048594	0.273831	0.332917	1.2232e-14	0.23098	1.36599e-07	0.356087	1.16022e-16	0.0014312	0.974305	0.814676	4.61578e-122	0.288725	3.13993e-11	0.12237	0.00570272
BCL2A1	brown	0.168401	0.000134943	0.370451	5.29836e-18	-0.16319	0.000217736	-0.0232679	0.600468	-0.0256031	0.564407	0.0175202	0.693336	0.0930782	0.0357872	0.618216	5.47375e-55	0.227439	2.1397e-07	0.257731	3.6272e-09
BCL2L10	brown	-0.0811205	0.0674479	-0.189341	1.70652e-05	0.272783	3.89409e-10	-0.00341603	0.938719	0.0372719	0.401404	-0.113094	0.0106666	-0.0897369	0.0430048	-0.205088	3.08176e-06	-0.117707	0.0078536	0.0186318	0.674956
BEST1	brown	0.0978731	0.0272449	-0.0875049	0.0484803	0.0738292	0.0961446	0.38827	9.23546e-20	0.220803	4.86613e-07	0.441528	1.06481e-25	0.245011	2.14745e-08	0.374419	2.19722e-18	0.401381	3.99016e-21	0.278397	1.63428e-10
BID	brown	0.19748	7.16633e-06	0.11081	0.0123654	-0.0363261	0.413466	0.325854	4.6894e-14	0.185355	2.57603e-05	0.191517	1.35802e-05	0.499822	1.59258e-33	0.544027	1.50214e-40	0.472802	1.03879e-29	0.253306	6.80828e-09
BIRC3	brown	0.0193395	0.663354	0.333175	1.16386e-14	0.055073	0.214831	0.274545	2.97165e-10	0.408456	6.90253e-22	0.24306	2.79681e-08	0.0987945	0.0258219	0.667836	5.03755e-67	0.191898	1.30443e-05	0.287113	4.08036e-11
BIRC5	brown	0.257382	3.81383e-09	0.2281	1.96875e-07	-0.0853676	0.0542594	-0.00824749	0.852745	-0.106582	0.0161484	0.118009	0.0076946	0.36538	1.60373e-17	0.429635	2.79759e-24	0.430302	2.3369e-24	0.253883	6.27625e-09
BLM	brown	0.136928	0.00195989	0.414984	1.31737e-22	0.132487	0.00274526	0.203437	3.71104e-06	-0.0513172	0.247811	0.292741	1.62315e-11	0.0582531	0.189476	0.574187	5.61458e-46	0.464267	1.4209e-28	0.116245	0.00866349
BRCA2	brown	-0.0388049	0.382306	0.226582	2.38274e-07	0.385879	1.61365e-19	0.454929	2.28748e-27	0.370464	5.28328e-18	0.331152	1.71684e-14	-0.0354468	0.42487	0.580044	4.25427e-47	0.327263	3.59606e-14	6.25484e-06	0.999888
BST2	brown	0.0608541	0.170429	0.15382	0.000496654	-0.0176998	0.690353	0.39478	1.97492e-20	0.203871	3.53486e-06	0.158175	0.000340471	0.449645	1.06133e-26	0.481633	6.41277e-31	0.39765	9.89652e-21	0.19546	8.91903e-06
BTK	brown	-0.00210263	0.962257	0.443383	6.3221e-26	0.21308	1.22652e-06	0.33165	1.56046e-14	0.35335	2.05284e-16	0.237387	5.95325e-08	-0.00652982	0.883165	0.889754	8.07978e-175	0.262589	1.79238e-09	0.102473	0.0207605
BTN2A2	brown	-0.0325487	0.463729	0.454608	2.51238e-27	0.414759	1.39576e-22	0.468233	4.25276e-29	0.606015	2.38217e-52	0.462113	2.718e-28	-0.0403794	0.363281	0.692977	4.66208e-74	0.0960576	0.0302468	-0.116067	0.00876686
BTN3A1	brown	-0.0183025	0.680381	0.511686	2.6096e-35	0.285715	5.11456e-11	0.444804	4.22991e-26	0.586129	2.75911e-48	0.474799	5.57294e-30	-0.0126909	0.775164	0.724689	4.89644e-84	0.0733251	0.0984432	-0.076889	0.0830963
BTN3A2	brown	-0.00174295	0.96871	0.486197	1.47253e-31	0.0699734	0.114859	0.355313	1.36418e-16	0.473392	8.647e-30	0.315089	3.40182e-13	0.0836306	0.059368	0.632916	2.51722e-58	0.100645	0.0231562	-0.000428724	0.992302
BTN3A3	brown	-0.046084	0.299411	0.496062	5.66761e-33	0.357589	8.46374e-17	0.508834	7.11461e-35	0.563481	5.49291e-44	0.356717	1.01679e-16	-0.0409956	0.355998	0.720955	8.63712e-83	0.148745	0.000761773	-0.10847	0.0143491
BUB1	brown	0.224858	2.95413e-07	0.276329	2.25551e-10	0.0944954	0.0330526	-0.0116772	0.792696	-0.0828892	0.0616666	0.117669	0.0078734	0.0709541	0.109848	0.477983	2.04732e-30	0.363557	2.37658e-17	0.320752	1.21149e-13
BUB1B	brown	0.203109	3.84987e-06	0.225144	2.85092e-07	0.155325	0.000436381	0.116348	0.00860388	-0.0140304	0.752172	0.216852	7.84165e-07	0.124203	0.00501413	0.448844	1.3364e-26	0.422319	1.9608e-23	0.163067	0.000220175
C1QA	brown	0.0682592	0.124047	0.429269	3.08736e-24	-0.0415126	0.34996	0.320982	1.16106e-13	0.213752	1.13315e-06	0.118449	0.00746858	0.30916	9.79763e-13	0.85089	7.65864e-144	0.415335	1.20393e-22	0.202892	3.94451e-06
C1QB	brown	0.0607744	0.17099	0.433461	9.91464e-25	0.0189042	0.670482	0.315834	2.97379e-13	0.246266	1.80972e-08	0.126331	0.00430908	0.246604	1.72791e-08	0.883838	2.08849e-169	0.401354	4.01663e-21	0.225333	2.78464e-07
C1QC	brown	0.0431792	0.330938	0.406072	1.2526e-21	0.0566999	0.20157	0.348397	5.68471e-16	0.280542	1.1667e-10	0.117815	0.00779629	0.224147	3.22635e-07	0.878629	7.02879e-165	0.406738	1.06099e-21	0.212289	1.34575e-06
C1QL1	brown	0.162885	0.000223815	0.216587	8.09425e-07	-0.380905	5.07574e-19	-0.0395897	0.372748	-0.00643863	0.884785	0.0920671	0.0378538	0.383872	2.56793e-19	0.34533	1.05848e-15	0.19951	5.73926e-06	0.305185	1.96514e-12
C1R	brown	0.214691	1.01415e-06	0.183682	3.05401e-05	-0.241746	3.33735e-08	0.143712	0.00114911	-0.0220305	0.619987	0.105611	0.0171485	0.368402	8.30871e-18	0.592124	1.75896e-49	0.626467	7.70848e-57	0.569934	3.53811e-45
C1S	brown	0.207304	2.39558e-06	0.221001	4.74974e-07	-0.189446	1.68794e-05	0.0988949	0.0256708	0.00885332	0.842065	0.0894364	0.0437101	0.243165	2.75763e-08	0.606226	2.14851e-52	0.542387	2.85949e-40	0.583318	9.83455e-48
C2	brown	0.1099	0.0131056	0.371562	4.14669e-18	-0.0597187	0.17856	0.0689886	0.12007	0.00952669	0.830229	0.0579243	0.19199	0.0918621	0.038285	0.566808	1.34568e-44	0.394323	2.20325e-20	0.460896	3.91233e-28
C3	brown	0.086081	0.0522697	0.174724	7.40773e-05	-0.0130205	0.769488	0.225069	2.87776e-07	0.322336	9.03979e-14	0.0908876	0.0403918	0.214713	1.01153e-06	0.586185	2.68958e-48	0.318089	1.97401e-13	0.492326	1.97026e-32
C3AR1	brown	-0.0613236	0.167149	0.259582	2.77773e-09	0.287173	4.0408e-11	0.413804	1.78184e-22	0.421576	2.38323e-23	0.0948786	0.0323445	0.040543	0.361339	0.818855	2.53443e-124	0.321543	1.04691e-13	0.122716	0.00556662
C4A	brown	-0.0553579	0.212465	-0.00537673	0.903685	0.250363	1.02823e-08	0.537234	2.11199e-39	0.615673	1.98537e-54	0.151647	0.000597459	0.213364	1.18623e-06	0.456668	1.37208e-27	0.243741	2.55123e-08	0.196207	8.22767e-06
C4B	brown	-0.0471282	0.288582	-0.0198937	0.654323	0.241779	3.32277e-08	0.512449	1.9926e-35	0.591947	1.9096e-49	0.144696	0.00106144	0.220884	4.81831e-07	0.45156	6.10486e-27	0.256077	4.59611e-09	0.266108	1.06585e-09
C5AR1	brown	0.0186377	0.674859	0.0433237	0.329321	0.166911	0.00015495	0.342783	1.76475e-15	0.272899	3.82599e-10	0.166484	0.000161174	0.0880471	0.0470993	0.617343	8.52791e-55	0.386906	1.27035e-19	0.207809	2.26096e-06
CADM1	brown	-0.0411868	0.353757	0.0164351	0.711452	0.365934	1.42229e-17	0.285487	5.30538e-11	0.202313	4.2082e-06	0.00173554	0.968843	0.0483038	0.276711	0.35786	7.99319e-17	0.395623	1.61328e-20	0.282151	9.04452e-11
CADM3	brown	0.0691693	0.1191	-0.024659	0.578862	-0.0945064	0.0330321	0.0675858	0.127809	-0.0454135	0.306504	0.0169978	0.702037	0.190975	1.43795e-05	0.199575	5.69859e-06	0.327328	3.55227e-14	0.349907	4.17483e-16
CADM4	brown	0.0367976	0.407426	-0.221268	4.5972e-07	0.278482	1.61264e-10	-0.0804267	0.0698338	-0.317596	2.15969e-13	-0.119012	0.00718831	0.0042073	0.924563	-0.170155	0.000114509	0.271344	4.84977e-10	0.193661	1.0816e-05
CARD11	brown	0.125105	0.00470348	0.422577	1.83218e-23	-0.0648389	0.144078	0.158622	0.000327346	0.0970658	0.0285465	0.300174	4.65573e-12	0.225362	2.77457e-07	0.697631	1.93306e-75	0.415379	1.19024e-22	0.303196	2.77293e-12
CARD16	brown	0.078601	0.076444	0.44133	1.12553e-25	-0.168902	0.000128787	0.428067	4.26332e-24	0.292564	1.67144e-11	0.257429	3.78797e-09	0.371127	4.56472e-18	0.697382	2.29553e-75	0.316063	2.85284e-13	0.0928068	0.0363322
CARD9	brown	0.138811	0.00169387	0.439695	1.77752e-25	-0.0453285	0.307412	0.138498	0.00173567	0.120085	0.00667958	0.565263	2.59117e-44	0.15817	0.000340601	0.706005	5.38099e-78	0.255278	5.15047e-09	0.109741	0.0132389
CASP1	brown	0.0135548	0.76031	0.450493	8.31096e-27	0.109312	0.0136048	0.508337	8.4679e-35	0.511779	2.52554e-35	0.321799	9.98386e-14	0.208903	1.99391e-06	0.860659	9.96109e-151	0.313082	4.87991e-13	0.148872	0.000753769
CASP4	brown	0.118521	0.00743224	0.403831	2.18395e-21	0.0997117	0.0244694	0.394274	2.2295e-20	0.246504	1.75172e-08	0.356727	1.01445e-16	0.273964	3.24934e-10	0.757064	8.81758e-96	0.465133	1.09348e-28	0.230191	1.51068e-07
CASS4	brown	-0.000253478	0.995448	0.239027	4.79467e-08	0.222856	3.78407e-07	0.325256	5.24571e-14	0.374127	2.34537e-18	0.181047	3.98113e-05	0.0108354	0.807337	0.740417	1.59901e-89	0.317782	2.08766e-13	0.324558	5.97818e-14
CCL20	brown	0.0520383	0.241219	-0.0350519	0.430051	-0.192802	1.18526e-05	0.184837	2.71593e-05	0.142046	0.00131296	0.150327	0.000667613	0.285084	5.66029e-11	0.22844	1.88616e-07	0.143587	0.00116076	0.181308	3.87878e-05
CCL22	brown	-0.158081	0.000343269	0.328507	2.84222e-14	0.111527	0.011808	0.202814	3.9793e-06	0.221094	4.69639e-07	0.0970647	0.0285483	0.00838364	0.850342	0.566402	1.59891e-44	0.160437	0.000278737	0.0333611	0.452641
CCL3	brown	0.054251	0.221765	0.420416	3.2284e-23	-0.0296751	0.504133	0.153535	0.000508925	0.163794	0.000206134	0.172457	9.20709e-05	0.0904244	0.041427	0.567349	1.06899e-44	0.146256	0.000935043	0.0374247	0.399475
CCM2	brown	0.170549	0.000110331	0.218805	6.20107e-07	-0.155946	0.000413552	0.242144	3.16374e-08	0.0712253	0.108493	0.285022	5.7177e-11	0.516627	4.48867e-36	0.512506	1.95246e-35	0.506308	1.71638e-34	0.214018	1.0982e-06
CCNB2	brown	0.249355	1.18282e-08	0.213115	1.2214e-06	0.0248957	0.575222	0.0322644	0.467644	-0.150784	0.000642491	0.228364	1.90447e-07	0.248333	1.3624e-08	0.405914	1.30294e-21	0.482015	5.67429e-31	0.234684	8.47631e-08
CCNE1	brown	0.234259	8.9569e-08	0.167174	0.000151237	0.000384909	0.993088	-0.144889	0.00104503	-0.293273	1.48626e-11	0.171882	9.72496e-05	0.0946726	0.0327236	0.258019	3.48045e-09	0.333553	1.08195e-14	0.311972	5.95042e-13
CCR1	brown	0.0342444	0.440757	0.297828	6.93184e-12	0.213647	1.14735e-06	0.258377	3.30564e-09	0.269218	6.6902e-10	0.0140409	0.751991	-0.0615765	0.165402	0.76153	1.51153e-97	0.34564	9.94403e-16	0.287053	4.12029e-11
CCR2	brown	-0.0117473	0.791481	0.527888	7.27953e-38	0.20113	4.7996e-06	0.320554	1.25636e-13	0.425735	7.94516e-24	0.15044	0.000661321	-0.0233093	0.59982	0.821605	7.67126e-126	0.168798	0.000130039	0.0935514	0.0348535
CCR4	brown	-0.120957	0.00629033	0.509067	6.55757e-35	0.215353	9.376e-07	0.390922	4.94678e-20	0.394117	2.31487e-20	0.236638	6.56851e-08	-0.0635994	0.151917	0.754983	5.6904e-95	0.194873	9.50015e-06	0.0621068	0.161783
CCR5	brown	0.027962	0.529071	0.716858	1.91035e-81	0.0508741	0.251923	0.246167	1.83423e-08	0.337996	4.55377e-15	0.204189	3.41055e-06	-0.0275119	0.535726	0.892721	1.18801e-177	0.174735	7.40043e-05	0.120467	0.00650667
CCR7	brown	-0.00838752	0.850274	0.353315	2.06774e-16	0.000885387	0.984102	0.329741	2.24808e-14	0.141718	0.00134768	0.16151	0.000253278	0.113771	0.0102046	0.661167	2.84481e-65	0.430461	2.23844e-24	0.132105	0.00282477
CCRL2	brown	-0.101686	0.0217651	0.163106	0.000219397	0.35704	9.49924e-17	0.306189	1.65015e-12	0.0640353	0.149124	-0.0733911	0.0981399	-0.094346	0.0333322	0.399397	6.47745e-21	0.162523	0.000231252	-0.0653715	0.140806
CD101	brown	0.0897732	0.0429202	0.333547	1.0832e-14	0.0733059	0.0985318	0.251862	8.34056e-09	0.156995	0.000377493	0.203506	3.68236e-06	0.087564	0.0483281	0.66258	1.22074e-65	0.362715	2.84726e-17	0.176313	6.35028e-05
CD109	brown	-0.0462422	0.297753	-0.113688	0.0102603	0.35242	2.48871e-16	0.568537	6.43849e-45	0.522923	4.56685e-37	0.0782767	0.0776698	0.173751	8.13559e-05	0.459943	5.19968e-28	0.390612	5.32278e-20	0.190062	1.58257e-05
CD14	brown	0.0987619	0.0258711	0.217877	6.93443e-07	-0.00226802	0.959291	0.349172	4.85317e-16	0.245082	2.1267e-08	0.103583	0.0194136	0.308159	1.16862e-12	0.756885	1.03607e-95	0.45675	1.33946e-27	0.276654	2.14437e-10
CD163	brown	-0.0473883	0.285926	0.143394	0.00117887	0.298114	6.60535e-12	0.442796	7.459e-26	0.295966	9.48368e-12	0.0836811	0.0592141	0.0417511	0.347196	0.728349	2.80245e-85	0.456616	1.39323e-27	0.208825	2.01203e-06
CD163L1	brown	-0.0177344	0.68978	-0.114899	0.00947383	0.134008	0.00244885	0.417948	6.13519e-23	0.0987552	0.0258812	0.184385	2.84384e-05	0.126563	0.00423804	0.394324	2.20258e-20	0.55625	1.10599e-42	0.224369	3.13909e-07
CD180	brown	-0.055799	0.208838	0.349882	4.1964e-16	0.291479	1.9994e-11	0.215422	9.29913e-07	0.210193	1.71792e-06	-0.0100553	0.820964	-0.0723249	0.103134	0.720946	8.69963e-83	0.252565	7.55751e-09	0.122999	0.00545752
CD2	brown	0.0568979	0.199998	0.744452	5.38912e-91	-0.148026	0.000808469	0.22411	3.24117e-07	0.288655	3.17624e-11	0.222298	4.05254e-07	0.0962873	0.029852	0.850711	1.01277e-143	0.191572	1.35027e-05	0.154761	0.000458113
CD200R1	brown	-0.00964117	0.82822	0.737267	2.15709e-88	0.161891	0.000244782	0.236255	6.90629e-08	0.273691	3.38876e-10	0.207891	2.23989e-06	-0.138191	0.00177756	0.795818	1.559e-112	0.151357	0.000612225	0.0602175	0.174953
CD207	brown	-0.131137	0.00303543	-0.0526531	0.235697	0.234548	8.62742e-08	0.209169	1.93371e-06	0.297215	7.68695e-12	0.0479453	0.280295	0.0223516	0.614896	0.212148	1.36817e-06	0.0206416	0.642218	-0.00808012	0.8557
CD22	brown	-0.0683438	0.123581	0.101427	0.0221042	0.234317	8.89038e-08	0.140934	0.00143394	-0.0132082	0.76626	0.149226	0.000731885	-0.12054	0.0064741	0.304436	2.23793e-12	0.244989	2.15394e-08	0.00728207	0.869818
CD244	brown	0.0475433	0.284352	0.694593	1.55393e-74	0.0328538	0.459547	0.255881	4.72654e-09	0.328545	2.82172e-14	0.325093	5.40877e-14	0.043763	0.324436	0.821752	6.35474e-126	0.109021	0.0138584	0.0277072	0.532834
CD247	brown	0.0283074	0.523994	0.699948	3.87176e-76	-0.0769975	0.0826612	0.357172	9.23958e-17	0.321623	1.03144e-13	0.355184	1.40145e-16	0.158456	0.000332156	0.821977	4.75744e-126	0.225063	2.87976e-07	0.0486448	0.27333
CD27	brown	0.0833092	0.0603557	0.824318	2.29125e-127	-0.179343	4.71659e-05	0.0665801	0.133592	0.142362	0.00128031	0.226666	2.35764e-07	0.104794	0.0180321	0.775081	3.7579e-103	0.127658	0.00391628	0.13298	0.0026458
CD28	brown	0.0230166	0.604409	0.50989	4.91387e-35	0.102375	0.0208834	0.287492	3.83752e-11	0.162727	0.000227026	0.115584	0.00905352	-0.0780928	0.0783721	0.770895	2.2243e-101	0.382653	3.4003e-19	0.247338	1.56235e-08
CD300A	brown	0.0472748	0.287083	0.297912	6.83402e-12	0.130441	0.00319575	0.436823	3.94083e-25	0.299015	5.67037e-12	0.258556	3.22133e-09	0.230326	1.48495e-07	0.741164	8.57323e-90	0.384102	2.43548e-19	0.142477	0.0012686
CD300C	brown	0.0651928	0.141897	0.277228	1.96151e-10	0.193413	1.1107e-05	0.288929	3.03768e-11	0.317111	2.35891e-13	0.104286	0.0186014	0.148582	0.000772126	0.78069	1.37554e-105	0.365647	1.51361e-17	0.262585	1.79338e-09
CD300E	brown	0.0943601	0.0333059	0.0634034	0.153186	0.110293	0.0127813	0.454235	2.80262e-27	0.317739	2.1043e-13	0.335765	7.04478e-15	0.0824538	0.0630504	0.501864	7.93728e-34	0.267305	8.91633e-10	-0.00615591	0.889811
CD300LB	brown	0.0681439	0.124685	0.111845	0.0115675	0.0751032	0.0905257	0.22575	2.64365e-07	0.245968	1.88487e-08	0.144802	0.00105241	0.137115	0.00193186	0.618161	5.62938e-55	0.253386	6.73179e-09	0.178544	5.10363e-05
CD300LF	brown	-0.0118389	0.789893	0.396995	1.15933e-20	0.0573634	0.196337	0.24034	4.02719e-08	0.306054	1.68941e-12	0.223432	3.52484e-07	0.0771765	0.0819477	0.826288	1.72386e-128	0.183221	3.19984e-05	0.0894608	0.0436526
CD33	brown	0.0115057	0.795673	0.427639	4.78105e-24	0.152378	0.000561582	0.354538	1.60357e-16	0.321207	1.11387e-13	0.329775	2.23334e-14	0.0605907	0.17229	0.870797	1.88638e-158	0.310843	7.27387e-13	0.0824358	0.0631084
CD37	brown	0.0456985	0.303476	0.539238	9.74345e-40	-0.0223827	0.614404	0.282946	7.96911e-11	0.263733	1.51489e-09	0.327631	3.35514e-14	0.190478	1.51508e-05	0.887667	7.10478e-173	0.313762	4.32017e-13	0.120314	0.00657551
CD38	brown	0.0771691	0.081977	0.719561	2.49292e-82	0.0521325	0.240368	0.173025	8.72116e-05	0.157862	0.000349935	0.246359	1.78685e-08	-0.0945174	0.0330117	0.80299	4.91285e-116	0.183896	2.98859e-05	0.0804322	0.0698147
CD3D	brown	0.0719263	0.105051	0.772342	5.48059e-102	-0.223724	3.39968e-07	0.156826	0.000383101	0.200512	5.13961e-06	0.202781	3.99411e-06	0.172158	9.47387e-05	0.812047	1.13864e-120	0.176803	6.05437e-05	0.154449	0.000470582
CD3E	brown	0.0687956	0.121112	0.753242	2.66782e-94	-0.166849	0.000155843	0.226708	2.34529e-07	0.251387	8.91384e-09	0.238882	4.88769e-08	0.126654	0.00421046	0.841527	1.08493e-137	0.222265	4.06928e-07	0.143019	0.0012149
CD3G	brown	0.00643134	0.884914	0.741026	9.62233e-90	0.0830651	0.0611147	0.295722	9.87989e-12	0.299712	5.03712e-12	0.21582	8.86992e-07	-0.035284	0.427002	0.850799	8.8223e-144	0.215145	9.61059e-07	0.105464	0.0173047
CD4	brown	-0.00469187	0.915905	0.394792	1.96921e-20	0.174416	7.63114e-05	0.489474	5.04884e-32	0.400481	4.97325e-21	0.205249	3.02619e-06	0.127413	0.00398627	0.90775	2.0978e-193	0.448008	1.69818e-26	0.132247	0.00279498
CD40	brown	-0.00543156	0.902708	0.149746	0.000700862	0.0600739	0.175985	0.565886	1.99061e-44	0.478148	1.9432e-30	0.327856	3.2149e-14	0.441923	9.53207e-26	0.524738	2.34195e-37	0.294588	1.1942e-11	0.0356442	0.422294
CD40LG	brown	-0.0215572	0.627524	0.330745	1.85582e-14	-0.0205773	0.643255	0.332818	1.24674e-14	0.267358	8.84613e-10	0.2267	2.34775e-07	0.0637743	0.150792	0.672863	2.24574e-68	0.301524	3.69613e-12	0.158738	0.000324014
CD44	brown	0.143598	0.00115972	0.188536	1.85581e-05	0.11929	0.00705341	0.212924	1.24919e-06	-0.177385	5.71934e-05	0.023388	0.598588	0.0969935	0.0286656	0.497253	3.79719e-33	0.606263	2.11096e-52	0.268607	7.33494e-10
CD48	brown	0.0141265	0.75053	0.594063	7.1325e-50	-0.020736	0.640697	0.294519	1.208e-11	0.337364	5.15509e-15	0.122688	0.00557743	0.133595	0.00252624	0.85466	1.93675e-146	0.195087	9.28426e-06	0.0871579	0.0493819
CD5	brown	0.0470148	0.289746	0.612054	1.21666e-53	-0.0569295	0.199748	0.32385	6.82168e-14	0.270207	5.76233e-10	0.269503	6.40935e-10	0.126243	0.00433632	0.854999	1.12106e-146	0.324433	6.11931e-14	0.164123	0.000200074
CD52	brown	0.0676858	0.127245	0.49001	4.23317e-32	-0.218944	6.09769e-07	0.249613	1.1412e-08	0.219676	5.58025e-07	0.164849	0.00018727	0.308664	1.06934e-12	0.770994	2.02226e-101	0.302194	3.29521e-12	0.14054	0.00147921
CD53	brown	-0.00562818	0.899205	0.480349	9.66192e-31	0.153655	0.0005037	0.39224	3.62039e-20	0.373983	2.4219e-18	0.185047	2.65827e-05	0.0935573	0.0348419	0.929943	1.94453e-222	0.349291	4.73577e-16	0.157388	0.00036478
CD5L	brown	-0.0741482	0.0947124	0.345633	9.95833e-16	0.130657	0.00314531	0.139054	0.00166209	0.179432	4.67508e-05	-0.0134603	0.761932	-0.070846	0.110392	0.358555	6.90292e-17	-0.000448351	0.991949	-0.0433332	0.329215
CD6	brown	0.0495541	0.264453	0.6125	9.74435e-54	-0.0663756	0.134792	0.270348	5.64106e-10	0.237984	5.50349e-08	0.335395	7.57086e-15	0.176135	6.46114e-05	0.854718	1.76374e-146	0.316825	2.48496e-13	0.147637	0.00083485
CD68	brown	0.146883	0.000888244	0.242523	3.00655e-08	-0.360329	4.73966e-17	-0.070364	0.112842	0.0658793	0.137739	0.177067	5.89978e-05	0.22147	4.48537e-07	0.424803	1.01753e-23	0.156486	0.000394629	0.255058	5.31371e-09
CD69	brown	0.0131532	0.767205	0.520817	9.86115e-37	0.0552535	0.21333	0.337998	4.55185e-15	0.278208	1.6832e-10	0.24251	3.01194e-08	0.0018749	0.966343	0.759759	7.66266e-97	0.245228	2.08507e-08	0.104782	0.0180447
CD7	brown	0.181217	3.91427e-05	0.614709	3.2258e-54	-0.315351	3.24501e-13	0.073927	0.0957038	0.0253719	0.567931	0.232791	1.08281e-07	0.30818	1.16447e-12	0.64084	3.35782e-60	0.229691	1.60982e-07	0.18259	3.41043e-05
CD70	brown	0.0466746	0.293254	0.334111	9.71167e-15	-0.318536	1.81925e-13	0.0670114	0.131088	0.313664	4.39681e-13	0.142012	0.00131653	0.278275	1.6658e-10	0.440659	1.35811e-25	0.0347079	0.434594	0.150918	0.000635288
CD72	brown	0.159582	0.00030072	0.684439	1.37077e-71	-0.142136	0.00130358	0.111558	0.0117845	0.0847014	0.0561739	0.411372	3.309e-22	0.165351	0.000178859	0.814843	3.75915e-122	0.233914	9.36667e-08	0.116244	0.00866359
CD74	brown	0.0119844	0.787372	0.581117	2.6374e-47	-0.0629112	0.156408	0.25234	7.80022e-09	0.396106	1.4366e-20	0.170629	0.000109505	0.195612	8.77389e-06	0.824052	3.24172e-127	0.173679	8.19162e-05	0.127062	0.00408861
CD79A	brown	0.0873688	0.0488323	0.404821	1.70922e-21	-0.213994	1.10133e-06	0.0185948	0.675565	-0.141901	0.00132816	0.0163448	0.712968	0.087467	0.0485783	0.482677	4.58836e-31	0.301638	3.62498e-12	0.239976	4.22726e-08
CD82	brown	0.1265	0.00425727	0.236943	6.31088e-08	0.131496	0.00295576	-0.0126965	0.775067	-0.265456	1.17422e-09	-0.0752869	0.0897376	0.0663749	0.134796	0.399263	6.69271e-21	0.429333	3.0343e-24	0.324745	5.77191e-14
CD84	brown	-0.0614087	0.16656	0.428645	3.65083e-24	0.278889	1.51316e-10	0.334802	8.49498e-15	0.367253	1.0677e-17	0.194445	9.94615e-06	-0.116098	0.00874875	0.844646	1.07569e-139	0.275023	2.76075e-10	0.146509	0.000915896
CD86	brown	0.0237441	0.59303	0.404868	1.68939e-21	0.142304	0.00128626	0.316781	2.50479e-13	0.325276	5.22619e-14	0.103752	0.0192159	0.0567682	0.201027	0.886776	4.67179e-172	0.297784	6.98419e-12	0.155685	0.000423013
CD8A	brown	0.0642284	0.147899	0.820605	2.75539e-125	-0.0859252	0.0526991	0.160894	0.000267608	0.232622	1.10665e-07	0.19677	7.74104e-06	0.0471452	0.288408	0.782314	2.62976e-106	0.13363	0.0025196	0.108148	0.0146425
CD8B	brown	0.072251	0.103487	0.876458	4.7073e-163	-0.11395	0.0100853	0.066458	0.134307	0.127933	0.00383896	0.170514	0.000110698	0.0633843	0.15331	0.71376	1.91543e-80	0.0825016	0.0628973	0.0667804	0.132424
CD96	brown	0.0467053	0.292936	0.719974	1.82211e-82	-0.034089	0.442835	0.251645	8.59728e-09	0.242756	2.91386e-08	0.240362	4.01544e-08	0.0300966	0.498093	0.876156	8.38401e-163	0.26022	2.53227e-09	0.167994	0.000140155
CDHR1	brown	-0.0568907	0.200055	0.287264	3.98207e-11	-0.0521324	0.240368	0.00600133	0.892561	0.176914	5.98878e-05	0.135899	0.002121	0.0876773	0.0480377	0.352409	2.49482e-16	0.0223308	0.615225	0.192553	1.21708e-05
CDK5R1	brown	0.0447468	0.313668	0.289044	2.98115e-11	0.239143	4.72165e-08	0.145656	0.000981914	0.317985	2.01191e-13	0.21026	1.70459e-06	0.0592395	0.182076	0.458996	6.89124e-28	0.114035	0.0100289	0.0306406	0.490354
CDKN2C	brown	0.0978899	0.0272183	0.039834	0.369803	0.210383	1.68056e-06	0.403981	2.10425e-21	0.419028	4.63601e-23	0.202023	4.3462e-06	0.282958	7.95411e-11	0.366599	1.231e-17	0.260994	2.26257e-09	-0.0250034	0.573569
CEACAM21	brown	0.0565686	0.202618	0.46064	4.2242e-28	0.0617168	0.164439	0.411619	3.10823e-22	0.194719	9.65848e-06	0.282677	8.31851e-11	0.201448	4.6334e-06	0.77644	9.79232e-104	0.46867	3.72007e-29	0.145446	0.000998778
CEACAM4	brown	0.149613	0.000708689	0.264176	1.41906e-09	-0.0968859	0.0288437	0.198737	6.24766e-06	0.0903814	0.0415241	0.386345	1.44766e-19	0.225996	2.56366e-07	0.570794	2.44297e-45	0.245181	2.09831e-08	0.0832755	0.06046
CEBPA	brown	0.0304276	0.493377	0.41981	3.78178e-23	0.0464751	0.295324	0.0667152	0.132804	0.24206	3.19973e-08	0.0910981	0.0399286	0.0930964	0.035751	0.704688	1.37627e-77	0.17494	7.25532e-05	0.205086	3.08234e-06
CENPK	brown	0.127609	0.00393031	0.304198	2.33225e-12	0.117086	0.00818901	0.178408	5.17236e-05	0.068527	0.122575	0.40596	1.28797e-21	0.083935	0.0584452	0.440816	1.2997e-25	0.300394	4.48453e-12	0.0723792	0.102874
CFB	brown	0.140286	0.00150912	0.226782	2.32352e-07	-0.136855	0.001971	0.141542	0.00136654	0.229205	1.71222e-07	0.213025	1.23445e-06	0.320226	1.33451e-13	0.514766	8.7414e-36	0.275763	2.46218e-10	0.466853	6.48227e-29
CFD	brown	0.0794592	0.073276	0.0747016	0.0922681	-0.201132	4.79842e-06	0.151192	0.000620794	0.130423	0.00320007	0.118165	0.00761375	0.46629	7.6938e-29	0.443053	6.93841e-26	0.328423	2.88798e-14	0.240306	4.0453e-08
CFP	brown	-0.0589723	0.184059	0.0112991	0.799263	0.0704731	0.112284	0.48513	2.08123e-31	0.359825	5.27569e-17	0.301014	4.03363e-12	0.26836	7.6127e-10	0.383202	2.99751e-19	0.204721	3.21224e-06	-0.120836	0.00634338
CHEK2	brown	0.189684	1.64652e-05	0.175974	6.56355e-05	0.000358798	0.993557	0.0693161	0.118317	0.117195	0.00812895	0.334892	8.34822e-15	0.290573	2.32067e-11	0.483609	3.40017e-31	0.331707	1.54363e-14	0.28221	8.95902e-11
CHN2	brown	-0.0959331	0.0304628	0.0881092	0.0469431	0.46826	4.21804e-29	0.239985	4.22191e-08	0.222699	3.85764e-07	0.0613498	0.166968	-0.117041	0.00821378	0.332723	1.26961e-14	0.246036	1.86749e-08	0.0957323	0.0308137
CHST11	brown	0.0932601	0.0354258	0.249491	1.1607e-08	0.145389	0.00100345	0.41985	3.74272e-23	0.213088	1.22533e-06	0.17287	8.85174e-05	0.114393	0.0097957	0.727584	5.11438e-85	0.59971	4.96842e-51	0.364321	2.01589e-17
CIITA	brown	-0.0404989	0.361861	0.544954	1.04214e-40	0.210787	1.60348e-06	0.347222	7.21928e-16	0.401088	4.28652e-21	0.550482	1.15144e-41	-0.0560688	0.206642	0.806238	1.14107e-117	0.169308	0.000123978	-0.00748436	0.866235
CKLF	brown	0.104587	0.0182619	0.232072	1.18779e-07	0.0692756	0.118533	0.365402	1.59594e-17	0.271536	4.7104e-10	0.24625	1.81354e-08	0.474338	6.43776e-30	0.647583	7.698e-62	0.4594	6.11235e-28	0.166991	0.000153811
CLEC12A	brown	0.0119991	0.787118	0.516444	4.79333e-36	0.0684216	0.123153	0.229671	1.61396e-07	0.345298	1.06526e-15	0.392035	3.80101e-20	-0.019391	0.662512	0.742215	3.55866e-90	0.0287802	0.517083	-6.59695e-05	0.998815
CLEC2B	brown	0.179145	4.80981e-05	0.313072	4.88854e-13	-0.165251	0.000180509	0.370806	4.89997e-18	0.108983	0.0138917	0.252525	7.5995e-09	0.239184	4.69619e-08	0.645473	2.53527e-61	0.486221	1.46081e-31	0.31843	1.85493e-13
CLEC4A	brown	0.0008732	0.984321	0.302534	3.10809e-12	0.224053	3.26442e-07	0.449348	1.15615e-26	0.404323	1.93356e-21	0.317073	2.37544e-13	0.101938	0.0214394	0.842226	3.89015e-138	0.324068	6.55097e-14	0.0726226	0.101719
CLEC4E	brown	-0.00160656	0.971158	0.172679	9.01488e-05	-0.00392924	0.929535	0.189637	1.65456e-05	0.176186	6.42917e-05	0.177582	5.60994e-05	0.138679	0.00171138	0.500267	1.36871e-33	0.167353	0.000148742	0.0853073	0.0544304
CLEC5A	brown	0.0463379	0.296754	-0.019493	0.660848	0.188993	1.76962e-05	0.223527	3.48361e-07	0.309589	9.08407e-13	0.149843	0.000695203	-0.0255651	0.564986	0.481746	6.1855e-31	0.167866	0.000141838	0.0918412	0.0383293
CLEC7A	brown	0.00345708	0.937984	0.395863	1.52299e-20	0.23117	1.33324e-07	0.368069	8.9366e-18	0.41525	1.23043e-22	0.450902	7.38506e-27	-0.0780803	0.0784201	0.820512	3.10216e-125	0.197277	7.32652e-06	0.0440581	0.321181
CLECL1	brown	0.0369744	0.405176	0.662207	1.52638e-65	0.0239596	0.589679	0.107727	0.0150352	0.174137	7.83911e-05	0.199616	5.6732e-06	-0.0649647	0.1433	0.742743	2.28173e-90	0.131886	0.0028711	0.101838	0.0215674
CORO1A	brown	0.104648	0.0181942	0.630773	7.91785e-58	-0.126756	0.00417954	0.273096	3.71195e-10	0.320192	1.34293e-13	0.346703	8.02021e-16	0.26493	1.26949e-09	0.885629	5.16255e-171	0.267331	8.88108e-10	0.137408	0.00188866
CORO1C	brown	-0.00574299	0.89716	0.0122123	0.783429	0.372416	3.4318e-18	0.512894	1.70177e-35	0.590359	3.97887e-49	0.155734	0.000421212	0.140231	0.00151574	0.569112	5.0349e-45	0.394708	2.00944e-20	0.0959171	0.0304905
CORO7	brown	0.125089	0.00470874	0.378986	7.85702e-19	-0.142762	0.00124007	0.0164545	0.711127	-0.103797	0.0191632	0.53352	8.73633e-39	0.231768	1.23497e-07	0.393003	3.01914e-20	0.189769	1.63192e-05	-0.00359346	0.935543
CP	brown	0.0554372	0.211809	0.0461516	0.298702	-0.0191959	0.665702	0.313673	4.38909e-13	0.245608	1.97968e-08	0.0670356	0.130948	0.187016	2.17218e-05	0.406818	1.04012e-21	0.363849	2.23176e-17	0.507352	1.19382e-34
CPLX1	brown	0.0947007	0.0326717	-0.165748	0.000172467	-0.0166954	0.707091	0.129841	0.00334002	-0.213407	1.18029e-06	0.25964	2.75429e-09	0.20278	3.99421e-06	-0.163904	0.00020409	0.195158	9.21371e-06	-0.141027	0.00142348
CPVL	brown	-0.132013	0.00284419	0.12869	0.00363342	0.489497	5.01035e-32	0.312518	5.39775e-13	0.316384	2.69157e-13	-0.0412192	0.353379	-0.0165645	0.709284	0.546429	5.81281e-41	0.29919	5.50428e-12	0.18689	2.2006e-05
CRIP1	brown	-0.0267681	0.546816	0.254495	5.75538e-09	-0.122702	0.00557195	0.373751	2.55007e-18	0.207387	2.37279e-06	0.418172	5.78923e-23	0.377685	1.05501e-18	0.29949	5.23053e-12	0.24988	1.09967e-08	-0.147394	0.000851701
CRTAM	brown	0.0447437	0.313701	0.79986	1.72537e-114	0.035927	0.41862	0.171211	0.00010364	0.212494	1.31381e-06	0.160302	0.000282113	-0.0116037	0.793972	0.823071	1.15883e-126	0.154152	0.000482726	0.119499	0.00695357
CSF1	brown	0.136795	0.0019801	0.272078	4.3367e-10	0.0606784	0.171669	0.524436	2.6177e-37	0.322631	8.5581e-14	0.336696	5.87494e-15	0.353738	1.89406e-16	0.739309	4.00917e-89	0.558221	4.91514e-43	0.133526	0.00253949
CSF1R	brown	-0.00137994	0.975225	0.251088	9.29427e-09	0.24088	3.74723e-08	0.457672	1.02015e-27	0.389033	7.72092e-20	0.202258	4.23389e-06	0.154908	0.000452359	0.850042	2.87396e-143	0.437471	3.2945e-25	0.163153	0.000218466
CSF2RA	brown	-0.0378131	0.394598	0.334848	8.42004e-15	0.182846	3.3234e-05	0.268754	7.17445e-10	0.277607	1.84886e-10	0.245325	2.05755e-08	0.0457046	0.303411	0.792827	4.09456e-111	0.269537	6.37652e-10	0.140663	0.00146496
CSF2RB	brown	-0.0628456	0.156841	0.211086	1.54874e-06	0.361821	3.44793e-17	0.662451	1.31916e-65	0.428509	3.78637e-24	0.233334	1.00964e-07	0.0222911	0.615853	0.78751	1.1964e-108	0.495577	6.66879e-33	0.0791818	0.0742881
CSF3R	brown	0.0838691	0.0586438	0.394937	1.90198e-20	0.0026958	0.951622	0.177994	5.3876e-05	0.265974	1.08734e-09	0.521093	8.91665e-37	0.0472874	0.286955	0.776592	8.42624e-104	0.177308	5.76234e-05	0.120579	0.00645682
CST7	brown	0.0653086	0.141189	0.773077	2.67853e-102	-0.158776	0.000322936	0.217785	7.01138e-07	0.261065	2.23935e-09	0.232332	1.14865e-07	0.16668	0.000158297	0.769643	7.41242e-101	0.136261	0.00206292	0.0401403	0.366131
CSTA	brown	0.120741	0.00638492	0.374599	2.11053e-18	-0.172894	8.83121e-05	0.0490789	0.269067	0.113323	0.0105079	0.0671464	0.130311	0.196535	7.94136e-06	0.730085	7.09867e-86	0.224403	3.12584e-07	0.269356	6.55231e-10
CTLA4	brown	0.12939	0.00345234	0.695104	1.09663e-74	-0.106688	0.0160428	0.053893	0.224834	0.0759646	0.0868783	0.41972	3.87148e-23	-0.026181	0.555648	0.71008	2.84653e-79	0.0940535	0.0338855	0.0915102	0.0390348
CTSE	brown	-0.116725	0.00838964	0.286004	4.88151e-11	0.0475802	0.283978	0.0510818	0.249989	0.201553	4.57966e-06	0.066736	0.132682	0.00314037	0.943656	0.341182	2.42754e-15	-0.0206685	0.641784	0.126309	0.00431601
CTSH	brown	-0.132857	0.00267024	0.0548678	0.216547	0.247102	1.61387e-08	0.103022	0.0200855	0.443353	6.37479e-26	-0.0247768	0.577048	0.116335	0.00861155	0.301689	3.59351e-12	-0.0842234	0.0575817	0.0375091	0.398412
CTSS	brown	-0.0561538	0.205954	0.410419	4.21098e-22	0.268982	6.93228e-10	0.329978	2.14873e-14	0.350487	3.70655e-16	0.0485754	0.274015	-0.0402155	0.365233	0.837432	3.99107e-135	0.248342	1.36068e-08	0.118713	0.00733602
CTSW	brown	0.0670753	0.13072	0.699263	6.23945e-76	-0.176589	6.18178e-05	0.242355	3.07523e-08	0.252572	7.54968e-09	0.247349	1.56008e-08	0.213776	1.13005e-06	0.701046	1.7984e-76	0.158595	0.000328101	0.0440688	0.321064
CTSZ	brown	0.0817569	0.0653187	0.169914	0.000117127	0.0640043	0.149321	0.133813	0.00248505	0.0752112	0.0900617	-0.00281497	0.949486	0.251095	9.28468e-09	0.601827	1.80489e-51	0.436673	4.10768e-25	0.315244	3.3084e-13
CX3CR1	brown	-0.0918707	0.0382668	0.1092	0.013702	0.370567	5.1649e-18	0.459798	5.42942e-28	0.507513	1.12873e-34	0.0852371	0.0546301	-0.0326086	0.462906	0.522377	5.57877e-37	0.177953	5.40927e-05	0.0545035	0.219618
CXCL1	brown	0.190871	1.45381e-05	-0.0667945	0.132342	-0.0971235	0.0284517	0.0269381	0.544272	-0.0276811	0.533219	0.171968	9.64625e-05	0.114769	0.00955554	0.190494	1.51248e-05	0.197187	7.39887e-06	0.297356	7.50724e-12
CXCL10	brown	0.0154924	0.727325	0.587091	1.78057e-48	0.105563	0.0172	0.240858	3.75838e-08	0.362354	3.07622e-17	0.186142	2.3765e-05	-0.0568413	0.200446	0.706303	4.34736e-78	0.0154854	0.727443	0.0129308	0.771031
CXCL11	brown	0.050223	0.258051	0.611649	1.48844e-53	0.0906854	0.040841	0.273098	3.71124e-10	0.323083	7.86875e-14	0.151065	0.000627462	-0.0608303	0.170597	0.675779	3.59405e-69	0.0388152	0.382179	0.00303549	0.945534
CXCL12	brown	-0.104525	0.0183317	0.0263561	0.553006	0.320598	1.24638e-13	0.508861	7.0486e-35	0.41064	3.98202e-22	0.0922485	0.0374759	0.1348	0.00230622	0.434771	6.92851e-25	0.40895	6.09744e-22	-0.000498893	0.991042
CXCL13	brown	0.204771	3.19399e-06	0.691271	1.47381e-73	-0.261673	2.04949e-09	-0.104039	0.0188832	-0.108604	0.0142279	0.13764	0.00185513	0.0143231	0.747176	0.577806	1.14747e-46	0.124928	0.00476304	0.229915	1.56464e-07
CXCL5	brown	0.203912	3.51836e-06	-0.0588836	0.184721	-0.0962366	0.0299387	0.00201232	0.963877	-0.143468	0.00117188	0.0485851	0.273919	0.141453	0.00137624	0.188195	1.9228e-05	0.307628	1.2829e-12	0.344223	1.32257e-15
CXCL6	brown	0.115745	0.00895715	-0.142723	0.00124399	0.0433366	0.329177	0.0562213	0.205408	-0.0281683	0.526036	0.0164667	0.710922	0.0825504	0.0627412	0.136157	0.00207943	0.234567	8.60577e-08	0.297865	6.88872e-12
CXCL9	brown	0.036794	0.407473	0.637644	1.94443e-59	0.0114768	0.796176	0.299363	5.34457e-12	0.326294	4.31659e-14	0.204013	3.47861e-06	0.00941378	0.832211	0.779251	5.89376e-105	0.15918	0.000311616	0.0683099	0.123768
CXCR3	brown	0.0978225	0.0273248	0.781384	6.79641e-106	-0.194564	9.82024e-06	0.131413	0.00297405	0.165363	0.000178672	0.223945	3.30814e-07	0.126719	0.0041908	0.791317	2.0868e-110	0.183251	3.19043e-05	0.136618	0.00200729
CXCR4	brown	0.0226574	0.610063	0.21575	8.9442e-07	-0.0323009	0.46714	0.60272	1.17516e-51	0.400354	5.12954e-21	0.257144	3.94588e-09	0.369994	5.85894e-18	0.646724	1.2524e-61	0.456871	1.29231e-27	0.157308	0.000367313
CXCR6	brown	0.0468408	0.291536	0.681809	7.5895e-71	-0.0441611	0.32005	0.127687	0.00390818	0.168536	0.000133256	0.131546	0.0029448	0.0509274	0.251425	0.819046	1.99193e-124	0.195303	9.0712e-06	0.192191	1.2647e-05
CYBA	brown	0.164207	0.000198549	0.274621	2.93705e-10	-0.275459	2.58059e-10	0.00769219	0.862557	0.133968	0.00245626	0.188359	1.89022e-05	0.523329	3.93386e-37	0.486352	1.39982e-31	0.259774	2.70143e-09	0.260714	2.35667e-09
CYBB	brown	-0.0549541	0.215824	0.270283	5.69682e-10	0.375515	1.71912e-18	0.412406	2.54513e-22	0.403334	2.46871e-21	0.102006	0.0213512	-0.0575945	0.194537	0.811754	1.62291e-120	0.327464	3.46245e-14	0.133202	0.00260201
CYSLTR2	brown	0.0145699	0.742971	0.352656	2.3702e-16	0.182655	3.38806e-05	0.0500488	0.259708	0.120191	0.00663129	0.057429	0.195824	-0.209148	1.93845e-06	0.390305	5.72271e-20	0.00441353	0.920877	-0.0215569	0.62753
CYTIP	brown	-0.0206959	0.641343	0.484919	2.22823e-31	0.181039	3.98438e-05	0.141241	0.00139962	0.0120758	0.78579	0.0691662	0.119117	-0.175395	6.94282e-05	0.650038	1.90138e-62	0.169861	0.000117717	0.0716868	0.106218
DCXR	brown	0.0469652	0.290256	-0.168439	0.000134464	0.0113997	0.797514	-0.302478	3.13797e-12	-0.158809	0.000321982	-0.0935985	0.0347618	0.318387	1.8696e-13	-0.320886	1.18182e-13	-0.193349	1.11824e-05	-0.0485229	0.274535
DDB2	brown	-0.0864782	0.0511886	0.0766206	0.0841805	0.131907	0.00286667	0.493843	1.19011e-32	0.594257	6.51365e-50	0.469584	2.80932e-29	0.44052	1.41193e-25	0.454152	2.87158e-27	0.217899	6.91637e-07	-0.0166776	0.70739
DDX41	brown	0.0357316	0.421156	-0.0235702	0.595741	0.0248991	0.575169	0.311894	6.03423e-13	0.413887	1.74485e-22	0.283325	7.50273e-11	0.531236	2.07417e-38	0.376472	1.38683e-18	0.306154	1.66019e-12	0.297986	6.74914e-12
DEF6	brown	0.144317	0.00109448	0.644339	4.79106e-61	-0.190384	1.53007e-05	0.227267	2.18641e-07	0.173737	8.14675e-05	0.496968	4.18041e-33	0.203508	3.68152e-06	0.866681	3.07123e-155	0.328382	2.91009e-14	0.158826	0.000321509
DEFB1	brown	-0.0277195	0.532652	-0.179679	4.56188e-05	0.178667	5.04222e-05	-0.161968	0.000243087	-0.200079	5.39093e-06	-0.201822	4.44472e-06	0.0297192	0.503499	-0.241156	3.61148e-08	-0.11001	0.0130147	0.0980636	0.0269453
DEGS1	brown	0.0529457	0.233101	0.105321	0.0174582	0.129448	0.00343761	0.358992	6.29345e-17	0.419313	4.304e-23	0.0379003	0.393508	0.21131	1.50872e-06	0.486796	1.21194e-31	0.322364	8.99237e-14	0.332477	1.33138e-14
DGKA	brown	0.0628188	0.157018	0.449491	1.10932e-26	0.0168349	0.704758	0.486279	1.43374e-31	0.0960519	0.0302568	0.640914	3.22242e-60	0.173574	8.2752e-05	0.641534	2.28659e-60	0.552771	4.56903e-42	0.0236932	0.593824
DGKZ	brown	0.0529094	0.233422	0.283653	7.11955e-11	0.00294037	0.947239	0.427867	4.4983e-24	0.501058	1.04553e-33	0.577279	1.44774e-46	0.362525	2.96594e-17	0.567618	9.53391e-45	0.279492	1.37647e-10	0.0896894	0.0431156
DNAJB13	brown	0.0567111	0.201481	0.139278	0.00163332	-0.132337	0.00277616	0.0179784	0.685737	0.0144653	0.744751	0.182341	3.49703e-05	0.149023	0.000744363	0.27647	2.20667e-10	0.169442	0.000122432	0.346381	8.5604e-16
DOCK10	brown	-0.0825755	0.0626611	0.356667	1.02745e-16	0.503119	5.1622e-34	0.517324	3.49376e-36	0.258404	3.29266e-09	0.25385	6.30542e-09	-0.205415	2.96963e-06	0.652101	5.81355e-63	0.347536	6.77279e-16	-0.0561317	0.206132
DOCK2	brown	-0.0334042	0.452058	0.469554	2.83573e-29	0.283677	7.0925e-11	0.411874	2.91313e-22	0.390897	4.97655e-20	0.23485	8.29519e-08	-0.0221412	0.618229	0.912645	3.97422e-199	0.344179	1.33419e-15	0.14047	0.00148747
DOCK8	brown	-0.220982	4.76105e-07	0.243853	2.51272e-08	0.587268	1.64246e-48	0.423149	1.576e-23	0.601431	2.18315e-51	0.149473	0.000716964	-0.247085	1.61768e-08	0.503564	4.43103e-34	-0.0347174	0.434467	-0.147437	0.000848665
DOK1	brown	0.0815835	0.0658933	0.237548	5.82844e-08	0.18912	1.74637e-05	0.4642	1.44979e-28	0.303225	2.75923e-12	0.329041	2.56795e-14	0.44423	4.97654e-26	0.724857	4.29855e-84	0.564274	3.93408e-44	0.114259	0.00988209
DOK2	brown	0.052091	0.240742	0.46289	2.15227e-28	0.0247672	0.577195	0.409716	5.0291e-22	0.354392	1.65307e-16	0.291765	1.90751e-11	0.280452	1.18348e-10	0.879087	2.86464e-165	0.380485	5.58651e-19	0.10449	0.0183707
DUSP10	brown	0.0307649	0.488595	0.337084	5.44512e-15	0.146003	0.000954536	0.294855	1.14216e-11	0.152209	0.000569701	0.204688	3.2242e-06	0.0839577	0.0583767	0.674339	8.90926e-69	0.470445	2.15537e-29	0.192193	1.26436e-05
DUSP4	brown	-0.0551073	0.214545	0.508927	6.88801e-35	0.275515	2.55845e-10	0.442224	8.76108e-26	0.158046	0.000344342	0.141622	0.00135799	-0.023079	0.603429	0.616524	1.29181e-54	0.341536	2.26283e-15	-0.0660782	0.136552
E2F1	brown	0.0926141	0.0367236	0.130092	0.00327898	0.121552	0.0060366	0.0318875	0.472862	0.00140063	0.974853	0.186189	2.36507e-05	0.296034	9.37651e-12	0.261579	2.07761e-09	0.275892	2.41356e-10	0.0916133	0.0388139
E2F2	brown	0.138539	0.00173018	0.4117	3.04515e-22	0.0601121	0.17571	0.12606	0.00439351	0.0974532	0.0279154	0.298794	5.88648e-12	0.134385	0.0023799	0.596244	2.56448e-50	0.31715	2.34246e-13	0.131403	0.00297623
EAF2	brown	-0.0934361	0.0350792	0.207574	2.3227e-06	0.176533	6.21578e-05	0.2072	2.42404e-06	0.514752	8.78227e-36	0.0471234	0.288632	-0.012328	0.781428	0.329184	2.49938e-14	-0.137022	0.00194575	-0.0843333	0.0572553
EBI3	brown	0.131778	0.00289443	0.425837	7.73243e-24	-0.11543	0.00914651	0.232161	1.17422e-07	0.23025	1.49931e-07	0.224735	2.99969e-07	0.284713	6.00836e-11	0.766549	1.40616e-99	0.287045	4.12542e-11	0.227279	2.18319e-07
EGFR	brown	-0.104339	0.0185404	-0.0575756	0.194684	0.454317	2.73607e-27	0.544336	1.32987e-40	0.599756	4.86003e-51	0.11087	0.0123174	0.0496616	0.263417	0.396686	1.24928e-20	0.243461	2.64941e-08	0.0948793	0.0323433
EHBP1L1	brown	0.0481198	0.278546	0.238495	5.14406e-08	0.157136	0.000372903	0.649932	2.021e-62	0.465104	1.10285e-28	0.663784	5.9139e-66	0.29228	1.75188e-11	0.708278	1.05082e-78	0.528223	6.42341e-38	0.00124063	0.977725
EMB	brown	0.0312995	0.481069	0.507686	1.06288e-34	0.198838	6.17903e-06	0.384147	2.41045e-19	0.246387	1.78003e-08	0.215871	8.81617e-07	-0.0632554	0.15415	0.842318	3.39609e-138	0.41793	6.16419e-23	0.179703	4.55127e-05
EMILIN2	brown	0.0519772	0.241773	0.166078	0.000167326	0.192001	1.29029e-05	0.415986	1.01828e-22	0.265206	1.2187e-09	0.212994	1.23896e-06	0.280806	1.11903e-10	0.759998	6.15999e-97	0.533772	7.94018e-39	0.191505	1.35973e-05
ENO2	brown	0.0846562	0.0563055	-0.0496259	0.26376	-0.0759664	0.0868706	0.419668	3.92447e-23	0.357397	8.81319e-17	0.426415	6.62976e-24	0.527075	9.85486e-38	0.379083	7.68626e-19	0.397021	1.15207e-20	0.183496	3.11227e-05
ENPP1	brown	0.0382028	0.38974	0.0337323	0.447625	0.313095	4.86864e-13	-0.0350195	0.430477	-0.0533723	0.229351	-0.104235	0.0186589	-0.0929402	0.0360635	0.20054	5.12331e-06	0.321326	1.08979e-13	0.247498	1.52832e-08
EOMES	brown	0.00601331	0.892348	0.837455	3.86016e-135	0.0127241	0.774591	0.184785	2.73038e-05	0.264222	1.40946e-09	0.266964	9.3825e-10	-0.0428143	0.335045	0.791221	2.31404e-110	0.0908976	0.0403696	0.0520175	0.241407
EPCAM	brown	-0.145617	0.000985009	-0.378405	8.96397e-19	0.460794	4.03421e-28	0.130926	0.00308325	0.149576	0.000710874	-0.113091	0.0106686	0.0206464	0.64214	-0.275157	2.70388e-10	-0.0301875	0.496794	-0.0417644	0.347042
ERAP2	brown	-0.0666621	0.133113	0.220116	5.29045e-07	0.100004	0.0240523	0.217684	7.09744e-07	0.221574	4.4284e-07	0.144484	0.00107984	0.0352485	0.427467	0.369354	6.7441e-18	0.154579	0.00046535	0.0465544	0.2945
EVI2A	brown	0.0728301	0.100743	0.467234	5.77152e-29	0.0395384	0.373369	0.297759	7.0132e-12	0.293109	1.52727e-11	0.125347	0.00462328	0.0893069	0.0440172	0.842111	4.6058e-138	0.321528	1.04971e-13	0.174311	7.70926e-05
EVI2B	brown	0.0215756	0.627231	0.537495	1.9101e-39	0.0981613	0.0267926	0.361838	3.43594e-17	0.407873	7.98951e-22	0.165148	0.000182221	0.006394	0.885578	0.907987	1.12976e-193	0.26442	1.36888e-09	0.135038	0.00226493
EXO1	brown	0.179452	4.6656e-05	0.203079	3.863e-06	0.163346	0.000214685	0.153387	0.000515367	0.0496364	0.263659	0.160044	0.000288652	0.149026	0.0007442	0.478566	1.70266e-30	0.425266	9.00111e-24	0.225552	2.70981e-07
EYA2	brown	-0.0105555	0.81222	0.0416947	0.347849	0.0778258	0.0794006	0.0462831	0.297326	0.0453135	0.307572	0.0626589	0.158079	0.10128	0.0222993	0.31604	2.86467e-13	0.366406	1.28388e-17	0.283181	7.67636e-11
FABP5	brown	0.14188	0.00133037	0.0392094	0.377361	-0.169617	0.000120445	0.288768	3.11807e-11	0.0516831	0.24445	0.179425	4.67833e-05	0.301667	3.60661e-12	0.360669	4.40875e-17	0.385244	1.86972e-19	0.143142	0.00120294
FANCA	brown	0.13974	0.00157529	0.315462	3.18077e-13	0.0580448	0.191065	0.0619036	0.163163	0.0514563	0.246529	0.476777	2.99592e-30	0.121549	0.00603787	0.482892	4.28329e-31	0.298263	6.44022e-12	0.219885	5.4409e-07
FANCI	brown	0.0651687	0.142044	0.209115	1.94584e-06	0.393128	2.93066e-20	0.351282	3.14758e-16	0.26306	1.67254e-09	0.298621	6.06218e-12	0.104747	0.018084	0.547935	3.19347e-41	0.421642	2.34223e-23	0.0835673	0.0595614
FAS	brown	-0.0597706	0.178181	0.161122	0.000262219	0.425886	7.63238e-24	0.49116	2.89786e-32	0.60969	3.92776e-53	0.214038	1.09564e-06	0.0625459	0.158832	0.604235	5.65267e-52	0.249516	1.15663e-08	0.101048	0.0226093
FASLG	brown	0.0985911	0.0261304	0.832058	7.27684e-132	-0.0763513	0.0852797	0.136953	0.00195611	0.224163	3.22026e-07	0.288437	3.29101e-11	-0.00931083	0.834019	0.763704	2.02285e-98	0.0755889	0.0884544	0.0532849	0.230117
FBLN7	brown	0.00777518	0.86109	0.00776202	0.861322	0.171265	0.000103116	0.249908	1.09546e-08	0.149238	0.000731171	0.0806631	0.0690133	0.13128	0.00300357	0.305311	1.92282e-12	0.429658	2.7799e-24	0.198494	6.41618e-06
FCER1G	brown	0.107396	0.0153497	0.459155	6.57385e-28	-0.063749	0.150954	0.237198	6.10294e-08	0.210123	1.73187e-06	0.13755	0.00186809	0.181533	3.79245e-05	0.88047	1.86808e-166	0.366266	1.32348e-17	0.209022	1.96684e-06
FCGR1A	brown	0.164021	0.000201938	0.518891	1.98409e-36	-0.139906	0.00155487	0.111164	0.0120872	0.0333697	0.452524	0.069684	0.116372	0.175275	7.02365e-05	0.814705	4.45066e-122	0.363441	2.43662e-17	0.267524	8.62841e-10
FCGR1B	brown	0.194784	9.59162e-06	0.607695	1.04823e-52	-0.152364	0.000562282	0.0836901	0.0591867	0.012557	0.777474	0.273111	3.70372e-10	0.105851	0.0168967	0.779473	4.71257e-105	0.280706	1.13687e-10	0.215017	9.75719e-07
FCGR2A	brown	0.0118253	0.790127	0.225754	2.64242e-07	0.225986	2.56694e-07	0.467153	5.91584e-29	0.33319	1.16039e-14	0.13975	0.00157399	0.0705944	0.111666	0.814136	8.95623e-122	0.445622	3.35361e-26	0.167206	0.000150782
FCGR2B	brown	0.076877	0.0831446	0.230822	1.39385e-07	-0.0116479	0.793205	0.127146	0.00406384	0.100749	0.023014	0.123187	0.00538578	0.0962519	0.0299126	0.675805	3.53453e-69	0.314383	3.86343e-13	0.207844	2.25206e-06
FCGR3A	brown	0.0742714	0.0941637	0.437111	3.63935e-25	0.0970422	0.0285854	0.370014	5.83333e-18	0.356141	1.14714e-16	0.15866	0.00032623	0.125701	0.00450776	0.882184	6.0303e-168	0.32998	2.14797e-14	0.203679	3.61171e-06
FCGR3B	brown	-0.00840642	0.84994	0.0176467	0.691235	0.233571	9.7909e-08	0.178338	5.20824e-05	0.226401	2.43731e-07	0.136953	0.00195623	-0.0018719	0.966396	0.398345	8.36407e-21	0.119231	0.0070818	0.110776	0.0123924
FCHO1	brown	0.184055	2.94088e-05	0.370153	5.65817e-18	-0.22399	3.28963e-07	0.00321532	0.942313	-0.0339655	0.44449	0.321419	1.07111e-13	0.27505	2.74887e-10	0.57238	1.23127e-45	0.3249	5.60754e-14	0.378275	9.2309e-19
FCN1	brown	-0.00690653	0.876477	-0.0094005	0.832444	0.19497	9.40159e-06	0.470985	1.82444e-29	0.403811	2.1943e-21	0.246836	1.67368e-08	0.118273	0.00755846	0.444956	4.05168e-26	0.191362	1.38053e-05	-0.0766561	0.0840364
FCRL3	brown	0.00288727	0.94819	0.712825	3.81661e-80	0.0469838	0.290064	0.221047	4.72331e-07	0.191511	1.35894e-05	0.343976	1.38992e-15	-0.0612463	0.167686	0.658383	1.48561e-64	0.111429	0.0118824	0.0189963	0.668971
FCRL6	brown	0.0290016	0.513862	0.51858	2.22004e-36	-0.0083797	0.850412	0.367986	9.09924e-18	0.291199	2.09388e-11	0.415367	1.19397e-22	0.0582123	0.189786	0.694432	1.73445e-74	0.231156	1.33559e-07	0.102866	0.0202752
FERMT1	brown	-0.0346243	0.435701	-0.0140184	0.752377	0.309329	9.51105e-13	0.117057	0.00820461	0.248158	1.39571e-08	-0.0239124	0.590413	0.0188045	0.672119	0.199785	5.56859e-06	0.162666	0.000228282	0.187335	2.10177e-05
FERMT3	brown	0.0604148	0.173541	0.502117	7.27938e-34	-0.00427388	0.923372	0.362565	2.94037e-17	0.256086	4.59074e-09	0.315479	3.17083e-13	0.278556	1.59423e-10	0.91649	7.29659e-204	0.450159	9.15267e-27	0.167537	0.000146229
FGD2	brown	-0.0344226	0.438381	0.481172	7.43074e-31	0.149565	0.00071152	0.345454	1.03246e-15	0.308314	1.13734e-12	0.586372	2.47059e-48	-0.0485206	0.274557	0.787658	1.02394e-108	0.212589	1.29926e-06	0.00449579	0.919407
FGR	brown	-0.00152223	0.972671	0.299391	5.3196e-12	0.0288114	0.516628	0.426625	6.26827e-24	0.424401	1.13209e-23	0.476228	3.56081e-30	0.147604	0.000837134	0.71349	2.33788e-80	0.196832	7.68948e-06	-0.0324936	0.464486
FKBP11	brown	0.277617	1.84591e-10	0.345607	1.00103e-15	-0.315758	3.01459e-13	-0.100134	0.0238679	-0.0952849	0.031608	0.290243	2.45008e-11	0.27955	1.36405e-10	0.451445	6.31066e-27	0.320414	1.28917e-13	0.34568	9.86394e-16
FOXP3	brown	0.174749	7.39046e-05	0.513231	1.50949e-35	-0.239718	4.37472e-08	0.0357638	0.420738	-0.0322236	0.468207	0.236549	6.64582e-08	0.136504	0.00202484	0.657054	3.25161e-64	0.278414	1.62993e-10	0.288525	3.24446e-11
FPR1	brown	-0.0072689	0.870052	0.092469	0.0370206	0.302615	3.06494e-12	0.375465	1.73846e-18	0.272229	4.23794e-10	0.0798613	0.0718293	0.137796	0.00183291	0.676	3.12441e-69	0.389392	7.0966e-20	0.177465	5.67434e-05
FPR3	brown	-0.0576076	0.194435	0.227771	2.05226e-07	0.321701	1.01665e-13	0.49185	2.30659e-32	0.487327	1.01916e-31	0.114087	0.00999505	0.0104089	0.81478	0.814356	6.8334e-122	0.335118	7.98848e-15	0.107132	0.0156048
FSTL3	brown	0.018595	0.675562	-0.0578887	0.192264	-0.123255	0.00536009	0.386786	1.30649e-19	0.326197	4.39602e-14	0.339123	3.64862e-15	0.447634	1.8902e-26	0.320564	1.25401e-13	0.259082	2.98585e-09	-0.0200769	0.65135
FXYD5	brown	0.134314	0.00239278	0.228743	1.81538e-07	-0.191186	1.4063e-05	0.451952	5.44869e-27	0.0927109	0.0365266	0.24403	2.45325e-08	0.496093	5.60928e-33	0.586171	2.70692e-48	0.604074	6.11105e-52	0.144748	0.001057
GAPT	brown	-0.0353164	0.426576	0.349374	4.6568e-16	0.135423	0.00219951	0.229044	1.74755e-07	0.397327	1.0701e-20	0.143403	0.00117804	-0.0598051	0.177931	0.663421	7.36157e-66	0.0714181	0.107538	0.0766924	0.0838892
GATA3	brown	0.0478368	0.281386	0.266269	1.04067e-09	0.0676158	0.12764	0.141352	0.00138731	-0.193769	1.06928e-05	0.128778	0.00361021	0.088213	0.0466832	0.172952	8.78274e-05	0.302502	3.12517e-12	-0.00303415	0.945558
GBGT1	brown	0.0458222	0.302168	0.201552	4.5801e-06	0.0781492	0.0781561	0.363678	2.31551e-17	0.115612	0.0090364	0.314949	3.48899e-13	0.245267	2.07394e-08	0.62993	1.24005e-57	0.535417	4.24001e-39	0.178908	4.92369e-05
GBP1	brown	0.0430459	0.332434	0.536534	2.7634e-39	0.135965	0.00211028	0.478696	1.63373e-30	0.500269	1.36788e-33	0.310961	7.12351e-13	0.0632955	0.153888	0.780916	1.09362e-105	0.225902	2.59391e-07	0.0235467	0.596108
GBP2	brown	0.0862829	0.0517179	0.572411	1.21459e-45	0.0537867	0.225751	0.341012	2.51092e-15	0.283243	7.60116e-11	0.242102	3.18158e-08	0.140649	0.00146659	0.754775	6.84637e-95	0.336721	5.84591e-15	0.187417	2.08402e-05
GBP4	brown	-0.0975554	0.0277508	0.447591	1.91344e-26	0.319388	1.55655e-13	0.683058	3.37576e-71	0.583981	7.29551e-48	0.227547	2.11084e-07	0.00561404	0.899456	0.689504	4.81846e-73	0.226918	2.28425e-07	-0.121654	0.00599423
GBP5	brown	0.0988467	0.0257432	0.748717	1.39667e-92	0.0268664	0.545344	0.192976	1.16357e-05	0.233701	9.62823e-08	0.295509	1.02377e-11	-0.0473253	0.286568	0.86995	8.81551e-158	0.174776	7.37074e-05	0.115274	0.00924167
GCH1	brown	0.00771988	0.862068	0.446577	2.55582e-26	0.4193	4.31884e-23	0.301257	3.86914e-12	0.20888	1.99938e-06	0.142615	0.00125474	-0.194013	1.04174e-05	0.600396	3.58197e-51	0.171189	0.000103859	0.00383508	0.931219
GDF15	brown	-0.0655261	0.139867	-0.186446	2.3035e-05	0.153945	0.000491354	-0.0937736	0.0344222	0.0687116	0.121568	-0.0705464	0.11191	0.161314	0.000257769	-0.147463	0.000846884	-0.0820845	0.0642443	0.017546	0.692907
GNA15	brown	0.110232	0.0128312	0.310959	7.12556e-13	-0.000525491	0.990564	0.316774	2.50784e-13	0.147879	0.000818348	0.196985	7.5626e-06	0.291777	1.90366e-11	0.817143	2.17202e-123	0.501047	1.04941e-33	0.201824	4.44372e-06
GPNMB	brown	-0.0980959	0.0268947	0.0212104	0.633073	0.319167	1.62088e-13	-0.038714	0.383423	-0.0965559	0.0293959	-0.184455	2.82361e-05	-0.1736	8.2544e-05	0.241619	3.39475e-08	0.1784	5.17662e-05	0.182289	3.51506e-05
GPR171	brown	0.0743627	0.0937589	0.608104	8.57463e-53	-0.0729942	0.0999758	0.222347	4.02813e-07	0.120344	0.00656192	0.331509	1.60341e-14	0.00019206	0.996551	0.716695	2.15853e-81	0.257842	3.56973e-09	0.102292	0.0209885
GPR18	brown	0.0726939	0.101383	0.758042	3.6476e-96	-0.034094	0.442767	0.0977748	0.0274005	0.129779	0.00335526	0.229483	1.65277e-07	-0.0807253	0.0687989	0.732644	9.19737e-87	0.113705	0.0102485	0.065836	0.137998
GPR183	brown	-0.0257348	0.562406	0.153267	0.000520683	0.177545	5.63019e-05	0.346699	8.02657e-16	0.222074	4.16573e-07	0.0996569	0.0245485	-0.0153509	0.729718	0.633483	1.85602e-58	0.34123	2.4045e-15	0.116079	0.00875981
GPR35	brown	0.0402997	0.364229	0.17301	8.73405e-05	-0.168037	0.000139594	-0.123688	0.00519951	0.0689685	0.120178	0.146895	0.000887368	0.173809	8.09024e-05	0.240148	4.13147e-08	0.0446666	0.314536	0.238502	5.1393e-08
GPR65	brown	0.0159196	0.720117	0.566053	1.8547e-44	0.122367	0.00570405	0.334649	8.7508e-15	0.355209	1.39425e-16	0.21721	7.51239e-07	-0.0112088	0.800834	0.896048	6.29653e-181	0.254935	5.40715e-09	0.118086	0.0076549
GPR84	brown	0.247785	1.46926e-08	0.379834	6.47943e-19	-0.0914036	0.0392643	0.0315498	0.477566	-0.071645	0.106422	0.178654	5.04849e-05	0.12271	0.00556898	0.693209	3.98394e-74	0.36579	1.46732e-17	0.274251	3.10941e-10
GPSM3	brown	0.116605	0.0084572	0.519991	1.33182e-36	-0.0814483	0.0663442	0.435866	5.1294e-25	0.278201	1.68528e-10	0.430083	2.47888e-24	0.324992	5.51143e-14	0.872234	1.34231e-159	0.456308	1.52573e-27	0.116873	0.00830659
GSDMA	brown	-0.0637534	0.150926	0.226517	2.40217e-07	0.012539	0.777784	0.15173	0.000593286	0.032871	0.459312	0.108285	0.0145173	0.0190687	0.667784	0.46738	5.52035e-29	0.268643	7.29567e-10	0.139204	0.00164273
GZMA	brown	0.0686435	0.121939	0.769874	5.93885e-101	-0.202467	4.13657e-06	0.172187	9.44732e-05	0.23664	6.56681e-08	0.181555	3.78399e-05	0.113105	0.0106589	0.761654	1.3483e-97	0.101232	0.0223627	0.0960019	0.0303433
GZMB	brown	0.0954659	0.0312846	0.412898	2.2452e-22	-0.217063	7.64581e-07	0.32455	5.98602e-14	0.1415	0.00137115	0.255595	4.9232e-09	0.259876	2.66189e-09	0.535638	3.89681e-39	0.252857	7.25295e-09	0.00164022	0.970553
GZMH	brown	0.100154	0.0238399	0.558806	3.85909e-43	-0.230077	1.53279e-07	0.282331	8.78953e-11	0.219813	5.48865e-07	0.263887	1.48093e-09	0.299961	4.82812e-12	0.645555	2.42126e-61	0.214507	1.03656e-06	0.0654402	0.140388
GZMK	brown	0.0366359	0.409492	0.793009	3.35879e-111	-0.0968364	0.0289259	0.166297	0.00016398	0.254265	5.94585e-09	0.172115	9.51189e-05	0.033108	0.456079	0.772872	3.27246e-102	0.0951081	0.0319267	0.0845118	0.0567287
GZMM	brown	0.0615787	0.165387	0.459649	5.67563e-28	-0.221662	4.38128e-07	0.303931	2.44254e-12	0.200605	5.08681e-06	0.226105	2.52926e-07	0.387447	1.11961e-19	0.624573	2.0744e-56	0.291841	1.88363e-11	0.103555	0.0194474
HAMP	brown	0.241793	3.31613e-08	0.332484	1.32951e-14	-0.254097	6.08895e-09	-0.213275	1.19866e-06	-0.245957	1.88769e-08	0.0217304	0.624763	0.156994	0.000377525	0.468619	3.7788e-29	0.233536	9.83628e-08	0.264752	1.30331e-09
HAPLN1	brown	-0.0173497	0.696171	0.0624421	0.159526	0.00742614	0.867266	0.303418	2.66876e-12	0.209387	1.88579e-06	-0.0231553	0.602233	0.131144	0.00303381	0.271857	4.48527e-10	0.204365	3.34354e-06	0.158969	0.000317482
HAPLN3	brown	0.193371	1.1156e-05	0.49272	1.72889e-32	-0.0806557	0.0690388	0.430754	2.06831e-24	0.0116697	0.792826	0.411109	3.53664e-22	0.306897	1.45822e-12	0.712916	3.57e-80	0.639371	7.54909e-60	0.0786928	0.0760999
HAVCR2	brown	-0.117994	0.00770236	0.275336	2.63035e-10	0.15642	0.000396875	0.219391	5.77646e-07	0.516872	4.11037e-36	0.0635845	0.152014	0.0180496	0.684559	0.498	2.95163e-33	0.024161	0.586555	-0.0108671	0.806783
HCK	brown	0.0301769	0.496947	0.354408	1.64774e-16	0.192087	1.27863e-05	0.358721	6.66505e-17	0.30708	1.41209e-12	0.189689	1.6456e-05	0.13651	0.00202394	0.878123	1.88487e-164	0.383481	2.81041e-19	0.188027	1.95656e-05
HCST	brown	0.200477	5.15916e-06	0.582963	1.15363e-47	-0.341302	2.37054e-15	0.0647045	0.144912	0.0381629	0.390235	0.188333	1.8953e-05	0.397642	9.91709e-21	0.688606	8.7687e-73	0.232936	1.06283e-07	0.131909	0.00286622
HK2	brown	-0.014918	0.737054	0.046028	0.299999	0.17709	5.88666e-05	0.442459	8.19978e-26	0.483503	3.51847e-31	0.149479	0.00071665	0.244848	2.19559e-08	0.505289	2.44369e-34	0.368945	7.378e-18	0.248585	1.31577e-08
HK3	brown	0.163305	0.000215487	0.300417	4.46688e-12	-0.0330245	0.457217	0.218903	6.12745e-07	0.127285	0.00402335	0.451863	5.59044e-27	0.146276	0.000933478	0.710952	1.50685e-79	0.347906	6.28289e-16	0.133685	0.00250915
HMMR	brown	0.16731	0.000149332	0.22029	5.1796e-07	0.11411	0.00997968	0.0352101	0.42797	-0.0108913	0.806361	0.107955	0.0148214	0.117366	0.00803577	0.423804	1.32563e-23	0.34404	1.37216e-15	0.226321	2.46179e-07
HMOX1	brown	-0.0496482	0.263545	0.121117	0.00622109	-0.0346186	0.435777	0.341635	2.21867e-15	0.583698	8.28689e-48	0.0679093	0.125991	0.252059	8.11337e-09	0.540661	5.60843e-40	0.167528	0.000146353	0.235047	8.08585e-08
HSD11B2	brown	-0.206783	2.54224e-06	-0.201826	4.44248e-06	0.37384	2.50031e-18	0.262588	1.79244e-09	0.151537	0.000602994	0.00642477	0.885031	-0.036076	0.416691	-0.312527	5.38893e-13	-0.116483	0.00852667	-0.344531	1.24314e-15
HSPA6	brown	0.0768847	0.0831135	0.313636	4.41836e-13	0.0238753	0.59099	0.206083	2.75294e-06	0.103116	0.0199706	0.434231	8.03272e-25	0.19746	7.18255e-06	0.560111	2.24649e-43	0.291995	1.83625e-11	0.132699	0.00270201
HTATIP2	brown	0.0766737	0.0839649	0.0770237	0.0825564	0.208825	2.012e-06	-0.00681852	0.878038	0.126049	0.00439707	-0.0874555	0.048608	0.143633	0.00115651	0.375859	1.59167e-18	0.152693	0.000546788	0.324733	5.78502e-14
HVCN1	brown	-0.0737559	0.0964761	0.255252	5.169e-09	0.264616	1.32983e-09	0.701055	1.78646e-76	0.454953	2.27119e-27	0.261803	2.01075e-09	0.178451	5.15054e-05	0.701527	1.28374e-76	0.476051	3.76447e-30	-0.0324953	0.464462
IBSP	brown	0.115911	0.00885872	0.0757422	0.0878084	-0.0758117	0.087517	0.0799848	0.0713894	-0.195265	9.10814e-06	-0.0109794	0.804827	0.107744	0.0150186	0.270359	5.63166e-10	0.449419	1.13275e-26	0.313891	4.22065e-13
ICAM1	brown	0.0644861	0.146277	0.114665	0.00962142	0.141574	0.00136319	0.448829	1.34202e-26	0.536055	3.32057e-39	0.185996	2.41232e-05	0.248731	1.28952e-08	0.672185	3.4292e-68	0.323375	7.45306e-14	0.231215	1.3256e-07
ICAM3	brown	-0.00510793	0.908479	0.611452	1.64131e-53	0.0843618	0.057171	0.368596	7.96275e-18	0.326911	3.84348e-14	0.199396	5.81208e-06	0.135316	0.00221755	0.852858	3.44356e-145	0.282745	8.22932e-11	0.121766	0.00594782
ICOS	brown	0.0543418	0.220991	0.781704	4.9059e-106	0.0104382	0.814267	0.13324	0.00259468	0.179478	4.65378e-05	0.273952	3.25565e-10	-0.0902505	0.0418215	0.778252	1.60833e-104	0.109517	0.013429	0.0978981	0.0272053
IDO1	brown	0.0150114	0.735469	0.28209	9.13199e-11	0.0319782	0.471604	0.406068	1.25394e-21	0.380018	6.21413e-19	0.146978	0.000881298	0.103369	0.0196671	0.394253	2.24036e-20	-0.0130366	0.769211	-0.111041	0.012183
IFI16	brown	0.124293	0.00498219	0.223021	3.70765e-07	0.0695109	0.117284	0.615997	1.68596e-54	0.348371	5.71481e-16	0.303778	2.50798e-12	0.287653	3.73865e-11	0.724441	5.93073e-84	0.599649	5.11559e-51	0.218763	6.2326e-07
IFI27	brown	0.000745503	0.986614	0.277003	2.0312e-10	-0.0849016	0.0555927	0.160543	0.00027613	0.13711	0.00193268	0.0858248	0.0529771	0.250319	1.03454e-08	0.362403	3.04431e-17	0.134228	0.00240841	0.134087	0.00243429
IFI44	brown	0.0891624	0.0443619	0.276979	2.03895e-10	0.11461	0.00965676	0.502613	6.14169e-34	0.384655	2.14323e-19	0.629291	1.74007e-57	0.124638	0.00486206	0.572447	1.19602e-45	0.288374	3.32519e-11	-0.0431745	0.330992
IFNAR2	brown	0.024128	0.587065	0.147241	0.000862468	0.338781	3.90252e-15	0.589534	5.81721e-49	0.502445	6.50574e-34	0.307478	1.31707e-12	0.19099	1.43559e-05	0.678607	5.95378e-70	0.478805	1.57863e-30	0.165484	0.000176703
IFNG	brown	0.171435	0.000101469	0.855886	2.67011e-147	-0.106637	0.0160937	-0.0188291	0.671713	0.0196293	0.658625	0.231621	1.25844e-07	-0.0482902	0.276846	0.671492	5.27883e-68	0.0683785	0.12339	0.088473	0.0460376
IFNGR2	brown	0.0722257	0.103608	0.136478	0.00202896	0.119373	0.0070134	0.498147	2.80913e-33	0.466169	7.98428e-29	0.233714	9.61213e-08	0.38142	4.51207e-19	0.628634	2.4641e-57	0.371432	4.26714e-18	0.146495	0.000916904
IGLL5	brown	0.159949	0.000291096	0.356312	1.10677e-16	-0.187527	2.06039e-05	0.0702011	0.11368	-0.0858526	0.0529001	0.0427559	0.335706	0.0640567	0.148988	0.498897	2.17924e-33	0.311616	6.34053e-13	0.272871	3.84211e-10
IGSF6	brown	-0.0202035	0.649298	0.436465	4.35001e-25	0.0518371	0.243046	0.261497	2.10282e-09	0.312421	5.49181e-13	0.146459	0.000919606	-0.0186923	0.673962	0.797157	3.54792e-113	0.19515	9.22095e-06	0.12757	0.00394124
IKBIP	brown	0.0841587	0.0577743	0.0123326	0.781348	0.12398	0.00509362	0.408613	6.63659e-22	0.423071	1.60852e-23	0.0620725	0.162015	0.321967	9.67857e-14	0.483814	3.18271e-31	0.403011	2.67311e-21	0.296134	9.21944e-12
IKZF1	brown	-0.0375453	0.397957	0.595827	3.12069e-50	0.182694	3.37478e-05	0.417639	6.64717e-23	0.397307	1.07531e-20	0.226112	2.52676e-07	-0.0410261	0.35564	0.924717	8.18502e-215	0.304956	2.04497e-12	0.120369	0.00655086
IKZF3	brown	0.0155551	0.726266	0.769234	1.09685e-100	0.000746614	0.986594	0.227208	2.20282e-07	0.219903	5.42856e-07	0.341286	2.37804e-15	-0.0582565	0.189449	0.824607	1.57163e-127	0.189261	1.7208e-05	0.107294	0.0154476
IL10	brown	0.0246235	0.579408	0.289146	2.93167e-11	0.179571	4.6112e-05	0.284243	6.47785e-11	0.140933	0.00143408	0.0984746	0.0263084	-0.0114015	0.797484	0.642553	1.29841e-60	0.381628	4.30186e-19	0.140503	0.00148357
IL10RA	brown	0.0532594	0.23034	0.566823	1.33747e-44	0.0912283	0.0396442	0.367462	1.02018e-17	0.363479	2.41647e-17	0.357801	8.09357e-17	0.0813541	0.0666598	0.940297	1.84397e-239	0.321979	9.65763e-14	0.126058	0.00439422
IL10RB	brown	0.0715545	0.106866	0.130634	0.00315063	0.100565	0.023266	0.500763	1.15613e-33	0.517269	3.56284e-36	0.228657	1.83505e-07	0.454147	2.87505e-27	0.601127	2.52557e-51	0.37104	4.65333e-18	0.123897	0.00512342
IL12RB1	brown	0.0463963	0.296145	0.711311	1.15934e-79	0.0266322	0.548854	0.240172	4.11842e-08	0.229663	1.61557e-07	0.325746	4.78521e-14	0.0928055	0.036335	0.897076	5.79685e-182	0.243083	2.7882e-08	0.111649	0.0117149
IL12RB2	brown	-0.0565432	0.202821	0.130899	0.0030894	0.119101	0.0071449	0.0367489	0.408048	0.190487	1.51368e-05	-0.0107015	0.809671	-0.0784386	0.0770558	0.232907	1.06677e-07	-0.0579986	0.19142	0.0727933	0.100916
IL15	brown	-0.00352012	0.936856	0.417037	7.76559e-23	0.218743	6.24761e-07	0.227037	2.25042e-07	0.33546	7.47561e-15	0.367453	1.02214e-17	-0.0253733	0.567909	0.546784	5.04985e-41	-0.0299961	0.499529	-0.0569284	0.199756
IL15RA	brown	0.13755	0.00186812	0.368649	7.87174e-18	-0.139761	0.00157264	0.507564	1.10875e-34	0.223855	3.34514e-07	0.403482	2.38045e-21	0.377153	1.1896e-18	0.636293	4.06062e-59	0.414839	1.36734e-22	0.0942536	0.0335061
IL16	brown	-0.0352155	0.4279	0.55315	3.91785e-42	0.180662	4.13714e-05	0.563921	4.56384e-44	0.437986	2.85691e-25	0.317968	2.01817e-13	0.0990839	0.0253883	0.885865	3.1566e-171	0.364543	1.92171e-17	0.0175669	0.69256
IL18BP	brown	0.0539858	0.224035	0.529194	4.46864e-38	0.0116634	0.792936	0.449138	1.228e-26	0.355901	1.20641e-16	0.362069	3.2698e-17	0.209141	1.94016e-06	0.821054	1.55409e-125	0.403275	2.50482e-21	0.172335	9.3153e-05
IL18R1	brown	-0.0860071	0.0524732	0.113978	0.0100668	0.184249	2.88336e-05	0.46675	6.68857e-29	0.657835	2.05369e-64	0.281721	9.68265e-11	0.0372686	0.401446	0.491097	2.95908e-32	0.0847279	0.0560966	0.115167	0.00930699
IL20RB	brown	0.271409	4.80221e-10	0.185091	2.64629e-05	-0.320447	1.28149e-13	-0.174959	7.24155e-05	-0.141727	0.00134672	0.0597646	0.178226	0.201758	4.47647e-06	0.298686	5.99591e-12	0.25514	5.25225e-09	0.496731	4.52684e-33
IL21R	brown	0.110102	0.0129384	0.584475	5.83756e-48	0.0149142	0.73712	0.375914	1.57216e-18	0.0968775	0.0288576	0.301591	3.65425e-12	0.0907144	0.0407762	0.789499	1.45858e-109	0.4909	3.15723e-32	0.139756	0.00157329
IL24	brown	-0.0303259	0.494823	0.467089	6.03313e-29	0.0887058	0.045466	0.467343	5.58226e-29	0.275215	2.67987e-10	0.252671	7.4453e-09	0.103195	0.0198763	0.685311	7.74079e-72	0.38093	5.04709e-19	-0.000937129	0.983173
IL2RA	brown	0.0963872	0.0296816	0.202459	4.14032e-06	0.0977771	0.0273968	0.287009	4.14981e-11	-0.0394005	0.375039	0.138616	0.0017199	0.0856171	0.0535564	0.629951	1.22596e-57	0.586755	2.07515e-48	0.224977	2.91086e-07
IL2RB	brown	0.069438	0.11767	0.629142	1.88344e-57	0.00110599	0.980142	0.39744	1.04134e-20	0.333131	1.17373e-14	0.265887	1.1015e-09	0.103154	0.0199248	0.852782	3.88882e-145	0.330391	1.98583e-14	0.143148	0.00120238
IL2RG	brown	0.112388	0.0111683	0.724305	6.59011e-84	-0.190343	1.53661e-05	0.20346	3.70149e-06	0.22282	3.80098e-07	0.248031	1.42019e-08	0.149009	0.000745235	0.863359	1.00609e-152	0.24535	2.05073e-08	0.155387	0.000434046
IL32	brown	0.0698356	0.115578	0.267118	9.16872e-10	-0.255951	4.6797e-09	0.200595	5.09263e-06	0.558609	4.18651e-43	0.219566	5.65532e-07	0.340017	3.0583e-15	0.493579	1.2998e-32	0.031277	0.481384	0.199593	5.68749e-06
IL34	brown	0.114649	0.00963159	0.167368	0.000148544	-0.0567048	0.201531	0.132066	0.00283304	0.0966091	0.0293063	0.132271	0.00278998	0.20015	5.34869e-06	0.439084	2.10662e-25	0.401497	3.87805e-21	0.273312	3.59129e-10
IL4I1	brown	0.148061	0.000806139	0.249	1.24246e-08	-0.0689624	0.120211	0.178267	5.24463e-05	0.301996	3.4091e-12	0.187559	2.05376e-05	0.260779	2.33465e-09	0.526534	1.20494e-37	0.17042	0.000111682	0.104992	0.0178145
IL7	brown	-0.0483933	0.27582	0.165707	0.000173111	0.329044	2.56644e-14	0.411535	3.17506e-22	0.587571	1.43037e-48	0.252835	7.27587e-09	0.0620496	0.162171	0.610505	2.62533e-53	0.175509	6.86651e-05	0.116514	0.00850876
IL7R	brown	-0.0909566	0.0402395	0.300441	4.44859e-12	0.192742	1.19286e-05	0.479224	1.38176e-30	0.282755	8.21605e-11	0.206134	2.73711e-06	0.00921169	0.835761	0.701431	1.37244e-76	0.445835	3.15679e-26	0.0821908	0.0638988
INPP5D	brown	-0.04114	0.354305	0.383512	2.79075e-19	0.228472	1.87856e-07	0.576279	2.24697e-46	0.382666	3.39089e-19	0.417334	7.19271e-23	0.131099	0.00304404	0.806479	8.61202e-118	0.453962	3.03534e-27	0.0831457	0.0608633
IRF1	brown	0.0596888	0.178778	0.593094	1.12078e-49	0.0600117	0.176434	0.388851	8.05839e-20	0.449845	1.00186e-26	0.373222	2.86897e-18	0.183994	2.95911e-05	0.770875	2.26714e-101	0.165804	0.000171584	-0.0102166	0.818142
IRF4	brown	0.119783	0.00681956	0.715993	3.6481e-81	-0.0349801	0.430997	0.0774482	0.0808741	0.0235066	0.596734	0.240388	4.00159e-08	-0.0995787	0.0246618	0.732009	1.53085e-86	0.208313	2.134e-06	0.140613	0.00147075
IRF7	brown	0.176169	6.44034e-05	0.236459	6.72456e-08	-0.305021	2.02201e-12	0.17142	0.000101613	0.118867	0.00725981	0.487865	8.55082e-32	0.508121	9.13075e-35	0.421452	2.46215e-23	0.228923	1.77448e-07	0.125698	0.00450872
IRF8	brown	-0.0828389	0.0618252	0.335388	7.58011e-15	0.314847	3.55418e-13	0.420441	3.2072e-23	0.472629	1.09616e-29	0.21223	1.35513e-06	0.0329086	0.458799	0.782181	3.01201e-106	0.282416	8.67128e-11	0.0795683	0.0728812
ISG15	brown	0.176941	5.97284e-05	0.187218	2.12732e-05	-0.28265	8.35445e-11	0.234323	8.88286e-08	0.0749741	0.0910829	0.190285	1.54604e-05	0.555952	1.2497e-42	0.34948	4.55642e-16	0.325359	5.1449e-14	0.070916	0.110039
ISG20	brown	0.141849	0.00133369	0.431994	1.47783e-24	-0.285049	5.69304e-11	0.191286	1.39165e-05	0.061308	0.167258	0.370831	4.87259e-18	0.393437	2.72283e-20	0.576028	2.50885e-46	0.34969	4.36531e-16	0.22384	3.35122e-07
ITGA4	brown	-0.111525	0.011809	0.286725	4.34497e-11	0.485618	1.77689e-31	0.725533	2.54125e-84	0.514237	1.05537e-35	0.215641	9.06048e-07	-0.0725543	0.102042	0.718645	4.98464e-82	0.434743	6.98207e-25	-0.0172908	0.697152
ITGAD	brown	-0.0237229	0.593361	0.344797	1.17855e-15	0.0962894	0.0298485	0.0607105	0.171442	0.112222	0.0112886	0.186226	2.35618e-05	-0.06489	0.143761	0.458562	7.8384e-28	0.0969261	0.0287771	0.0779332	0.0789857
ITGAL	brown	0.0401222	0.366348	0.677994	8.80775e-70	0.0140598	0.751669	0.347384	6.98512e-16	0.380427	5.66092e-19	0.386161	1.51106e-19	0.0604662	0.173175	0.907144	1.01961e-192	0.236944	6.31013e-08	0.0983433	0.0265105
ITGAM	brown	0.00578128	0.896478	0.215086	9.67787e-07	0.241916	3.26207e-08	0.36284	2.77207e-17	0.404496	1.85267e-21	0.228386	1.89918e-07	0.0703713	0.112805	0.788304	5.17482e-109	0.350298	3.85332e-16	0.20579	2.8463e-06
ITGAX	brown	0.0883973	0.0462249	0.39325	2.84666e-20	-0.0502759	0.257549	0.0839765	0.0583203	0.171593	9.99585e-05	0.536226	3.11041e-39	-0.0135687	0.760072	0.674915	6.19927e-69	0.149569	0.000711282	0.0747656	0.0919886
ITGB2	brown	0.0142891	0.747755	0.430491	2.22058e-24	0.102281	0.0210019	0.374269	2.27215e-18	0.42749	4.97544e-24	0.213509	1.16619e-06	0.219083	5.99584e-07	0.896109	5.46864e-181	0.349058	4.96691e-16	0.186414	2.311e-05
ITGB6	brown	0.0354206	0.425213	0.0166325	0.708145	0.25218	7.9766e-09	0.121775	0.00594376	-0.0635359	0.152327	0.0975265	0.0277973	0.096577	0.0293603	0.201051	4.84168e-06	0.348677	5.36901e-16	0.136909	0.00196287
ITK	brown	0.0089993	0.839496	0.678038	8.56669e-70	0.092576	0.0368014	0.351414	3.06353e-16	0.280535	1.16809e-10	0.347274	7.14332e-16	-0.0579106	0.192096	0.846501	6.58469e-141	0.258077	3.4513e-09	0.095475	0.0312684
JAK3	brown	0.208007	2.21034e-06	0.465053	1.12012e-28	-0.266925	9.43602e-10	0.210928	1.57732e-06	0.055995	0.207241	0.444741	4.30707e-26	0.257703	3.64176e-09	0.699959	3.84257e-76	0.449644	1.06151e-26	0.351084	3.27847e-16
JAKMIP1	brown	0.0913452	0.0393905	0.870662	2.41301e-158	-0.107138	0.0155994	0.0357039	0.421517	0.0926902	0.0365686	0.318233	1.9228e-13	-0.0181947	0.682161	0.709668	3.84104e-79	0.063461	0.152813	0.0955295	0.0311716
KIF21B	brown	-0.0160172	0.718474	0.54448	1.25633e-40	0.137507	0.00187434	0.486049	1.54507e-31	0.281654	9.78591e-11	0.558065	5.24211e-43	0.00638873	0.885671	0.796988	4.27954e-113	0.403891	2.15139e-21	0.044574	0.315542
KLHL6	brown	-0.0270525	0.542562	0.41577	1.07656e-22	0.146783	0.000895533	0.363541	2.38454e-17	0.244605	2.2691e-08	0.367064	1.11256e-17	-0.0892613	0.0441257	0.792595	5.26198e-111	0.326569	4.09917e-14	0.108702	0.0141409
KLRB1	brown	-0.0537557	0.226019	0.252829	7.28169e-09	-0.179044	4.85816e-05	0.306717	1.50478e-12	0.201171	4.77781e-06	0.0509053	0.251632	0.241826	3.30162e-08	0.566304	1.66705e-44	0.328796	2.69052e-14	0.159539	0.000301867
KLRD1	brown	-0.0152596	0.731264	0.188554	1.85232e-05	0.204762	3.19707e-06	0.3679	9.27296e-18	0.147707	0.000829998	0.319107	1.63883e-13	-0.0786694	0.0761878	0.353254	2.09418e-16	0.194635	9.74564e-06	-0.078182	0.0780309
LAG3	brown	0.15908	0.000314381	0.847786	9.31519e-142	-0.225811	2.62355e-07	0.00283311	0.949161	0.047514	0.284649	0.286023	4.86652e-11	0.0944567	0.0331249	0.705857	5.98026e-78	0.110323	0.0127566	0.0899422	0.0425284
LAIR1	brown	0.0776719	0.0799983	0.43243	1.31286e-24	0.0253938	0.567597	0.322822	8.26029e-14	0.259289	2.89774e-09	0.26995	5.99066e-10	0.12122	0.0061771	0.912069	1.94994e-198	0.417541	6.81705e-23	0.22298	3.72672e-07
LAIR2	brown	0.160634	0.000273902	0.130893	0.00309093	-0.160617	0.000274323	0.0655119	0.139952	-0.0336704	0.448459	0.163313	0.000215317	0.196231	8.20628e-06	0.26148	2.10782e-09	0.252971	7.13731e-09	0.278452	1.62034e-10
LAMC2	brown	-0.0445565	0.315732	0.0322251	0.468186	0.257293	3.86249e-09	0.123165	0.00539407	-0.0640704	0.148901	0.0347347	0.434238	0.0861997	0.0519447	0.204353	3.34798e-06	0.350106	4.00843e-16	0.13315	0.00261227
LAMP3	brown	0.0961204	0.0301385	0.280558	1.16379e-10	0.129489	0.00342729	0.232699	1.09572e-07	0.0354871	0.424344	0.0537283	0.226256	0.0233922	0.598522	0.551968	6.32403e-42	0.322143	9.36812e-14	0.21664	8.04285e-07
LAT2	brown	0.0724569	0.102505	0.424586	1.07777e-23	0.0382545	0.389098	0.287423	3.88057e-11	0.3572	9.18475e-17	0.300523	4.38683e-12	0.164931	0.000185866	0.878814	4.89923e-165	0.271349	4.84579e-10	0.144301	0.00109592
LAX1	brown	0.0106307	0.810907	0.638064	1.54614e-59	0.0899411	0.0425311	0.275133	2.71416e-10	0.192078	1.27985e-05	0.273009	3.76186e-10	-0.116058	0.00877201	0.76939	9.44592e-101	0.254264	5.94648e-09	0.127058	0.00408982
LBP	brown	0.200917	4.91418e-06	-0.0282443	0.52492	-0.261434	2.12218e-09	-0.191283	1.39206e-05	-0.164973	0.000185152	-0.0776128	0.0802291	0.0784512	0.0770085	0.14029	0.00150868	0.192899	1.17306e-05	0.72846	2.5684e-85
LCK	brown	0.0381711	0.390133	0.729254	1.37175e-85	-0.0669606	0.13138	0.310755	7.38835e-13	0.291241	2.0796e-11	0.300343	4.52358e-12	0.157048	0.000375748	0.869677	1.44568e-157	0.250887	9.55911e-09	0.116567	0.00847851
LCP1	brown	-0.0174846	0.693928	0.501827	8.03826e-34	0.19304	1.15562e-05	0.418361	5.51228e-23	0.438936	2.19539e-25	0.141902	0.00132805	0.0541783	0.222385	0.930432	3.5027e-223	0.316378	2.69471e-13	0.159911	0.000292073
LCP2	brown	0.00868373	0.845052	0.518255	2.49676e-36	0.14424	0.00110129	0.575548	3.09734e-46	0.419956	3.63998e-23	0.320734	1.2154e-13	0.0315968	0.476909	0.919863	3.28281e-208	0.407453	8.87511e-22	0.0899912	0.0424153
LGALS12	brown	0.114524	0.00971149	-0.0341379	0.44218	-0.121585	0.00602265	0.0766599	0.0840211	-0.0134629	0.761886	0.0122626	0.782558	0.189894	1.61068e-05	0.202738	4.01301e-06	0.249299	1.19202e-08	0.327843	3.22288e-14
LGALS3	brown	-0.0125273	0.777985	-0.183773	3.02594e-05	0.0756051	0.0883858	-0.101985	0.0213788	-0.299731	5.02022e-12	-0.212834	1.2625e-06	0.155353	0.000435311	-0.161533	0.000252755	0.0924135	0.0371348	0.187952	1.9718e-05
LGALS9	brown	0.095748	0.030786	0.38533	1.83288e-19	-0.110143	0.0129046	0.40899	6.03691e-22	0.246999	1.63676e-08	0.301615	3.63912e-12	0.382872	3.23353e-19	0.798602	7.08837e-114	0.488444	7.07771e-32	0.158761	0.000323355
LILRA1	brown	-0.0403525	0.3636	0.251554	8.70764e-09	0.31941	1.55041e-13	0.479743	1.1719e-30	0.511966	2.3641e-35	0.242722	2.92708e-08	-0.00100983	0.981868	0.722532	2.58585e-83	0.16937	0.000123266	0.00653814	0.883017
LILRA2	brown	-0.0750919	0.0905744	0.209477	1.86621e-06	0.268404	7.56247e-10	0.303421	2.66724e-12	0.471078	1.77248e-29	0.0757802	0.0876489	0.0680672	0.125111	0.664377	4.1359e-66	0.097679	0.027553	0.0489672	0.270159
LILRA4	brown	-0.147194	0.000865809	0.273358	3.56624e-10	0.134436	0.00237069	0.111784	0.0116135	0.255386	5.07137e-09	-0.0063376	0.88658	-0.00524402	0.906051	0.493429	1.36594e-32	0.00742072	0.867362	0.00467912	0.916132
LILRA5	brown	0.0566249	0.202168	0.075421	0.0891662	0.142219	0.00129499	0.351025	3.31848e-16	0.23563	7.49443e-08	0.130517	0.00317795	0.212515	1.31057e-06	0.50612	1.83243e-34	0.238474	5.1586e-08	-0.0311473	0.483205
LILRA6	brown	0.0793614	0.0736317	0.355226	1.38911e-16	0.0847308	0.0560881	0.22213	4.13681e-07	0.210483	1.66104e-06	0.342086	2.02785e-15	-0.00667704	0.88055	0.711782	8.21449e-80	0.215203	9.54491e-07	0.0567022	0.201552
LILRB1	brown	0.0898769	0.0426794	0.445612	3.36346e-26	0.0556825	0.209791	0.446684	2.47888e-26	0.343558	1.51119e-15	0.425477	8.51059e-24	0.120059	0.00669152	0.873252	2.02705e-160	0.35708	9.4195e-17	0.103464	0.0195551
LILRB2	brown	0.0865823	0.0509084	0.429394	2.9849e-24	0.0560882	0.206484	0.425578	8.28329e-24	0.33849	4.13233e-15	0.432432	1.31207e-24	0.112677	0.0109604	0.88795	3.89171e-173	0.354525	1.60808e-16	0.0820983	0.0641992
LILRB3	brown	0.180587	4.16827e-05	0.41966	3.93208e-23	-0.124752	0.0048228	0.172593	9.08929e-05	0.126686	0.00420073	0.48159	6.50068e-31	0.106885	0.0158474	0.742195	3.61852e-90	0.269262	6.6459e-10	0.133184	0.00260557
LILRB4	brown	0.0329614	0.458078	0.447035	2.24296e-26	0.0919263	0.0381495	0.158913	0.00031906	0.200728	5.01835e-06	0.149043	0.000743094	0.0214202	0.629714	0.842049	5.04155e-138	0.28026	1.2198e-10	0.191416	1.37257e-05
LILRB5	brown	-0.125414	0.00460125	0.0320038	0.471249	0.258616	3.19335e-09	0.490343	3.79439e-32	0.272106	4.31834e-10	0.260817	2.32181e-09	0.0105378	0.812529	0.464672	1.25725e-28	0.386519	1.39031e-19	0.00269091	0.951709
LIPA	brown	-0.175725	6.72419e-05	0.0600403	0.176228	0.512423	2.01091e-35	0.506733	1.48105e-34	0.522018	6.36048e-37	-0.0294808	0.50693	-0.00931202	0.833998	0.58876	8.30297e-49	0.243726	2.55617e-08	0.0733624	0.0982719
LMNB1	brown	0.150704	0.000646826	0.366235	1.33243e-17	0.1475	0.000844318	0.366906	1.15154e-17	0.250165	1.05692e-08	0.253357	6.76026e-09	0.194187	1.02249e-05	0.702047	8.90609e-77	0.492679	1.753e-32	0.192575	1.21419e-05
LPXN	brown	0.0435997	0.326246	0.568227	7.3502e-45	0.120625	0.0064361	0.310023	8.41299e-13	0.347355	7.02655e-16	0.349062	4.96352e-16	0.0674	0.128863	0.911308	1.56955e-197	0.294272	1.25886e-11	0.11845	0.00746815
LRG1	brown	0.124895	0.00477432	-0.0795034	0.073116	-0.1199	0.00676506	0.0415221	0.34985	0.040005	0.36775	-0.0910826	0.0399625	0.226658	2.36011e-07	0.246742	1.6955e-08	0.234702	8.45592e-08	0.576096	2.43475e-46
LRMP	brown	-0.09973	0.0244432	0.184765	2.73596e-05	0.305716	1.79197e-12	0.497969	2.9829e-33	0.569023	5.22871e-45	0.22487	2.94965e-07	-0.0323752	0.466116	0.459354	6.19563e-28	0.0149556	0.736416	-0.154795	0.000456804
LSP1	brown	0.0763087	0.0854544	0.502959	5.45509e-34	-0.0594621	0.180436	0.25094	9.48838e-09	0.197058	7.50313e-06	0.232155	1.17517e-07	0.285129	5.61972e-11	0.791451	1.80729e-110	0.369291	6.83838e-18	0.093143	0.0356582
LST1	brown	0.0954019	0.0313986	0.474536	6.05164e-30	-0.203433	3.71265e-06	0.211324	1.50636e-06	0.246633	1.72107e-08	0.242384	3.0633e-08	0.33393	1.00591e-14	0.789238	1.92487e-109	0.212738	1.2768e-06	0.106193	0.0165432
LTA	brown	0.130331	0.00322185	0.795701	1.77379e-112	-0.13561	0.00216827	0.0844358	0.0569523	0.11032	0.0127589	0.274562	2.96407e-10	0.1073	0.0154419	0.780956	1.05005e-105	0.156715	0.000386842	0.130407	0.00320373
LTB	brown	0.115025	0.00939524	0.558838	3.80841e-43	-0.295218	1.07494e-11	0.108868	0.0139926	0.0852624	0.054558	0.25374	6.40428e-09	0.284632	6.0872e-11	0.667561	5.96164e-67	0.274074	3.19504e-10	0.173399	8.41464e-05
LY6E	brown	0.0157824	0.722429	0.130858	0.00309894	-0.0839715	0.0583352	0.358218	7.41168e-17	0.408181	7.39615e-22	0.193244	1.13087e-05	0.460854	3.96251e-28	0.432062	1.4509e-24	0.297545	7.27144e-12	0.219455	5.73159e-07
LY86	brown	-0.0102636	0.81732	0.337462	5.05682e-15	0.0131548	0.767177	0.269376	6.53344e-10	0.288518	3.24807e-11	0.0190863	0.667496	0.170438	0.000111494	0.79346	2.0586e-111	0.285436	5.3494e-11	0.178624	5.06346e-05
LY96	brown	0.112496	0.0110897	0.274932	2.79972e-10	-0.0513555	0.247457	0.131216	0.00301785	-0.0471535	0.288323	-0.0550743	0.21482	0.122763	0.00554813	0.637453	2.15815e-59	0.45951	5.91552e-28	0.341938	2.08883e-15
LYL1	brown	0.00194402	0.965103	0.193665	1.08115e-05	-0.063111	0.155094	0.553629	3.22535e-42	0.237665	5.73984e-08	0.325134	5.36704e-14	0.45324	3.7465e-27	0.553174	3.88022e-42	0.463096	2.02259e-28	-0.00327327	0.941275
LYZ	brown	-0.0963126	0.0298088	0.250365	1.02797e-08	0.280401	1.19303e-10	0.35325	2.09605e-16	0.454367	2.69603e-27	0.0729444	0.100208	-0.00159878	0.971297	0.745989	1.45634e-91	0.209338	1.89649e-06	0.0879683	0.0472978
MAP3K14	brown	-0.0216291	0.626378	0.239136	4.72598e-08	0.115428	0.00914786	0.415736	1.08599e-22	0.665141	2.60375e-66	0.474518	6.08503e-30	0.246824	1.67662e-08	0.543286	2.01007e-40	0.0989362	0.0256088	0.00161976	0.970921
MAP4K1	brown	0.118577	0.00740408	0.743461	1.24667e-90	-0.170866	0.00010708	0.17528	7.02021e-05	0.171075	0.000104985	0.48854	6.85677e-32	0.115561	0.00906686	0.844906	7.28755e-140	0.238686	5.01635e-08	0.138481	0.00173794
MARCO	brown	0.151236	0.000618492	0.153632	0.000504716	-0.0261501	0.556115	-0.0128473	0.772468	0.00851978	0.847941	-0.012278	0.782291	0.120251	0.00660391	0.427607	4.82165e-24	0.241992	3.22879e-08	0.202676	4.04091e-06
MCM5	brown	-0.0103987	0.814959	0.184966	2.68045e-05	0.281432	1.01367e-10	0.506581	1.56142e-34	0.465874	8.73177e-29	0.321638	1.02863e-13	0.476233	3.55526e-30	0.601489	2.12279e-51	0.422963	1.65514e-23	0.0430486	0.332405
MCTP2	brown	-0.0529656	0.232925	0.116912	0.008285	0.248594	1.3141e-08	0.470298	2.25479e-29	0.610213	3.03372e-53	0.326901	3.85077e-14	0.0176013	0.691989	0.476769	3.00321e-30	0.148156	0.000799825	0.128645	0.00364543
MDK	brown	0.225822	2.62014e-07	0.216985	7.71767e-07	-0.0798658	0.071813	-0.0122443	0.782874	-0.185459	2.54868e-05	0.0893823	0.0438382	0.310782	7.35296e-13	0.305997	1.70629e-12	0.449766	1.02511e-26	0.242423	3.04724e-08
MEFV	brown	0.0793871	0.0735382	0.142226	0.00129427	0.0681691	0.124545	0.298599	6.08444e-12	0.174	7.94314e-05	0.358874	6.45234e-17	0.103343	0.0196981	0.57623	2.29586e-46	0.334585	8.86063e-15	0.285416	5.3662e-11
MICB	brown	0.0837167	0.0591059	0.488334	7.33682e-32	0.156673	0.000388261	0.409232	5.68008e-22	0.207776	2.26964e-06	0.352653	2.37182e-16	0.111643	0.0117199	0.778985	7.70352e-105	0.406937	1.00959e-21	0.0777218	0.0798042
MKI67	brown	0.144701	0.001061	0.343226	1.6152e-15	0.149357	0.000723958	0.219154	5.9447e-07	0.106675	0.0160558	0.221143	4.66827e-07	0.0978747	0.0272422	0.598307	9.67858e-51	0.45056	8.15205e-27	0.20352	3.6769e-06
MNDA	brown	-0.0347392	0.434178	0.309743	8.84038e-13	0.292022	1.8281e-11	0.452763	4.30423e-27	0.490694	3.37952e-32	0.147042	0.00087668	-0.0255456	0.565283	0.822655	1.98627e-126	0.261756	2.02474e-09	0.122872	0.00550625
MPEG1	brown	-0.128258	0.00374944	0.209894	1.77848e-06	0.384005	2.49083e-19	0.568054	7.91348e-45	0.501496	9.00119e-34	0.133023	0.00263733	-0.0205297	0.644023	0.781457	6.31159e-106	0.352716	2.34105e-16	0.0594833	0.180281
MS4A4A	brown	-0.026412	0.552164	0.198544	6.38114e-06	0.222878	3.77383e-07	0.4487	1.39246e-26	0.309515	9.20374e-13	0.0719965	0.104712	0.0599113	0.177161	0.769226	1.10512e-100	0.42689	5.84056e-24	0.184132	2.91788e-05
MS4A6A	brown	-0.0271479	0.541139	0.378324	9.12889e-19	0.16904	0.000127126	0.423156	1.5729e-23	0.394306	2.21226e-20	0.183327	3.16571e-05	0.0792142	0.0741694	0.885137	1.43473e-170	0.335328	7.67001e-15	0.148902	0.000751883
MS4A7	brown	-0.0739855	0.0954408	0.2974	7.4519e-12	0.278976	1.4927e-10	0.495782	6.22601e-33	0.368046	8.98017e-18	0.229781	1.59159e-07	-0.0574987	0.195281	0.784393	3.09489e-107	0.330562	1.92182e-14	0.0915661	0.0389149
MSR1	brown	-0.0425834	0.337661	0.272708	3.939e-10	0.285339	5.43347e-11	0.346186	8.9052e-16	0.369978	5.88013e-18	0.0634421	0.152935	-0.0144803	0.744496	0.785916	6.35921e-108	0.309415	9.36673e-13	0.186552	2.27841e-05
MUC13	brown	0.0592388	0.182081	0.0776409	0.0801192	0.0280383	0.527947	-0.0886286	0.0456549	-0.0527176	0.235123	-0.0624106	0.159737	-0.017052	0.701132	0.201085	4.8234e-06	0.19132	1.3866e-05	0.461275	3.4939e-28
MUC3A	brown	0.0774719	0.0807808	0.0660673	0.136617	-0.166744	0.000157364	0.0573528	0.196419	0.240022	4.20137e-08	0.262492	1.81788e-09	0.0578407	0.192634	0.239244	4.65885e-08	0.0856081	0.0535817	0.273604	3.43389e-10
MYBL1	brown	0.108971	0.0139024	0.262453	1.82832e-09	0.144737	0.00105792	0.156811	0.000383597	0.0837876	0.0588905	0.368887	7.47096e-18	0.0259234	0.559545	0.502305	6.8261e-34	0.297552	7.26243e-12	0.139565	0.00159702
MYEOV	brown	0.0461738	0.298469	0.136234	0.00206723	-0.0669005	0.131728	0.105823	0.0169253	0.00811304	0.855118	0.110484	0.0126262	0.121746	0.00595609	0.273537	3.46979e-10	0.244804	2.20871e-08	0.347005	7.54346e-16
MYO1G	brown	0.0720031	0.10468	0.579242	6.07615e-47	-0.0770473	0.0824624	0.277701	1.82204e-10	0.255131	5.25862e-09	0.413217	2.07016e-22	0.182301	3.5109e-05	0.853789	7.81691e-146	0.308549	1.0912e-12	0.243982	2.46921e-08
MZB1	brown	0.173477	8.3524e-05	0.408113	7.5229e-22	-0.255307	5.12917e-09	-0.0564438	0.203617	-0.166735	0.00015749	0.0827921	0.0619732	0.0752692	0.0898132	0.46755	5.2411e-29	0.24915	1.21693e-08	0.270283	5.69641e-10
NCF1	brown	0.0561951	0.20562	0.530885	2.36794e-38	-0.00905559	0.838506	0.147812	0.00082285	0.247301	1.57036e-08	0.239641	4.41953e-08	0.108524	0.0143004	0.824305	2.32896e-127	0.194233	1.01754e-05	0.121511	0.00605405
NCF2	brown	-0.0120734	0.78583	0.263173	1.64509e-09	0.290187	2.47276e-11	0.30952	9.19507e-13	0.358581	6.86501e-17	0.106109	0.0166292	-0.0372251	0.401996	0.763667	2.09195e-98	0.231545	1.2707e-07	0.0648773	0.14384
NCF4	brown	0.123437	0.00529228	0.37708	1.20922e-18	-0.14451	0.00107752	0.273513	3.48257e-10	0.146677	0.000903323	0.37455	2.13357e-18	0.266241	1.04497e-09	0.820242	4.37501e-125	0.445965	3.04235e-26	0.209581	1.8439e-06
NCKAP1L	brown	-0.0141393	0.750311	0.477831	2.14864e-30	0.206731	2.55728e-06	0.383115	3.0581e-19	0.383348	2.89813e-19	0.186297	2.33884e-05	0.00887025	0.841767	0.932286	4.7411e-226	0.336723	5.84413e-15	0.171564	0.00010023
NCR3	brown	0.012375	0.780616	0.443443	6.21607e-26	-0.0621261	0.161653	0.287717	3.69981e-11	0.248452	1.34013e-08	0.217138	7.57726e-07	0.26335	1.6027e-09	0.641153	2.82464e-60	0.217241	7.4849e-07	0.0347544	0.433977
NCS1	brown	0.116633	0.00844122	0.0270985	0.541876	0.155743	0.000420905	0.127794	0.00387793	0.155678	0.000423271	0.138192	0.00177748	0.309079	9.93962e-13	0.333648	1.06228e-14	0.436106	4.80185e-25	0.143588	0.00116066
NELL2	brown	0.0455466	0.305088	0.751274	1.50841e-93	0.0207783	0.640015	0.1864	2.31432e-05	0.115306	0.00922198	0.154436	0.00047112	-0.0366991	0.408684	0.716896	1.8567e-81	0.216478	8.19973e-07	0.0699533	0.114964
NFAM1	brown	-0.00122257	0.978049	0.324515	6.02628e-14	0.148569	0.000772943	0.344284	1.30649e-15	0.361285	3.86675e-17	0.289216	2.8985e-11	0.184225	2.89048e-05	0.849357	8.30599e-143	0.370045	5.79432e-18	0.150329	0.000667521
NFATC2	brown	-0.0532345	0.230558	0.421105	2.6962e-23	0.341531	2.26494e-15	0.585398	3.84363e-48	0.342498	1.86808e-15	0.206144	2.734e-06	-0.0332002	0.454825	0.736256	4.9361e-88	0.404624	1.79463e-21	0.0210696	0.635332
NFE2L3	brown	0.177165	5.84402e-05	0.342306	1.94078e-15	0.00189171	0.966041	0.235957	7.18061e-08	0.274381	3.04756e-10	0.217492	7.26304e-07	0.187994	1.9632e-05	0.630771	7.92881e-58	0.284415	6.30235e-11	0.191857	1.3102e-05
NFKB2	brown	0.123663	0.00520852	0.259513	2.80545e-09	-0.112557	0.0110461	0.372847	3.11859e-18	0.429562	2.85316e-24	0.621792	8.76535e-56	0.38114	4.8102e-19	0.513985	1.15474e-35	0.184887	2.70217e-05	-0.0417434	0.347285
NFKBIE	brown	0.116837	0.00832695	0.215086	9.67793e-07	-0.0508404	0.252237	0.306713	1.5057e-12	0.463338	1.88068e-28	0.212516	1.31038e-06	0.412751	2.33104e-22	0.501922	7.7811e-34	0.108545	0.0142817	0.00464203	0.916795
NINJ2	brown	0.0417791	0.346873	0.214532	1.03342e-06	0.149211	0.000732784	0.0962307	0.0299488	-0.166019	0.000168224	-0.0426899	0.336452	0.0982429	0.0266658	0.475322	4.73168e-30	0.371659	4.0585e-18	0.158657	0.000326322
NKG7	brown	0.0870307	0.0497161	0.72524	3.1909e-84	-0.21004	1.7487e-06	0.216581	8.09941e-07	0.247739	1.47863e-08	0.234571	8.60132e-08	0.276828	2.08717e-10	0.721523	5.60067e-83	0.146851	0.000890586	0.0517849	0.243521
NLRC3	brown	-0.0740203	0.0952843	0.537102	2.22177e-39	0.236024	7.11865e-08	0.584047	7.08107e-48	0.452347	4.85799e-27	0.568556	6.38544e-45	0.0165785	0.709048	0.76909	1.25951e-100	0.324801	5.7124e-14	-0.0265956	0.549403
NLRC4	brown	-0.00827769	0.852212	0.350461	3.72626e-16	0.253144	6.96557e-09	0.418304	5.59466e-23	0.408234	7.29896e-22	0.213068	1.22819e-06	0.0519598	0.241931	0.852881	3.32388e-145	0.309555	9.13866e-13	0.147844	0.000820674
NLRC5	brown	0.0313501	0.480359	0.573466	7.68535e-46	0.191158	1.41054e-05	0.341346	2.34957e-15	0.184986	2.67479e-05	0.632224	3.64959e-58	-0.0998896	0.0242144	0.602018	1.64704e-51	0.169088	0.000126557	-0.108502	0.0143202
NLRP3	brown	-0.0762834	0.0855585	0.200628	5.07403e-06	0.358592	6.84903e-17	0.47962	1.21868e-30	0.404164	2.01129e-21	0.230256	1.49811e-07	0.0370902	0.403704	0.774493	6.69629e-103	0.376505	1.37637e-18	0.0731498	0.0992532
NNMT	brown	0.096902	0.028817	0.0448623	0.312419	-0.266131	1.06217e-09	0.327084	3.72021e-14	0.330512	1.94034e-14	0.162562	0.000230431	0.449568	1.08518e-26	0.418044	5.98563e-23	0.321439	1.06716e-13	0.35322	2.10907e-16
NOD2	brown	0.177996	5.38675e-05	0.657322	2.77799e-64	0.0114894	0.795956	0.139143	0.00165066	0.17453	7.54832e-05	0.391856	3.96553e-20	0.0126611	0.775677	0.833054	1.84452e-132	0.210997	1.56479e-06	0.150984	0.000631777
NR1H3	brown	0.0348708	0.432438	0.0724605	0.102487	0.0727986	0.100891	0.259341	2.87599e-09	0.448791	1.35682e-26	0.318209	1.93129e-13	0.497356	3.66799e-33	0.449736	1.03404e-26	0.144139	0.00111034	0.134948	0.0022804
NTM	brown	0.112148	0.0113429	0.0281231	0.5267	0.023891	0.590745	0.421539	2.40601e-23	0.084155	0.0577855	0.187699	2.0241e-05	0.222857	3.78372e-07	0.367098	1.10442e-17	0.513912	1.18507e-35	0.0775397	0.0805148
NUSAP1	brown	0.0936913	0.0345815	0.244141	2.41658e-08	0.204795	3.18529e-06	0.31744	2.22182e-13	0.468264	4.21224e-29	0.326472	4.1744e-14	0.155169	0.000442305	0.602388	1.37871e-51	0.243031	2.80798e-08	0.147023	0.00087809
OAS1	brown	-0.00560735	0.899576	0.264567	1.33947e-09	0.190306	1.54261e-05	0.295143	1.08845e-11	0.631544	5.25015e-58	0.209829	1.79177e-06	0.180432	4.233e-05	0.602345	1.40739e-51	0.0526488	0.235736	0.126178	0.0043568
OASL	brown	0.189978	1.59661e-05	0.466755	6.67877e-29	-0.126985	0.00411125	0.156809	0.000383677	0.192646	1.20504e-05	0.207209	2.42166e-06	0.234272	8.94205e-08	0.608738	6.27834e-53	0.184853	2.71158e-05	0.1988	6.20447e-06
OSCAR	brown	0.178411	5.17085e-05	0.268281	7.70344e-10	-0.102037	0.0213116	0.122357	0.00570773	0.10304	0.020063	0.273968	3.24764e-10	0.288193	3.42446e-11	0.714216	1.36749e-80	0.35958	5.55666e-17	0.211392	1.49443e-06
OSM	brown	0.142587	0.00125756	0.0678439	0.126357	-0.0502051	0.25822	0.137197	0.00191969	0.00659756	0.881961	0.104249	0.0186425	0.131205	0.00302023	0.428025	4.31197e-24	0.342989	1.69346e-15	0.212049	1.38415e-06
OSMR	brown	0.0228583	0.606899	-0.0499568	0.260586	0.242718	2.92873e-08	0.543651	1.74112e-40	0.453496	3.47738e-27	0.141376	0.00138473	0.255094	5.28672e-09	0.53879	1.15897e-39	0.520639	1.05223e-36	0.33898	3.75234e-15
P2RX7	brown	-0.018528	0.676665	0.279102	1.46347e-10	0.134972	0.00227633	0.411494	3.20794e-22	0.547901	3.23647e-41	0.383923	2.5382e-19	0.0476844	0.282923	0.695304	9.56153e-75	0.187828	1.99732e-05	0.0402546	0.364767
P2RY10	brown	0.0110127	0.804247	0.725582	2.4458e-84	0.139279	0.00163313	0.249057	1.23256e-08	0.257196	3.91651e-09	0.158288	0.000337095	-0.0929463	0.0360512	0.829231	3.39532e-130	0.19719	7.39622e-06	0.0935177	0.0349194
P2RY12	brown	-0.095027	0.032074	0.256391	4.39477e-09	0.39243	3.46049e-20	0.3333	1.13615e-14	0.444044	5.24542e-26	0.0782469	0.0777834	-0.123513	0.00526379	0.611395	1.68862e-53	0.11211	0.0113714	0.0638001	0.150626
P2RY13	brown	-0.105318	0.017461	0.290101	2.50761e-11	0.293857	1.34876e-11	0.440982	1.24074e-25	0.481387	6.93776e-31	0.159765	0.000295882	-0.064237	0.147845	0.735742	7.50766e-88	0.206238	2.70502e-06	0.0561738	0.205792
P2RY2	brown	0.0892676	0.0441106	0.0106318	0.810887	0.127174	0.00405568	0.111748	0.0116404	0.131697	0.0029119	0.0613736	0.166803	0.111784	0.0116134	0.283711	7.0535e-11	0.221201	4.63501e-07	0.220014	5.35633e-07
PARVG	brown	0.107898	0.0148748	0.614643	3.33363e-54	-0.128664	0.00364043	0.23237	1.14314e-07	0.212866	1.25776e-06	0.525868	1.54202e-37	0.150954	0.000633366	0.882489	3.26043e-168	0.269238	6.6699e-10	0.108988	0.0138875
PDCD1	brown	0.129778	0.00335561	0.851069	5.7857e-144	-0.190927	1.44522e-05	-0.00749022	0.866132	0.0772172	0.0817859	0.298745	5.9353e-12	0.0714881	0.107193	0.716998	1.72081e-81	0.0693773	0.117992	0.0979367	0.0271445
PDCD1LG2	brown	-0.0364328	0.412095	0.382581	3.45726e-19	0.299883	4.89211e-12	0.491858	2.3008e-32	0.28895	3.02712e-11	0.133582	0.00252877	0.0157381	0.723176	0.78194	3.85478e-106	0.424536	1.09214e-23	0.0338987	0.445387
PDE7A	brown	-0.0515662	0.24552	0.153483	0.000511158	0.221364	4.54397e-07	0.318145	1.95413e-13	0.412169	2.70325e-22	0.456315	1.52226e-27	0.00899688	0.839538	0.400024	5.56012e-21	0.127705	0.00390305	0.106861	0.0158708
PDXK	brown	-0.0395347	0.373412	-0.0300864	0.498238	0.231447	1.28684e-07	0.0737579	0.096467	0.15738	0.000365031	0.241383	3.50345e-08	0.21906	6.01269e-07	0.152257	0.000567376	0.223761	3.38414e-07	0.184882	2.70341e-05
PIK3CG	brown	-0.104312	0.0185712	0.321611	1.03382e-13	0.451211	6.75339e-27	0.554918	1.90735e-42	0.452011	5.35558e-27	0.105592	0.0171688	-0.126019	0.00440663	0.762366	6.99461e-98	0.352702	2.34782e-16	0.0825984	0.0625881
PILRA	brown	0.0557407	0.209315	0.349506	4.532e-16	0.0342553	0.440612	0.263354	1.60172e-09	0.323414	7.39902e-14	0.233503	9.87766e-08	0.167139	0.000151722	0.832475	4.09858e-132	0.269839	6.092e-10	0.157724	0.000354186
PIM2	brown	0.145905	0.000962164	0.477029	2.76745e-30	-0.0659982	0.137028	0.116105	0.00874484	0.0806157	0.0691774	0.225712	2.65628e-07	0.156097	0.000408166	0.651486	8.28462e-63	0.29491	1.13161e-11	0.287174	4.04057e-11
PIWIL4	brown	-0.0131368	0.767487	0.122527	0.00564076	0.134879	0.00229245	0.49716	3.91909e-33	0.345217	1.08291e-15	0.570696	2.54899e-45	0.202517	4.11356e-06	0.495255	7.42865e-33	0.365672	1.50554e-17	0.0632303	0.154314
PLA2G1B	brown	0.0658491	0.13792	0.114569	0.0096827	-0.268041	7.98504e-10	-0.164983	0.000184983	0.0775473	0.0804853	0.0150056	0.735568	0.253775	6.373e-09	0.164966	0.000185266	-0.0610961	0.168733	0.34081	2.61363e-15
PLA2G2D	brown	0.109707	0.0132676	0.456841	1.30394e-27	-0.109777	0.0132085	-0.102232	0.0210636	-0.126722	0.00418992	0.0597273	0.178497	0.0122331	0.783068	0.558102	5.16169e-43	0.204763	3.19674e-06	0.166036	0.000167967
PLA2G4C	brown	-0.106699	0.0160318	0.11375	0.0102187	0.312462	5.45198e-13	0.329159	2.51115e-14	0.529498	3.98673e-38	0.329966	2.15362e-14	0.0708543	0.11035	0.347753	6.48028e-16	0.0189301	0.670056	-0.112566	0.0110395
PLA2G7	brown	-0.0649521	0.143378	0.0807046	0.0688703	0.177179	5.8359e-05	0.134771	0.00231137	0.069576	0.11694	-0.0624502	0.159472	-0.0686158	0.12209	0.435323	5.95561e-25	0.227619	2.0917e-07	0.117989	0.00770507
PLAC8	brown	0.113959	0.0100792	0.300026	4.77479e-12	0.0496287	0.263733	0.258915	3.05871e-09	0.125303	0.0046377	0.151203	0.000620237	0.0839826	0.0583017	0.576728	1.84505e-46	0.307631	1.28225e-12	0.211778	1.42865e-06
PLAU	brown	0.14647	0.000918798	0.0147141	0.740518	0.048472	0.27504	0.351555	2.97531e-16	0.00618061	0.889372	0.157841	0.000350575	0.258438	3.27673e-09	0.486983	1.14029e-31	0.678266	7.40696e-70	0.285946	4.92718e-11
PLAUR	brown	0.229651	1.618e-07	0.0855718	0.0536836	-0.0802886	0.0703171	0.185018	2.6661e-05	-0.094662	0.0327431	0.184271	2.87695e-05	0.318422	1.85762e-13	0.514048	1.1288e-35	0.551586	7.38041e-42	0.248465	1.33782e-08
PLCB2	brown	0.0944386	0.0331588	0.516724	4.33439e-36	-0.0292914	0.509664	0.278088	1.7152e-10	0.280564	1.16267e-10	0.682544	4.7135e-71	0.0654505	0.140325	0.819628	9.5467e-125	0.244837	2.19893e-08	0.0730639	0.0996517
PLEK	brown	0.0300229	0.499145	0.458301	8.47014e-28	0.164125	0.000200028	0.32063	1.23899e-13	0.334074	9.78138e-15	0.13152	0.00295055	-0.00641619	0.885183	0.878124	1.88374e-164	0.315912	2.93183e-13	0.22604	2.5498e-07
PLEKHF1	brown	0.163944	0.000203358	0.280303	1.21153e-10	-0.111642	0.0117205	-0.00780229	0.86061	-0.10376	0.0192064	0.166355	0.000163106	0.358762	6.6082e-17	0.300826	4.16509e-12	0.197026	7.52939e-06	0.0469808	0.290095
PLOD1	brown	0.0608075	0.170757	-0.0960441	0.0302702	-0.0174975	0.693714	0.435803	5.21976e-25	0.352386	2.50664e-16	0.149042	0.000743186	0.535011	4.95069e-39	0.406693	1.07302e-21	0.535985	3.41168e-39	0.318843	1.71996e-13
PLOD3	brown	0.0664826	0.134163	0.0151309	0.733443	0.0537797	0.225811	0.344566	1.23443e-15	0.363847	2.23265e-17	0.194032	1.03966e-05	0.5087	7.45727e-35	0.433998	8.56194e-25	0.392534	3.37588e-20	0.190886	1.45149e-05
PLXNC1	brown	-0.0476374	0.283398	0.316926	2.4395e-13	0.362433	3.02473e-17	0.319849	1.4303e-13	0.418972	4.70405e-23	0.137894	0.0018191	-0.0984683	0.0263181	0.796167	1.0608e-112	0.27224	4.23133e-10	0.179986	4.42498e-05
PML	brown	0.0534164	0.228967	0.19085	1.45703e-05	0.188422	1.87792e-05	0.639696	6.31113e-60	0.424789	1.02135e-23	0.478396	1.79681e-30	0.433529	9.7311e-25	0.65398	1.95946e-63	0.592451	1.51157e-49	0.0788898	0.0753658
POU2AF1	brown	0.131034	0.00305868	0.415556	1.13758e-22	-0.171834	9.76953e-05	-0.00164823	0.97041	-0.157936	0.00034767	0.10067	0.0231223	-0.0300526	0.498721	0.479629	1.21504e-30	0.268552	7.39598e-10	0.2442	2.39732e-08
POU2F2	brown	0.180894	4.04246e-05	0.497131	3.95644e-33	-0.14784	0.000820947	0.21901	6.04901e-07	0.107255	0.0154851	0.396016	1.46791e-20	0.106742	0.0159885	0.715821	4.14912e-81	0.323731	6.97469e-14	0.167168	0.000151314
PRAM1	brown	0.0703929	0.112694	0.357867	7.98179e-17	-0.0685195	0.122616	0.11975	0.00683508	0.263969	1.46318e-09	0.508719	7.40926e-35	0.14801	0.000809543	0.638399	1.28651e-59	0.0605495	0.172583	0.0127713	0.773777
PRAME	brown	0.209962	1.7645e-06	0.1174	0.00801749	-0.240356	4.01891e-08	-0.193621	1.08628e-05	-0.148315	0.000789394	0.0178714	0.687509	0.187907	1.98101e-05	0.23707	6.20678e-08	0.207957	2.22303e-06	0.496455	4.96673e-33
PRC1	brown	0.141805	0.00133833	0.0892569	0.0441361	0.283599	7.18083e-11	0.348118	6.01725e-16	0.134466	0.00236542	0.304365	2.26573e-12	0.244679	2.24649e-08	0.436666	4.11519e-25	0.521941	6.54291e-37	0.0711095	0.10907
PRDX4	brown	-0.0347804	0.433634	-0.140386	0.00149729	0.24348	2.64268e-08	0.330796	1.8378e-14	0.420267	3.35668e-23	-0.0749443	0.0912118	0.444699	4.35787e-26	0.301513	3.70348e-12	0.242508	3.01287e-08	0.238647	5.04174e-08
PRF1	brown	-0.00773643	0.861775	0.564499	3.57827e-44	0.022414	0.613908	0.482669	4.60024e-31	0.430773	2.05771e-24	0.275735	2.47282e-10	0.226725	2.34021e-07	0.738336	8.95857e-89	0.234009	9.25192e-08	-0.0106183	0.811123
PRKAR2B	brown	0.0285881	0.519885	0.035033	0.430299	0.406891	1.02141e-21	0.4104	4.2313e-22	0.160484	0.000277581	0.106382	0.01635	0.0711623	0.108807	0.38738	1.13719e-19	0.502177	7.13048e-34	0.147642	0.000834509
PRKCQ	brown	-0.114468	0.00974733	0.177348	5.74015e-05	0.370922	4.77643e-18	0.458208	8.70488e-28	0.286323	4.63649e-11	0.216314	8.36204e-07	0.171615	9.97511e-05	0.416291	9.41521e-23	0.36067	4.40767e-17	0.0918532	0.0383037
PROM1	brown	-0.126322	0.0043119	-0.0575635	0.194777	0.295591	1.00983e-11	0.185634	2.50342e-05	0.0749384	0.0912375	0.0057181	0.897603	0.073807	0.0962447	0.157306	0.000367385	0.241587	3.40922e-08	0.0888833	0.045034
PROS1	brown	-0.0854277	0.0540894	-0.132428	0.00275752	0.203972	3.49463e-06	0.55459	2.18091e-42	0.623961	2.85198e-56	0.057666	0.193983	0.226445	2.42398e-07	0.436119	4.78476e-25	0.299593	5.13954e-12	0.251824	8.38454e-09
PRR11	brown	0.123477	0.00527743	0.209849	1.78776e-06	0.0965342	0.0294326	0.263094	1.66428e-09	0.0524218	0.237764	0.183106	3.2373e-05	0.217146	7.57011e-07	0.565692	2.16078e-44	0.536103	3.2609e-39	0.275648	2.5063e-10
PSMB10	brown	0.0759694	0.0868583	0.579373	5.73428e-47	-0.0803056	0.0702575	0.0498196	0.261899	0.204005	3.48168e-06	0.214678	1.01579e-06	0.355874	1.21312e-16	0.626426	7.87794e-57	0.110872	0.012316	0.146509	0.000915839
PSMB8	brown	0.00251251	0.954907	0.463804	1.6341e-28	0.0921169	0.0377498	0.14847	0.000779288	0.429011	3.30875e-24	0.139797	0.00156821	0.345977	9.28972e-16	0.50544	2.3187e-34	-0.108489	0.0143315	-0.107016	0.0157181
PSMB9	brown	0.0522837	0.239005	0.601197	2.44157e-51	-0.0364759	0.411542	0.197079	7.48633e-06	0.413792	1.78755e-22	0.232678	1.09876e-07	0.284682	6.03848e-11	0.67055	9.4681e-68	-0.0108315	0.807404	-0.0342381	0.440841
PSTPIP1	brown	0.136331	0.00205196	0.75959	8.94303e-97	-0.223725	3.39932e-07	0.112008	0.0114465	0.118408	0.00748972	0.535989	3.40583e-39	0.140125	0.00152838	0.784835	1.95708e-107	0.175532	6.85093e-05	0.0822542	0.0636934
PSTPIP2	brown	0.0327973	0.46032	0.394784	1.97302e-20	0.224514	3.08306e-07	0.341758	2.16464e-15	0.317428	2.2266e-13	0.386185	1.50269e-19	0.0731435	0.0992821	0.706765	3.12171e-78	0.261113	2.22384e-09	0.0634691	0.15276
PTAFR	brown	-0.0445855	0.315417	0.296929	8.06723e-12	0.293511	1.42855e-11	0.376054	1.52328e-18	0.281022	1.08148e-10	0.112847	0.0108398	0.0949183	0.032272	0.78108	9.25767e-106	0.419191	4.44353e-23	0.164385	0.000195363
PTGDR	brown	0.0382088	0.389665	0.349768	4.29597e-16	-0.0526306	0.235897	0.47572	4.17634e-30	0.228911	1.77705e-07	0.599789	4.78565e-51	-0.00342958	0.938476	0.516202	5.22804e-36	0.336688	5.88374e-15	0.0116806	0.792637
PTHLH	brown	0.106233	0.0165016	0.107048	0.0156867	-0.114559	0.00968878	0.156477	0.000394918	0.0153602	0.729561	0.0616168	0.165125	0.14979	0.000698298	0.256865	4.10714e-09	0.334158	9.62423e-15	0.284428	6.28926e-11
PTPN22	brown	0.071662	0.106339	0.665191	2.5256e-66	0.096995	0.0286631	0.252319	7.82235e-09	0.238237	5.32285e-08	0.343678	1.47526e-15	-0.0740644	0.0950868	0.878032	2.25324e-164	0.260996	2.26206e-09	0.122322	0.00572176
PTPN7	brown	0.135719	0.00215037	0.807891	1.6359e-118	-0.172005	9.61227e-05	0.114825	0.00952013	0.142629	0.00125334	0.38519	1.89347e-19	0.0642043	0.148052	0.852527	5.82414e-145	0.190462	1.51762e-05	0.13867	0.00171258
PTPRC	brown	-0.0338388	0.446192	0.531208	2.09604e-38	0.30549	1.86366e-12	0.425711	7.99614e-24	0.43171	1.5965e-24	0.215979	8.70322e-07	-0.0930322	0.0358791	0.890418	1.90728e-175	0.267297	8.92609e-10	0.10243	0.0208151
PTPRO	brown	-0.037895	0.393574	0.151074	0.000626992	0.398937	7.24374e-21	0.362732	2.83706e-17	0.397542	1.01591e-20	0.133715	0.0025035	0.0455553	0.304995	0.610976	2.07956e-53	0.31207	5.84751e-13	0.0375658	0.397699
PYCARD	brown	0.209792	1.79961e-06	0.424849	1.00539e-23	-0.327697	3.31317e-14	0.0160909	0.717234	0.0111385	0.802058	0.160772	0.000270546	0.474381	6.35254e-30	0.606536	1.84774e-52	0.33308	1.18539e-14	0.277641	1.83901e-10
RAB37	brown	0.0576163	0.194368	0.298041	6.68751e-12	-0.028528	0.520764	0.320441	1.28294e-13	0.55569	1.3911e-42	0.308649	1.07217e-12	0.334066	9.79635e-15	0.579225	6.12297e-47	0.12457	0.00488536	0.255598	4.9213e-09
RAC2	brown	0.110187	0.0128684	0.613755	5.20541e-54	-0.149265	0.000729536	0.262886	1.71585e-09	0.233038	1.04887e-07	0.238258	5.30822e-08	0.239716	4.37605e-08	0.879907	5.70448e-166	0.345268	1.07173e-15	0.195817	8.58199e-06
RAP2B	brown	-0.0523814	0.238127	0.213127	1.21978e-06	0.41369	1.83486e-22	0.36754	1.00296e-17	0.188823	1.80128e-05	0.0873985	0.0487555	-0.040152	0.365992	0.564811	3.13668e-44	0.419587	4.0082e-23	0.106409	0.0163232
RARRES3	brown	0.0302032	0.496571	0.521177	8.64714e-37	-0.000945133	0.98303	-0.266378	1.02388e-09	-0.0312979	0.481091	-0.0694	0.117871	0.0626233	0.158316	0.371915	3.8351e-18	-0.159912	0.000292052	0.145286	0.00101191
RASGEF1A	brown	0.067413	0.128789	0.302666	3.03815e-12	0.0687109	0.121573	0.171635	9.95653e-05	0.255925	4.69679e-09	0.252431	7.70076e-09	0.0797588	0.0721957	0.399978	5.62186e-21	0.124119	0.00504386	0.0956212	0.0310093
RASGRP4	brown	-0.0272138	0.540158	0.201108	4.8115e-06	0.293338	1.4703e-11	0.556793	8.85123e-43	0.461979	2.829e-28	0.380756	5.25153e-19	0.104222	0.0186737	0.789122	2.17547e-109	0.380195	5.9681e-19	0.0667165	0.132796
RASSF4	brown	-0.0077923	0.860787	0.261006	2.25857e-09	-0.0274942	0.53599	0.301614	3.63958e-12	0.560883	1.62908e-43	0.548176	2.90069e-41	0.158862	0.000320488	0.553349	3.61344e-42	0.0582472	0.18952	0.0903965	0.0414901
RCSD1	brown	-0.128644	0.00364571	0.307106	1.40572e-12	0.38864	8.4674e-20	0.764641	8.44144e-99	0.516881	4.0962e-36	0.239172	4.70329e-08	0.0469887	0.290014	0.776934	5.99689e-104	0.484532	2.52464e-31	-0.00200665	0.963979
RELB	brown	0.0601053	0.17576	0.11291	0.0107953	0.171109	0.000104653	0.413899	1.73922e-22	0.423012	1.63385e-23	0.345753	9.71981e-16	0.484648	2.43169e-31	0.556702	9.18794e-43	0.319004	1.66994e-13	0.0123076	0.78178
RELT	brown	0.172749	8.95498e-05	0.296139	9.21202e-12	0.0534717	0.228485	0.352648	2.37447e-16	0.0259807	0.558676	0.530157	3.11311e-38	0.168706	0.000131163	0.678868	5.03952e-70	0.516009	5.60243e-36	0.101304	0.0222666
RGS1	brown	0.0449776	0.311175	0.421916	2.17964e-23	-0.0536785	0.226687	0.195308	9.06613e-06	0.222227	4.08785e-07	0.342194	1.9848e-15	-0.011525	0.795338	0.679639	3.07553e-70	0.120084	0.00668002	0.109016	0.0138628
RGS10	brown	0.13775	0.00183943	0.46815	4.36285e-29	-0.152309	0.000564887	0.255668	4.87226e-09	0.17386	8.05098e-05	0.216002	8.67906e-07	0.36933	6.78061e-18	0.815555	1.56221e-122	0.416922	8.00003e-23	0.197	7.55074e-06
RHBDF2	brown	0.119629	0.00689187	0.252991	7.11758e-09	0.0336301	0.449003	0.379102	7.654e-19	0.349749	4.31242e-16	0.489985	4.26794e-32	0.404426	1.88479e-21	0.651149	1.00578e-62	0.391318	4.50439e-20	0.09942	0.0248927
RHOG	brown	0.114757	0.00956342	0.262157	1.90938e-09	0.00545712	0.902252	0.40548	1.45145e-21	0.208284	2.14118e-06	0.148333	0.00078819	0.582697	1.29993e-47	0.676178	2.79163e-69	0.511811	2.49736e-35	0.111414	0.0118942
RHOH	brown	0.0455615	0.30493	0.7313	2.69931e-86	-0.0155361	0.726586	0.258698	3.15621e-09	0.194097	1.03235e-05	0.220206	5.23263e-07	0.0612488	0.167668	0.882165	6.27443e-168	0.272467	4.08677e-10	0.153179	0.000524597
RIN3	brown	0.0045405	0.918608	0.223999	3.28608e-07	0.0661989	0.135835	0.603721	7.24983e-52	0.359883	5.21051e-17	0.336217	6.45059e-15	0.38017	6.00249e-19	0.724499	5.67136e-84	0.557798	5.85153e-43	0.152553	0.000553309
RNASE2	brown	0.220679	4.9399e-07	0.288603	3.20316e-11	-0.121687	0.00598043	0.084106	0.0579319	0.019449	0.661567	0.0348296	0.432983	0.173685	8.1869e-05	0.660752	3.64411e-65	0.372891	3.08801e-18	0.340147	2.98064e-15
RNASE6	brown	-0.0682128	0.124304	0.267648	8.46944e-10	0.243465	2.64797e-08	0.452911	4.12313e-27	0.391144	4.69404e-20	0.0984232	0.0263873	0.130434	0.00319743	0.821128	1.41291e-125	0.376149	1.49126e-18	0.121046	0.00625175
RNASET2	brown	0.158984	0.00031705	0.176958	5.96324e-05	-0.339818	3.18053e-15	0.188413	1.87969e-05	0.170206	0.000113956	0.175164	7.09954e-05	0.366521	1.25207e-17	0.412017	2.80922e-22	0.211092	1.54754e-06	0.263624	1.53951e-09
RNF149	brown	0.0481062	0.278682	0.153573	0.000507261	0.229478	1.65387e-07	0.505505	2.26733e-34	0.574265	5.42538e-46	0.334621	8.79802e-15	0.263238	1.62944e-09	0.598024	1.10693e-50	0.284077	6.6531e-11	0.0995952	0.0246378
ROPN1L	brown	-0.0529904	0.232706	-0.0198817	0.65452	0.087787	0.0477577	0.233098	1.04079e-07	0.370653	5.06829e-18	0.0403367	0.363789	0.324868	5.64077e-14	0.268402	7.5646e-10	0.158016	0.000345235	0.312366	5.54691e-13
RRAD	brown	0.0364087	0.412405	0.136293	0.0020579	-0.189055	1.75822e-05	0.127008	0.00410449	0.190556	1.50267e-05	0.218506	6.4282e-07	0.312963	4.98524e-13	0.322134	9.38463e-14	0.123143	0.00540245	0.108215	0.0145811
RUNX1	brown	0.146627	0.000907027	0.0878828	0.0475143	0.0326679	0.462093	0.435267	6.04714e-25	0.0162738	0.71416	0.220789	4.87419e-07	0.205801	2.84276e-06	0.536012	3.37585e-39	0.735284	1.09001e-87	0.397341	1.0665e-20
RUNX3	brown	0.0236735	0.59413	0.552619	4.85851e-42	0.045426	0.306372	0.354038	1.77958e-16	0.370736	4.97616e-18	0.341703	2.1888e-15	0.1468	0.000894315	0.799287	3.28692e-114	0.291641	1.94686e-11	0.104424	0.0184453
S100A12	brown	0.0270223	0.543013	-0.154439	0.000470966	0.0777782	0.079585	0.287513	3.82445e-11	0.255414	5.05149e-09	0.0675638	0.127934	0.169527	0.000121466	0.168139	0.000138274	0.0952545	0.0316627	-0.0162171	0.715112
S100A8	brown	0.109915	0.0130932	-0.032333	0.466697	-0.113434	0.0104319	0.187708	2.02228e-05	0.135642	0.00216302	0.108724	0.0141209	0.274286	3.09251e-10	0.331663	1.55659e-14	0.181549	3.78636e-05	0.0834163	0.0600252
S100A9	brown	0.06104	0.169124	-0.0869909	0.0498209	0.143885	0.00113323	0.274748	2.88005e-10	0.171804	9.79807e-05	0.0468871	0.291059	0.24983	1.10739e-08	0.440674	1.35243e-25	0.315807	2.98816e-13	0.145454	0.000998162
S100P	brown	-0.0380683	0.391412	-0.110839	0.0123424	0.097056	0.0285626	0.0988698	0.0257084	0.0219862	0.62069	0.0830377	0.0612004	0.14334	0.00118402	0.103661	0.0193221	0.119007	0.00719088	0.0515099	0.246037
S1PR4	brown	0.00648558	0.883951	0.462681	2.29135e-28	-0.102977	0.02014	0.42156	2.39312e-23	0.288855	3.0743e-11	0.25164	8.60382e-09	0.392554	3.35937e-20	0.676389	2.44301e-69	0.311642	6.3104e-13	0.0178566	0.687754
SAMD3	brown	0.0236875	0.593913	0.684867	1.03597e-71	0.0553912	0.212189	0.329033	2.5722e-14	0.277692	1.82463e-10	0.415949	1.02803e-22	-0.0248086	0.576559	0.755598	3.28639e-95	0.207629	2.30814e-06	0.0204324	0.645595
SAMHD1	brown	-0.00542425	0.902838	0.350761	3.50382e-16	0.307356	1.34552e-12	0.559479	2.92041e-43	0.427737	4.65734e-24	0.158354	0.000335151	0.0945582	0.0329357	0.879469	1.35163e-165	0.477242	2.58731e-30	0.133579	0.00252935
SAP30	brown	0.0144608	0.744829	0.0158986	0.72047	0.10973	0.0132485	0.580664	3.22756e-47	0.589561	5.74664e-49	0.286158	4.76159e-11	0.393525	2.66593e-20	0.512804	1.75688e-35	0.345667	9.8896e-16	0.227082	2.23798e-07
SBNO2	brown	0.104334	0.0185459	0.206557	2.60871e-06	0.128344	0.00372625	0.392217	3.63973e-20	0.233823	9.47704e-08	0.646281	1.60841e-61	0.300654	4.28959e-12	0.526861	1.06692e-37	0.411654	3.08076e-22	0.078422	0.0771189
SCNN1A	brown	-0.121957	0.00586939	-0.176276	6.37353e-05	0.35198	2.72585e-16	-0.135601	0.00216988	-0.304182	2.33874e-12	-0.148527	0.000775611	-0.0898995	0.042627	-0.217238	7.48732e-07	0.0665146	0.133975	0.108401	0.0144116
SCPEP1	brown	-0.0563842	0.204096	0.125844	0.00446211	0.525361	1.86043e-37	0.212088	1.37782e-06	0.0968123	0.0289661	-0.0543834	0.220637	-0.160216	0.000284274	0.358586	6.85861e-17	0.218736	6.25273e-07	0.0468618	0.29132
SDC3	brown	0.0521873	0.239873	0.231294	1.31222e-07	0.160613	0.000274419	0.573395	7.92492e-46	0.330833	1.82508e-14	0.227491	2.12583e-07	0.296778	8.27422e-12	0.740596	1.37761e-89	0.619873	2.34896e-55	0.183292	3.17697e-05
SELPLG	brown	0.0381133	0.390853	0.423151	1.57518e-23	0.0261871	0.555555	0.402031	3.40193e-21	0.342887	1.7285e-15	0.193127	1.14495e-05	0.251619	8.62937e-09	0.907558	3.46976e-193	0.432968	1.13415e-24	0.205348	2.99226e-06
SEMA4A	brown	0.0416513	0.348351	0.51679	4.23371e-36	0.198425	6.4646e-06	0.243352	2.68865e-08	0.196656	7.83765e-06	0.368361	8.38383e-18	0.11472	0.00958642	0.622	7.87417e-56	0.187162	2.13965e-05	-0.0204949	0.644585
SERPINA1	brown	0.00134047	0.975933	0.00950706	0.830573	-0.0935155	0.0349237	0.275719	2.47887e-10	0.434759	6.9517e-25	0.0483333	0.276417	0.246517	1.7485e-08	0.378742	8.30401e-19	0.154062	0.00048649	0.466087	8.18513e-29
SERPINA5	brown	0.0983878	0.0264418	-0.152554	0.000553265	0.214421	1.0471e-06	-0.116199	0.00868972	-0.355619	1.27972e-16	-0.123745	0.0051787	0.000964154	0.982688	-0.159389	0.000305919	0.225635	2.68196e-07	0.283738	7.02378e-11
SERPINB9	brown	0.045806	0.302338	0.308332	1.1336e-12	0.289625	2.71086e-11	0.650728	1.28035e-62	0.463697	1.68779e-28	0.36949	6.54605e-18	0.0622007	0.161148	0.737821	1.36873e-88	0.470101	2.39647e-29	0.0816824	0.0655651
SERPINE2	brown	0.0780049	0.0787095	-0.0614315	0.166402	-0.0133895	0.763147	0.196676	7.82106e-06	0.283197	7.65714e-11	0.0376737	0.396344	0.234041	9.21326e-08	0.309513	9.20686e-13	0.314879	3.53319e-13	0.393378	2.76097e-20
SGK2	brown	-0.0227948	0.607898	-0.17398	7.9581e-05	0.273984	3.23973e-10	-0.2366	6.60117e-08	0.0332817	0.453718	0.123406	0.00530361	-0.276541	2.18251e-10	-0.242227	3.12851e-08	-0.255549	4.95557e-09	0.167387	0.000148271
SH2B2	brown	0.121741	0.0059578	0.105135	0.0176587	-0.177684	5.55432e-05	0.370714	4.99979e-18	0.23825	5.3135e-08	0.366508	1.25553e-17	0.5581	5.16654e-43	0.404024	2.08198e-21	0.399221	6.76066e-21	0.171751	9.84752e-05
SH2D1A	brown	0.0638365	0.150394	0.788897	2.76176e-109	-0.0395942	0.372694	0.198849	6.17143e-06	0.223083	3.67962e-07	0.209049	1.96075e-06	-0.0118849	0.789096	0.815991	9.10071e-123	0.158282	0.000337279	0.0964083	0.0296458
SH2D2A	brown	0.173206	8.57149e-05	0.749997	4.59802e-93	-0.272218	4.24554e-10	0.0739212	0.0957298	0.0507826	0.252778	0.382137	3.82849e-19	0.199109	5.9983e-06	0.737135	2.4054e-88	0.219393	5.77482e-07	0.203094	3.8565e-06
SIGLEC1	brown	0.056715	0.20145	0.361131	3.99505e-17	0.125633	0.00452978	0.314406	3.84777e-13	0.218507	6.4279e-07	0.335398	7.56604e-15	0.0422022	0.342007	0.783076	1.20362e-106	0.390282	5.75464e-20	0.137581	0.00186366
SIGLEC10	brown	0.0462693	0.29747	0.445517	3.45576e-26	0.0879196	0.0474209	0.33974	3.23036e-15	0.274056	3.20382e-10	0.269101	6.8099e-10	0.0911215	0.0398773	0.873937	5.61764e-161	0.331882	1.49265e-14	0.156315	0.000400534
SIGLEC14	brown	-0.00429778	0.922945	0.353455	2.00878e-16	0.210013	1.754e-06	0.311691	6.25596e-13	0.324489	6.05532e-14	0.151871	0.000586222	0.0435493	0.326806	0.703987	2.26365e-77	0.220089	5.30734e-07	0.0253259	0.568633
SIGLEC7	brown	-0.0426174	0.337275	0.283787	6.96834e-11	0.259044	3.00212e-09	0.295505	1.02459e-11	0.303259	2.7431e-12	0.128333	0.00372914	0.0412606	0.352895	0.784812	2.00467e-107	0.296091	9.2863e-12	0.131733	0.00290417
SIGLEC8	brown	-0.0902116	0.0419101	0.423604	1.3975e-23	0.166778	0.00015687	0.268326	7.651e-10	0.319955	1.40287e-13	0.0986932	0.0259751	-0.0125347	0.777858	0.748891	1.20071e-92	0.166716	0.000157766	0.103928	0.0190107
SIGLEC9	brown	0.032006	0.471219	0.31538	3.22829e-13	0.169127	0.000126097	0.29278	1.61287e-11	0.294039	1.30866e-11	0.236184	6.97082e-08	0.0848538	0.0557308	0.844151	2.25094e-139	0.347278	7.1371e-16	0.184688	2.7573e-05
SIPA1	brown	0.0818015	0.0651714	0.277551	1.86498e-10	-0.0389796	0.380165	0.567473	1.0142e-44	0.250487	1.01067e-08	0.495531	6.77226e-33	0.501756	8.23724e-34	0.663329	7.77848e-66	0.581626	2.10107e-47	0.107223	0.0155161
SIRPA	brown	0.0302401	0.496045	0.0415753	0.349232	0.089972	0.0424596	0.428137	4.18437e-24	0.645595	2.36681e-61	0.189828	1.62186e-05	0.3009	4.11306e-12	0.537004	2.30711e-39	0.258885	3.07199e-09	0.235473	7.64883e-08
SIRPB1	brown	0.0429695	0.333294	0.234612	8.55547e-08	0.0380575	0.391547	0.106435	0.016296	0.203308	3.7653e-06	-0.025099	0.572103	-0.0550863	0.21472	0.547487	3.81722e-41	0.14383	0.00113826	0.306502	1.56235e-12
SIRPG	brown	0.106545	0.0161856	0.850059	2.79819e-143	-0.178224	5.26699e-05	0.0383748	0.387607	0.11652	0.00850536	0.254005	6.16846e-09	0.0443471	0.318014	0.781302	7.38789e-106	0.114207	0.00991602	0.14112	0.0014131
SIT1	brown	0.0708401	0.110421	0.792412	6.4096e-111	-0.144582	0.00107126	0.143101	0.00120686	0.216545	8.13489e-07	0.217643	7.13214e-07	0.154488	0.00046901	0.815799	1.15428e-122	0.154545	0.000466721	0.115812	0.00891701
SLA	brown	-0.0249124	0.574965	0.503313	4.82983e-34	0.163409	0.000213457	0.387437	1.12216e-19	0.358751	6.62304e-17	0.258729	3.1419e-09	0.0381306	0.390638	0.874411	2.30667e-161	0.302063	3.36997e-12	0.10642	0.0163116
SLA2	brown	0.0933354	0.0352772	0.801944	1.62423e-115	-0.114487	0.00973497	0.187705	2.02292e-05	0.199547	5.71648e-06	0.292324	1.73912e-11	0.0825104	0.062869	0.842899	1.44343e-138	0.191225	1.4005e-05	0.124855	0.00478788
SLAMF1	brown	0.0802302	0.0705222	0.56938	4.48725e-45	-0.094865	0.0323695	0.223275	3.59371e-07	0.111999	0.0114533	0.2573	3.85879e-09	0.0266425	0.548699	0.788661	3.54868e-109	0.306513	1.55935e-12	0.188511	1.86072e-05
SLAMF6	brown	0.041101	0.354762	0.755433	3.80627e-95	-0.0298056	0.502259	0.278002	1.73844e-10	0.258955	3.04117e-09	0.246032	1.86845e-08	-0.00137191	0.975369	0.861033	5.3069e-151	0.227688	2.07369e-07	0.108003	0.0147773
SLAMF7	brown	0.0513928	0.247114	0.69291	4.87852e-74	-0.042544	0.338108	0.140512	0.00148251	0.154835	0.000455215	0.165925	0.000169689	-0.0273581	0.53801	0.840925	2.60959e-137	0.17549	6.8793e-05	0.134285	0.00239808
SLAMF8	brown	0.0933018	0.0353435	0.507881	9.92888e-35	-0.054295	0.221389	0.173747	8.1384e-05	0.10568	0.0170756	0.170307	0.000112875	0.100092	0.023927	0.861877	1.26889e-151	0.369075	7.17016e-18	0.280257	1.22033e-10
SLC11A1	brown	0.176749	6.08608e-05	0.153954	0.000491012	-0.161198	0.000260447	0.0542063	0.222147	0.0593619	0.181173	0.502403	6.60048e-34	0.203162	3.82715e-06	0.486478	1.34384e-31	0.205623	2.90056e-06	0.132247	0.00279499
SLC15A3	brown	0.0265897	0.549492	0.411258	3.40551e-22	0.0595534	0.179767	0.337062	5.46843e-15	0.334276	9.40675e-15	0.182676	3.38097e-05	0.280387	1.1956e-10	0.849939	3.36993e-143	0.382871	3.23412e-19	0.176828	6.03924e-05
SLC15A4	brown	-0.0111287	0.802228	-0.0640165	0.149244	0.21728	7.45015e-07	0.526552	1.19666e-37	0.561237	1.40552e-43	0.249648	1.13569e-08	0.34314	1.64312e-15	0.453921	3.07146e-27	0.325285	5.2171e-14	0.126029	0.00440358
SLC17A9	brown	0.234251	8.9668e-08	0.249712	1.12563e-08	-0.271348	4.84697e-10	-0.0499756	0.260406	-0.147221	0.000863948	0.437618	3.16366e-25	0.179731	4.53839e-05	0.298938	5.74416e-12	0.284163	6.56223e-11	0.221515	4.46072e-07
SLC1A3	brown	-0.0831679	0.0607941	0.337145	5.38036e-15	0.2598	2.69123e-09	0.344973	1.1375e-15	0.309393	9.4036e-13	0.168044	0.000139502	-0.0570185	0.199044	0.744778	4.08728e-91	0.275439	2.58885e-10	0.0891754	0.0443306
SLC7A7	brown	0.0489492	0.270335	0.143869	0.00113476	0.0421998	0.342034	0.113501	0.0103865	0.303161	2.78972e-12	0.0169171	0.703384	0.150458	0.000660344	0.468861	3.50841e-29	0.237166	6.129e-08	0.328308	2.95121e-14
SLFN12L	brown	0.052517	0.236912	0.731743	1.89336e-86	0.036931	0.405726	0.253683	6.4562e-09	0.225518	2.72128e-07	0.549328	1.8297e-41	-0.139534	0.00160092	0.748852	1.2419e-92	0.143901	0.00113177	0.020239	0.648722
SLFN13	brown	-0.067708	0.12712	0.304174	2.34187e-12	0.276106	2.33493e-10	0.397083	1.13491e-20	0.698634	9.65889e-76	0.474769	5.6262e-30	-0.0154103	0.728713	0.520625	1.05753e-36	-0.0372968	0.40109	-0.113841	0.0101576
SNX10	brown	0.0751754	0.0902155	0.139454	0.00161091	0.106734	0.0159961	0.116755	0.00837293	0.465099	1.10474e-28	0.000346787	0.993773	0.0628584	0.156757	0.408127	7.49735e-22	-0.0227161	0.609137	0.282361	8.74737e-11
SOD2	brown	0.0617921	0.163923	0.145785	0.000971648	0.127075	0.0040847	0.106749	0.0159818	0.35499	1.45933e-16	-0.00892983	0.840718	-0.00211134	0.962101	0.515011	8.00845e-36	0.0846915	0.0562027	0.3868	1.30202e-19
SPHK1	brown	0.18981	1.62486e-05	0.221076	4.70663e-07	-0.116643	0.00843599	0.1697	0.000119512	-0.161186	0.000260732	0.309464	9.28647e-13	0.293995	1.31823e-11	0.46242	2.47891e-28	0.543492	1.8535e-40	0.0858247	0.0529774
SPI1	brown	0.115317	0.0092152	0.451908	5.51824e-27	-0.110291	0.012783	0.237852	5.59961e-08	0.226263	2.47971e-07	0.275433	2.59107e-10	0.272485	4.07608e-10	0.862659	3.34234e-152	0.351696	2.89048e-16	0.19687	7.65797e-06
SPN	brown	-0.0519042	0.242435	0.658816	1.15013e-64	0.172849	8.86928e-05	0.389888	6.31526e-20	0.459488	5.95367e-28	0.310137	8.24507e-13	-0.0254434	0.566841	0.861072	4.96974e-151	0.170689	0.000108884	-0.000887753	0.98406
SPON2	brown	0.0971169	0.0284626	-0.0748233	0.0917372	-0.0432322	0.330345	0.0145403	0.743475	-0.0576211	0.19433	0.0616856	0.164652	0.191365	1.38009e-05	0.197189	7.39745e-06	0.403413	2.42125e-21	0.458214	8.69061e-28
SSPN	brown	-0.0454229	0.306405	-0.0411762	0.353881	0.363999	2.16073e-17	0.59576	3.22081e-50	0.503922	3.91662e-34	0.12976	0.00335985	0.213222	1.20626e-06	0.465107	1.10209e-28	0.434109	8.30566e-25	0.164912	0.000186193
STAB1	brown	0.00319026	0.942762	-0.00972278	0.826789	0.11785	0.00777797	0.696105	5.52498e-75	0.290873	2.20927e-11	0.447091	2.20717e-26	0.304514	2.208e-12	0.573367	8.02201e-46	0.629522	1.53944e-57	0.100817	0.0229218
STAT4	brown	0.0731759	0.0991322	0.462576	2.36483e-28	-0.0982151	0.026709	0.401859	3.54898e-21	0.278621	1.57808e-10	0.483032	4.09427e-31	0.117506	0.00796048	0.722058	3.71901e-83	0.320807	1.19915e-13	0.133277	0.00258739
STX4	brown	0.112519	0.0110737	0.211015	1.56154e-06	-0.0602983	0.174374	0.363096	2.62408e-17	0.46399	1.545e-28	0.650551	1.41709e-62	0.501171	1.00574e-33	0.531602	1.80647e-38	0.267971	8.06991e-10	0.0605729	0.172416
SYTL1	brown	0.103577	0.0194209	0.399304	6.62501e-21	-0.172118	9.50964e-05	0.108719	0.0141252	-0.123676	0.00520386	0.592369	1.57017e-49	0.224487	3.09334e-07	0.364413	1.97652e-17	0.276245	2.28513e-10	0.0471275	0.288589
SYTL3	brown	-0.0398288	0.369865	0.167573	0.00014574	0.1661	0.00016698	0.327876	3.20303e-14	0.398163	8.7399e-21	0.327216	3.6285e-14	0.203086	3.85982e-06	0.390344	5.6708e-20	0.140351	0.00150149	0.0118231	0.790166
TACC3	brown	0.227114	2.22884e-07	0.41018	4.47268e-22	-0.0664785	0.134187	0.182518	3.43516e-05	-0.0203264	0.647309	0.437431	3.33182e-25	0.292276	1.7531e-11	0.650752	1.26331e-62	0.477704	2.23649e-30	0.151212	0.000619751
TAGAP	brown	-0.0815256	0.066086	0.460591	4.28581e-28	0.296082	9.30046e-12	0.272995	3.77025e-10	0.252704	7.4112e-09	0.111677	0.0116937	-0.147726	0.000828756	0.763838	1.78554e-98	0.192977	1.16347e-05	0.0631638	0.154749
TAP1	brown	0.0255617	0.565038	0.570942	2.29284e-45	0.25363	6.50424e-09	0.364819	1.81058e-17	0.519922	1.36523e-36	0.283347	7.47574e-11	0.150356	0.000665968	0.763794	1.85876e-98	0.103324	0.0197214	-0.0607079	0.17146
TAP2	brown	0.0367821	0.407624	0.510552	3.89281e-35	0.275184	2.69297e-10	0.5907	3.39932e-49	0.532132	1.47867e-38	0.39683	1.20643e-20	0.0549545	0.215821	0.750787	2.30907e-93	0.24513	2.11302e-08	-0.0819159	0.0647952
TAPBP	brown	0.0153378	0.729939	0.380791	5.21017e-19	0.108864	0.0139965	0.394531	2.09652e-20	0.581942	1.82343e-47	0.378271	9.23968e-19	0.257182	3.92434e-09	0.667337	6.83857e-67	0.176038	6.52266e-05	0.0483106	0.276643
TBC1D10C	brown	0.132565	0.00272923	0.722007	3.86689e-83	-0.229797	1.58822e-07	0.156604	0.000390598	0.150004	0.000685882	0.565764	2.09614e-44	0.159032	0.000315726	0.759377	1.08526e-96	0.172743	8.95992e-05	0.0808417	0.0683987
TBX21	brown	0.00946853	0.83125	0.419332	4.28357e-23	-0.0424426	0.339262	0.465037	1.12565e-28	0.30474	2.12321e-12	0.466164	7.99558e-29	0.161803	0.000246722	0.607764	1.01293e-52	0.258244	3.36942e-09	-0.0427718	0.335526
TBXAS1	brown	-0.0151939	0.732376	0.308665	1.06918e-12	0.204466	3.30572e-06	0.379967	6.2861e-19	0.390748	5.15444e-20	0.159655	0.000298801	0.16574	0.000172593	0.837095	6.43896e-135	0.309156	9.80543e-13	0.138828	0.00169163
TCF7	brown	0.0486048	0.273725	0.3955	1.6616e-20	0.111115	0.0121253	0.0837234	0.0590854	-0.141793	0.00133966	0.160177	0.000285265	0.00113779	0.979571	0.441425	1.09612e-25	0.326369	4.25639e-14	0.0222774	0.61607
TCIRG1	brown	0.216582	8.09907e-07	0.385102	1.9322e-19	-0.183573	3.08799e-05	0.196969	7.57581e-06	0.00825061	0.85269	0.70793	1.3505e-78	0.347933	6.24776e-16	0.524262	2.79098e-37	0.343455	1.5427e-15	0.0819992	0.0645226
TGFBI	brown	0.117182	0.00813593	0.0544679	0.21992	-0.132159	0.00281346	0.252257	7.89116e-09	-0.0527346	0.234972	0.034055	0.44329	0.297387	7.4683e-12	0.445059	3.93576e-26	0.604532	4.89533e-52	0.506118	1.83345e-34
TGM2	brown	0.0716614	0.106342	0.0940747	0.0338451	0.0474823	0.284971	0.484479	2.56822e-31	0.35127	3.15551e-16	0.166535	0.000160423	0.357	9.57988e-17	0.572763	1.04262e-45	0.506981	1.35867e-34	0.364789	1.82242e-17
THEMIS	brown	-0.00918897	0.83616	0.718294	6.49795e-82	0.126553	0.00424106	0.276933	2.05341e-10	0.285707	5.12052e-11	0.160713	0.000271974	-0.0842764	0.057424	0.822064	4.25106e-126	0.181263	3.89602e-05	0.103635	0.019353
THEMIS2	brown	0.0315976	0.476899	0.305866	1.74573e-12	0.23	1.54789e-07	0.405896	1.3087e-21	0.232904	1.06722e-07	0.386928	1.26374e-19	0.143817	0.0011395	0.754349	1.00047e-94	0.433895	8.80636e-25	0.125271	0.00464812
TIGIT	brown	0.129583	0.00340393	0.812701	5.15645e-121	-0.0977596	0.0274246	0.109092	0.0137963	0.120542	0.00647326	0.232364	1.14406e-07	-0.0342405	0.440809	0.796421	8.01827e-113	0.156864	0.000381852	0.133452	0.00255361
TIMD4	brown	-0.0974379	0.0279401	0.172614	9.0704e-05	0.223281	3.59112e-07	-0.0688381	0.120883	0.120586	0.00645351	0.146762	0.000897112	-0.175375	6.95613e-05	0.0966978	0.0291574	-0.263923	1.47306e-09	-0.173385	8.42622e-05
TLR10	brown	0.0194457	0.66162	0.513999	1.14869e-35	0.0941467	0.0337084	0.176896	5.99933e-05	0.204655	3.23611e-06	0.211998	1.39241e-06	-0.0933265	0.0352947	0.717791	9.4844e-82	0.148201	0.000796877	0.119106	0.00714267
TLR2	brown	0.0467602	0.292368	0.391956	3.87286e-20	0.215326	9.40623e-07	0.206497	2.62655e-06	0.223334	3.5675e-07	0.230035	1.54094e-07	-0.10301	0.0200991	0.776754	7.17276e-104	0.24638	1.78169e-08	0.205468	2.95195e-06
TLR5	brown	-0.0323242	0.466819	0.1359	0.00212079	0.388684	8.38122e-20	0.398451	8.15135e-21	0.187968	1.96856e-05	0.168514	0.000133533	0.0092599	0.834914	0.587188	1.70353e-48	0.463515	1.783e-28	0.254964	5.38508e-09
TLR6	brown	0.0641527	0.148379	0.397436	1.04229e-20	0.204762	3.1973e-06	0.292087	1.80856e-11	0.228536	1.86354e-07	0.36591	1.42983e-17	-0.10168	0.021773	0.813218	2.74684e-121	0.345227	1.08069e-15	0.144394	0.00108766
TLR7	brown	-0.0600386	0.17624	0.289595	2.72451e-11	0.336667	5.90764e-15	0.359668	5.45361e-17	0.404048	2.06993e-21	0.0392015	0.377457	-0.0685246	0.122588	0.768859	1.5697e-100	0.255792	4.78681e-09	0.14116	0.00140859
TLR8	brown	-0.0355951	0.422934	0.349801	4.26693e-16	0.337545	4.97568e-15	0.348613	5.43919e-16	0.381784	4.15098e-19	0.0979769	0.0270812	-0.0528434	0.234007	0.830786	4.13719e-131	0.260587	2.40075e-09	0.128712	0.00362765
TM6SF1	brown	-0.160989	0.000265364	0.155982	0.000412257	0.536094	3.27229e-39	0.449997	9.59022e-27	0.3664	1.28551e-17	0.116567	0.00847871	-0.159034	0.000315652	0.633276	2.07522e-58	0.27967	1.3384e-10	0.0397256	0.371107
TMC8	brown	0.106661	0.016069	0.665307	2.35487e-66	-0.12034	0.00656353	0.286171	4.75176e-11	0.245476	2.01567e-08	0.605779	2.67226e-52	0.116822	0.00833508	0.854985	1.14635e-146	0.282751	8.22051e-11	0.0942516	0.03351
TMIGD2	brown	0.0129764	0.770246	0.138947	0.00167604	-0.209438	1.87469e-06	0.105015	0.0177886	0.0145986	0.742484	0.203671	3.61483e-06	0.327815	3.24023e-14	0.392029	3.80632e-20	0.268327	7.65054e-10	0.170877	0.000106966
TNFAIP3	brown	-0.0793234	0.0737701	0.264639	1.32537e-09	0.34215	2.00236e-15	0.611471	1.62592e-53	0.469431	2.94451e-29	0.363778	2.26591e-17	0.0370114	0.404704	0.683338	2.8121e-71	0.354678	1.55749e-16	0.000265265	0.995237
TNFAIP8	brown	-0.0434212	0.328233	0.216538	8.1413e-07	0.22064	4.96346e-07	0.369973	5.88641e-18	0.497944	3.00837e-33	0.172405	9.2536e-05	0.167762	0.00014321	0.626081	9.43887e-57	0.27832	1.65408e-10	0.267443	8.73359e-10
TNFAIP8L2	brown	0.117812	0.00779782	0.496087	5.62073e-33	-0.183997	2.95819e-05	0.238944	4.84796e-08	0.220899	4.80911e-07	0.185645	2.50067e-05	0.278263	1.66883e-10	0.83147	1.62671e-131	0.299812	4.95143e-12	0.156876	0.000381446
TNFRSF11B	brown	-0.0951738	0.031808	-0.0304978	0.492379	0.314916	3.50994e-13	0.361245	3.89991e-17	0.46556	9.60433e-29	-0.00947013	0.831221	0.0765657	0.0844035	0.322777	8.32987e-14	0.108334	0.0144728	0.0582468	0.189523
TNFRSF17	brown	0.121564	0.00603144	0.453372	3.60572e-27	-0.187183	2.13508e-05	-0.0598501	0.177604	-0.131459	0.00296386	0.0513756	0.247272	-0.0374905	0.398646	0.438563	2.43469e-25	0.151294	0.000615521	0.200013	5.43039e-06
TNFRSF18	brown	0.207632	2.30723e-06	0.387841	1.02114e-19	-0.424273	1.17112e-23	0.0196979	0.657508	-0.149789	0.000698338	0.375575	1.69627e-18	0.337185	5.33895e-15	0.491173	2.88518e-32	0.301028	4.02376e-12	0.186952	2.18652e-05
TNFRSF1B	brown	0.022595	0.611048	0.340706	2.66809e-15	0.137634	0.00185595	0.620916	1.37618e-55	0.42199	2.13782e-23	0.294533	1.20519e-11	0.280333	1.20582e-10	0.846593	5.72623e-141	0.491094	2.96214e-32	0.0768884	0.0830988
TNFRSF9	brown	0.114143	0.00995836	0.816242	6.66934e-123	-0.0544729	0.219878	0.0221723	0.617737	0.122297	0.00573177	0.168873	0.000129133	-0.0472048	0.287799	0.720528	1.19638e-82	0.0786754	0.0761652	0.123395	0.00530795
TNFSF13B	brown	0.153075	0.00052926	0.490967	3.08849e-32	-0.0284556	0.521822	0.22839	1.89819e-07	0.12101	0.0062673	0.130862	0.00309783	0.0690324	0.119834	0.844634	1.09458e-139	0.414316	1.56335e-22	0.288507	3.25351e-11
TNFSF14	brown	0.249556	1.15022e-08	0.343703	1.46807e-15	-0.333909	1.01e-14	-0.117269	0.00808875	-0.0104717	0.813683	0.375893	1.57955e-18	-0.00911289	0.837498	0.409042	5.95853e-22	0.0837931	0.058874	0.338394	4.21174e-15
TNFSF8	brown	-0.0966159	0.0292949	0.384035	2.4736e-19	0.310383	7.89279e-13	0.443316	6.44213e-26	0.431788	1.56291e-24	0.148632	0.000768926	-0.0575839	0.194619	0.838581	7.72692e-136	0.305176	1.9684e-12	0.108171	0.0146217
TNFSF9	brown	0.0569108	0.199896	0.271146	4.99818e-10	-0.249363	1.18149e-08	0.0816706	0.0656039	0.372578	3.31062e-18	0.16723	0.000150453	0.28686	4.25139e-11	0.440329	1.48931e-25	0.0233957	0.598468	0.160607	0.000274561
TNNI2	brown	0.117236	0.00810665	0.284772	5.9514e-11	-0.188828	1.80033e-05	-0.0232531	0.600699	-0.0967167	0.0291257	0.28165	9.79138e-11	0.348392	5.6904e-16	0.375278	1.81289e-18	0.206742	2.55422e-06	0.0713461	0.107894
TOP2A	brown	0.159903	0.000292295	0.241413	3.48959e-08	0.174438	7.61557e-05	0.214726	1.00998e-06	0.13073	0.0031284	0.126939	0.00412487	0.137226	0.00191546	0.524337	2.715e-37	0.42533	8.84789e-24	0.189607	1.65976e-05
TOX	brown	0.0292481	0.51029	0.755507	3.56279e-95	0.152418	0.000559672	0.211642	1.45144e-06	0.229036	1.74914e-07	0.164897	0.000186445	-0.0599304	0.177022	0.752243	6.43946e-94	0.179528	4.63097e-05	0.0901392	0.0420755
TPI1	brown	-0.0639253	0.149826	-0.136109	0.00208715	0.364774	1.82812e-17	0.34147	2.29237e-15	0.508524	7.93114e-35	0.043528	0.327043	0.501517	8.93692e-34	0.339654	3.28528e-15	0.243097	2.78284e-08	0.219786	5.5064e-07
TPX2	brown	0.236815	6.41803e-08	0.224768	2.98751e-07	0.0140965	0.751042	0.12199	0.00585588	-0.017846	0.687929	0.119167	0.007113	0.244656	2.25367e-08	0.475849	4.01068e-30	0.489633	4.79263e-32	0.267923	8.12785e-10
TRADD	brown	-0.0446862	0.314324	0.0976793	0.0275525	0.110939	0.0122633	0.410295	4.34548e-22	0.63796	1.63626e-59	0.354063	1.77028e-16	0.533881	7.61584e-39	0.439064	2.11828e-25	0.122662	0.00558764	0.014771	0.739551
TRAF2	brown	0.0434393	0.328031	0.276735	2.11756e-10	0.106863	0.0158688	0.224686	3.018e-07	0.326066	4.5062e-14	0.465471	9.86829e-29	0.364797	1.81918e-17	0.422958	1.65725e-23	0.114452	0.00975761	-0.17256	9.11792e-05
TRAF3IP3	brown	0.0644045	0.146789	0.735989	6.13817e-88	0.0190822	0.667563	0.240726	3.82499e-08	0.262539	1.80543e-09	0.522856	4.6807e-37	-0.0617792	0.164012	0.848563	2.82604e-142	0.155188	0.000441585	0.0361575	0.415639
TRAT1	brown	0.034038	0.443517	0.763952	1.60525e-98	0.035596	0.422922	0.217884	6.92872e-07	0.227391	2.15263e-07	0.182511	3.4377e-05	-0.0602473	0.17474	0.820268	4.23448e-125	0.179732	4.53814e-05	0.111912	0.0115178
TREM1	brown	0.180223	4.32208e-05	-0.0400708	0.366962	-0.0422413	0.341559	0.0402677	0.36461	-0.0804791	0.0696513	0.0259288	0.559462	0.143931	0.00112906	0.299897	4.88022e-12	0.347636	6.63639e-16	0.254457	5.78663e-09
TREM2	brown	0.0828721	0.0617204	0.329082	2.54844e-14	-0.150227	0.00067322	0.0264586	0.551462	0.175631	6.78563e-05	0.0167804	0.70567	0.231516	1.27553e-07	0.688101	1.22667e-72	0.178897	4.92916e-05	0.225756	2.64184e-07
TREML1	brown	0.105499	0.0172679	0.332197	1.40495e-14	-0.170937	0.000106361	0.0373308	0.40066	0.0849753	0.0553799	0.621534	1.00094e-55	-0.0505778	0.254698	0.46868	3.7085e-29	0.0813669	0.066617	0.0492953	0.266958
TRIM14	brown	-0.0682189	0.12427	0.284543	6.17394e-11	0.312372	5.5408e-13	0.385029	1.96516e-19	0.688547	9.11825e-73	0.259475	2.8208e-09	0.0600782	0.175955	0.692471	6.56429e-74	0.158753	0.000323583	0.128519	0.00367902
TRIM22	brown	-0.0915265	0.0389998	0.374466	2.17439e-18	0.404812	1.7129e-21	0.573046	9.22452e-46	0.539904	7.52593e-40	0.389789	6.46417e-20	-0.04278	0.335432	0.703032	4.4503e-77	0.270998	5.11176e-10	0.020197	0.649403
TROAP	brown	0.316503	2.63424e-13	0.283149	7.71588e-11	-0.248243	1.37928e-08	-0.104351	0.0185274	-0.216164	8.51313e-07	0.466502	7.21328e-29	0.282723	8.25795e-11	0.314668	3.67012e-13	0.31832	1.89247e-13	0.181051	3.97968e-05
TRPM2	brown	0.105012	0.0177922	0.44591	3.09026e-26	0.00185246	0.966745	0.213781	1.12941e-06	0.172824	8.89095e-05	0.353852	1.84961e-16	0.161953	0.000243412	0.847163	2.40769e-141	0.364205	2.06698e-17	0.208814	2.01451e-06
TYMP	brown	0.148806	0.000757915	0.433359	1.01924e-24	-0.22067	4.9451e-07	0.216775	7.91432e-07	0.358515	6.96186e-17	0.464721	1.23856e-28	0.436024	4.91107e-25	0.706802	3.03872e-78	0.219506	5.69658e-07	0.189494	1.67952e-05
TYROBP	brown	0.0677435	0.12692	0.418114	5.87718e-23	-0.158118	0.000342155	0.217509	7.24744e-07	0.224514	3.08294e-07	0.131483	0.00295855	0.360139	4.93508e-17	0.819354	1.34936e-124	0.321289	1.09708e-13	0.185841	2.45098e-05
UBASH3A	brown	0.076298	0.0854987	0.818381	4.60843e-124	-0.0791121	0.0745442	0.18047	4.21718e-05	0.178678	5.03664e-05	0.375946	1.56081e-18	0.0385112	0.385922	0.82623	1.86041e-128	0.180143	4.35637e-05	0.100133	0.0238697
UBD	brown	-0.00626709	0.887834	0.480446	9.36891e-31	0.0953845	0.0314297	0.189578	1.66486e-05	0.573136	8.86843e-46	0.168335	0.000135775	-0.105114	0.0176814	0.622975	4.7571e-56	-0.142014	0.00131629	0.0560549	0.206754
UBE2L6	brown	-0.0322437	0.467931	0.416465	9.00204e-23	0.380938	5.0376e-19	0.290322	2.41851e-11	0.290308	2.42388e-11	0.0324082	0.465661	0.186225	2.35633e-05	0.607783	1.00367e-52	0.166537	0.000160388	0.0380352	0.391824
UNC13D	brown	0.188067	1.94835e-05	0.536499	2.80141e-39	-0.153668	0.000503174	0.212485	1.31524e-06	0.131451	0.00296562	0.64755	7.84638e-62	0.220164	5.25972e-07	0.750681	2.53296e-93	0.311051	7.01063e-13	0.0605045	0.172903
VAV1	brown	0.0474053	0.285754	0.547582	3.676e-41	0.0748351	0.0916859	0.320165	1.34959e-13	0.319301	1.58169e-13	0.307148	1.39539e-12	0.100251	0.0237035	0.94749	3.42972e-253	0.327479	3.45276e-14	0.175513	6.86388e-05
VCAN	brown	0.0392432	0.37695	-0.0144735	0.744612	0.156543	0.000392678	0.443924	5.4259e-26	0.189099	1.75025e-05	0.0614667	0.166159	0.161806	0.000246639	0.450612	8.03046e-27	0.618321	5.18946e-55	0.219329	5.82027e-07
VNN2	brown	0.00456596	0.918153	0.333161	1.167e-14	0.191737	1.32685e-05	0.269399	6.51074e-10	0.17454	7.54067e-05	0.15363	0.000504791	0.0244543	0.582018	0.59826	9.89875e-51	0.316754	2.51685e-13	0.205608	2.90562e-06
VSIG1	brown	0.0319114	0.472531	0.038063	0.391478	-0.101583	0.021899	0.181347	3.86365e-05	0.104859	0.0179601	0.213204	1.20871e-06	0.167941	0.000140842	0.291612	1.95609e-11	0.343139	1.64339e-15	0.420054	3.54859e-23
VSIG4	brown	0.0818717	0.0649406	0.189873	1.61421e-05	0.18243	3.46574e-05	0.334776	8.53778e-15	0.23351	9.86871e-08	0.100326	0.0235981	0.167649	0.000144713	0.763824	1.80873e-98	0.48882	6.25765e-32	0.277695	1.8237e-10
WAS	brown	0.110971	0.0122378	0.586311	2.53994e-48	-0.141	0.00142654	0.285554	5.24892e-11	0.27075	5.30776e-10	0.365912	1.42911e-17	0.237819	5.62409e-08	0.91088	5.0215e-197	0.337162	5.36321e-15	0.173711	8.16698e-05
WIPF1	brown	-0.032808	0.460173	0.459902	5.26333e-28	0.365712	1.49225e-17	0.576895	1.71409e-46	0.472395	1.17893e-29	0.27676	2.10959e-10	-0.0430285	0.332631	0.814058	9.84823e-122	0.353552	1.96861e-16	-0.0324465	0.465134
WNT10A	brown	0.129325	0.00346883	0.450934	7.31654e-27	-0.0337657	0.447176	-0.0377758	0.395065	-0.127885	0.00385254	0.197438	7.19989e-06	0.113757	0.0102136	0.368788	7.63503e-18	0.20371	3.59919e-06	0.133398	0.00256401
WNT5A	brown	0.0869084	0.050039	-0.0167739	0.705777	0.154106	0.000484633	0.120232	0.00661284	-0.131358	0.00298625	0.0263887	0.552514	0.00750649	0.865844	0.315792	2.99634e-13	0.459394	6.12251e-28	0.246892	1.66102e-08
XCL1	brown	0.175817	6.6644e-05	0.677464	1.23431e-69	-0.252393	7.74195e-09	-0.0393929	0.375131	0.0476644	0.283126	0.125469	0.00458301	0.0987326	0.0259154	0.592757	1.311e-49	0.0897703	0.042927	0.184789	2.72924e-05
XCL2	brown	0.170402	0.000111877	0.599823	4.70765e-51	-0.269579	6.33607e-10	0.0457481	0.302951	0.0870396	0.0496926	0.163532	0.000211099	0.148389	0.000784544	0.601723	1.89766e-51	0.104253	0.0186386	0.141248	0.00139881
XCR1	brown	-0.0954531	0.0313074	0.545234	9.33021e-41	0.155626	0.000425191	0.27088	5.2041e-10	0.215591	9.11426e-07	0.103983	0.0189482	-0.0998827	0.0242242	0.689021	6.64982e-73	0.225885	2.59962e-07	0.11193	0.0115041
XRCC2	brown	0.152729	0.000545075	0.245671	1.96293e-08	0.142784	0.00123793	0.125664	0.00451984	0.0676496	0.127449	0.500895	1.10523e-33	0.0220876	0.61908	0.374178	2.31863e-18	0.265666	1.13831e-09	0.0196107	0.658929
ZAP70	brown	0.107366	0.0153788	0.640963	3.13762e-60	-0.198581	6.35548e-06	0.230197	1.50941e-07	0.16216	0.000238936	0.709292	5.04558e-79	0.12155	0.0060373	0.692681	5.69476e-74	0.200399	5.20385e-06	0.0322909	0.467279
ZBP1	brown	0.159234	0.000310143	0.722717	2.24182e-83	-0.210369	1.68317e-06	0.0434303	0.328132	-0.0128506	0.772412	0.47758	2.32534e-30	0.0117193	0.791966	0.695865	6.51133e-75	0.178377	5.18825e-05	0.125697	0.00450932

## Sheet: Supplement Table5
Supplement Table 5. Comprehensive functional enrichment analysis of CD8+ T cell related genes.
Category	ID	Description	GeneRatio	BgRatio	pvalue	p.adjust	qvalue	geneID	Count
c2.cp.kegg	KEGG_CYTOKINE_CYTOKINE_RECEPTOR_INTERACTION	KEGG_CYTOKINE_CYTOKINE_RECEPTOR_INTERACTION	68/320	265/5245	1.84795e-26	2.58712e-24	2.23699e-24	CCL20/CCL22/CCL3/CCR1/CCR2/CCR4/CCR5/CCR7/CD27/CD40/CD40LG/CD70/CSF1/CSF1R/CSF2RA/CSF2RB/CSF3R/CX3CR1/CXCL1/CXCL10/CXCL11/CXCL12/CXCL13/CXCL5/CXCL6/CXCL9/CXCR3/CXCR4/CXCR6/EGFR/FAS/FASLG/IFNAR2/IFNG/IFNGR2/IL10/IL10RA/IL10RB/IL12RB1/IL12RB2/IL15/IL15RA/IL18R1/IL20RB/IL21R/IL24/IL2RA/IL2RB/IL2RG/IL7/IL7R/LTA/LTB/OSM/OSMR/RELT/TNFRSF11B/TNFRSF17/TNFRSF18/TNFRSF1B/TNFRSF9/TNFSF13B/TNFSF14/TNFSF8/TNF…	68
c2.cp.kegg	KEGG_PRIMARY_IMMUNODEFICIENCY	KEGG_PRIMARY_IMMUNODEFICIENCY	20/320	35/5245	4.03391e-16	2.82374e-14	2.44158e-14	ADA/BTK/CD3D/CD3E/CD4/CD40/CD40LG/CD79A/CD8A/CD8B/CIITA/ICOS/IL2RG/IL7R/JAK3/LCK/PTPRC/TAP1/TAP2/ZAP70	20
c2.cp.kegg	KEGG_HEMATOPOIETIC_CELL_LINEAGE	KEGG_HEMATOPOIETIC_CELL_LINEAGE	25/320	87/5245	2.33667e-11	1.09045e-09	9.42868e-10	CD14/CD2/CD22/CD33/CD37/CD38/CD3D/CD3E/CD3G/CD4/CD44/CD5/CD7/CD8A/CD8B/CSF1/CSF1R/CSF2RA/CSF3R/FCGR1A/IL2RA/IL7/IL7R/ITGA4/ITGAM	25
c2.cp.kegg	KEGG_NATURAL_KILLER_CELL_MEDIATED_CYTOTOXICITY	KEGG_NATURAL_KILLER_CELL_MEDIATED_CYTOTOXICITY	30/320	137/5245	3.88593e-10	1.14399e-08	9.89163e-09	BID/CD244/CD247/CD48/FAS/FASLG/FCER1G/FCGR3A/FCGR3B/GZMB/HCST/ICAM1/IFNAR2/IFNG/IFNGR2/ITGAL/ITGB2/KLRD1/LCK/LCP2/MICB/NCR3/NFATC2/PIK3CG/PRF1/RAC2/SH2D1A/TYROBP/VAV1/ZAP70	30
c2.cp.kegg	KEGG_CHEMOKINE_SIGNALING_PATHWAY	KEGG_CHEMOKINE_SIGNALING_PATHWAY	36/320	189/5245	4.08567e-10	1.14399e-08	9.89163e-09	ADCY7/ARRB2/CCL20/CCL22/CCL3/CCR1/CCR2/CCR4/CCR5/CCR7/CX3CR1/CXCL1/CXCL10/CXCL11/CXCL12/CXCL13/CXCL5/CXCL6/CXCL9/CXCR3/CXCR4/CXCR6/DOCK2/FGR/HCK/ITK/JAK3/NCF1/PIK3CG/PLCB2/RAC2/VAV1/WAS/XCL1/XCL2/XCR1	36
c2.cp.kegg	KEGG_T_CELL_RECEPTOR_SIGNALING_PATHWAY	KEGG_T_CELL_RECEPTOR_SIGNALING_PATHWAY	26/320	108/5245	6.91061e-10	1.61248e-08	1.39425e-08	CARD11/CD247/CD28/CD3D/CD3E/CD3G/CD4/CD40LG/CD8A/CD8B/CTLA4/ICOS/IFNG/IL10/ITK/LCK/LCP2/MAP3K14/NFATC2/NFKBIE/PDCD1/PIK3CG/PRKCQ/PTPRC/VAV1/ZAP70	26
c2.cp.kegg	KEGG_CELL_ADHESION_MOLECULES_CAMS	KEGG_CELL_ADHESION_MOLECULES_CAMS	28/320	133/5245	3.98775e-09	7.97551e-08	6.89612e-08	CADM1/CADM3/CD2/CD22/CD28/CD4/CD40/CD40LG/CD6/CD86/CD8A/CD8B/CTLA4/ICAM1/ICAM3/ICOS/ITGA4/ITGAL/ITGAM/ITGB2/PDCD1/PDCD1LG2/PTPRC/SDC3/SELPLG/SIGLEC1/SPN/VCAN	28
c2.cp.kegg	KEGG_COMPLEMENT_AND_COAGULATION_CASCADES	KEGG_COMPLEMENT_AND_COAGULATION_CASCADES	18/320	69/5245	8.46929e-08	1.48212e-06	1.28154e-06	C1QA/C1QB/C1QC/C1R/C1S/C2/C3/C3AR1/C4A/C4B/C5AR1/CFB/CFD/PLAU/PLAUR/PROS1/SERPINA1/SERPINA5	18
c2.cp.kegg	KEGG_INTESTINAL_IMMUNE_NETWORK_FOR_IGA_PRODUCTION	KEGG_INTESTINAL_IMMUNE_NETWORK_FOR_IGA_PRODUCTION	14/320	48/5245	5.41553e-07	8.42416e-06	7.28405e-06	CD28/CD40/CD40LG/CD86/CXCL12/CXCR4/ICOS/IL10/IL15/IL15RA/ITGA4/MAP3K14/TNFRSF17/TNFSF13B	14
c2.cp.kegg	KEGG_JAK_STAT_SIGNALING_PATHWAY	KEGG_JAK_STAT_SIGNALING_PATHWAY	26/320	155/5245	1.69534e-06	2.37348e-05	2.05225e-05	CSF2RA/CSF2RB/CSF3R/IFNAR2/IFNG/IFNGR2/IL10/IL10RA/IL10RB/IL12RB1/IL12RB2/IL15/IL15RA/IL20RB/IL21R/IL24/IL2RA/IL2RB/IL2RG/IL7/IL7R/JAK3/OSM/OSMR/PIK3CG/STAT4	26
c2.cp.kegg	KEGG_LEISHMANIA_INFECTION	KEGG_LEISHMANIA_INFECTION	16/320	72/5245	4.55666e-06	5.79939e-05	5.01451e-05	C3/CYBA/FCGR1A/FCGR2A/FCGR3A/FCGR3B/IFNG/IFNGR2/IL10/ITGA4/ITGAM/ITGB2/NCF1/NCF2/NCF4/TLR2	16
c2.cp.kegg	KEGG_ALLOGRAFT_REJECTION	KEGG_ALLOGRAFT_REJECTION	10/320	37/5245	4.92177e-05	0.000574207	0.000496494	CD28/CD40/CD40LG/CD86/FAS/FASLG/GZMB/IFNG/IL10/PRF1	10
c2.cp.kegg	KEGG_TOLL_LIKE_RECEPTOR_SIGNALING_PATHWAY	KEGG_TOLL_LIKE_RECEPTOR_SIGNALING_PATHWAY	17/320	102/5245	0.000120918	0.00130219	0.00112595	CCL3/CD14/CD40/CD86/CXCL10/CXCL11/CXCL9/IFNAR2/IRF7/LBP/LY96/PIK3CG/TLR2/TLR5/TLR6/TLR7/TLR8	17
c2.cp.kegg	KEGG_LEUKOCYTE_TRANSENDOTHELIAL_MIGRATION	KEGG_LEUKOCYTE_TRANSENDOTHELIAL_MIGRATION	18/320	116/5245	0.000197023	0.00197023	0.00170358	CXCL12/CXCR4/CYBA/CYBB/ICAM1/ITGA4/ITGAL/ITGAM/ITGB2/ITK/NCF1/NCF2/NCF4/PIK3CG/RAC2/RHOH/SIPA1/VAV1	18
c2.cp.kegg	KEGG_SYSTEMIC_LUPUS_ERYTHEMATOSUS	KEGG_SYSTEMIC_LUPUS_ERYTHEMATOSUS	20/320	139/5245	0.000252472	0.00235641	0.00203749	C1QA/C1QB/C1QC/C1R/C1S/C2/C3/C4A/C4B/CD28/CD40/CD40LG/CD86/FCGR1A/FCGR2A/FCGR2B/FCGR3A/FCGR3B/IFNG/IL10	20
c2.cp.kegg	KEGG_B_CELL_RECEPTOR_SIGNALING_PATHWAY	KEGG_B_CELL_RECEPTOR_SIGNALING_PATHWAY	13/320	75/5245	0.000514377	0.0045008	0.00389167	BTK/CARD11/CD22/CD72/CD79A/FCGR2B/INPP5D/LILRB3/NFATC2/NFKBIE/PIK3CG/RAC2/VAV1	13
c2.cp.kegg	KEGG_AUTOIMMUNE_THYROID_DISEASE	KEGG_AUTOIMMUNE_THYROID_DISEASE	10/320	52/5245	0.000985389	0.00811497	0.0070167	CD28/CD40/CD40LG/CD86/CTLA4/FAS/FASLG/GZMB/IL10/PRF1	10
c2.cp.kegg	KEGG_NOD_LIKE_RECEPTOR_SIGNALING_PATHWAY	KEGG_NOD_LIKE_RECEPTOR_SIGNALING_PATHWAY	11/320	62/5245	0.00112557	0.00875442	0.00756961	BIRC3/CARD9/CASP1/CXCL1/MEFV/NLRC4/NLRP3/NOD2/PSTPIP1/PYCARD/TNFAIP3	11
c2.cp.kegg	KEGG_FC_GAMMA_R_MEDIATED_PHAGOCYTOSIS	KEGG_FC_GAMMA_R_MEDIATED_PHAGOCYTOSIS	14/320	96/5245	0.00185753	0.0136871	0.0118347	DOCK2/FCGR1A/FCGR2A/FCGR2B/FCGR3A/HCK/INPP5D/NCF1/PIK3CG/PTPRC/RAC2/SPHK1/VAV1/WAS	14
c2.cp.kegg	KEGG_ANTIGEN_PROCESSING_AND_PRESENTATION	KEGG_ANTIGEN_PROCESSING_AND_PRESENTATION	13/320	88/5245	0.00238001	0.0166601	0.0144053	B2M/CD4/CD74/CD8A/CD8B/CIITA/CTSS/HSPA6/KLRD1/LTA/TAP1/TAP2/TAPBP	13
c2.cp.kegg	KEGG_GRAFT_VERSUS_HOST_DISEASE	KEGG_GRAFT_VERSUS_HOST_DISEASE	8/320	41/5245	0.00285383	0.0190255	0.0164507	CD28/CD86/FAS/FASLG/GZMB/IFNG/KLRD1/PRF1	8
c2.cp.kegg	KEGG_TYPE_I_DIABETES_MELLITUS	KEGG_TYPE_I_DIABETES_MELLITUS	8/320	43/5245	0.00389402	0.0247801	0.0214264	CD28/CD86/FAS/FASLG/GZMB/IFNG/LTA/PRF1	8
c5.go	GO_T_CELL_ACTIVATION	GO_T_CELL_ACTIVATION	128/638	483/19276	3.2701e-80	1.52158e-76	1.15761e-76	ADA/ADAM8/AIF1/ANXA1/B2M/BATF/BAX/BCL11B/BTN2A2/BTN3A1/CARD11/CCR2/CCR7/CD2/CD27/CD28/CD300A/CD3D/CD3E/CD3G/CD4/CD40LG/CD44/CD5/CD6/CD7/CD70/CD74/CD86/CD8A/CD8B/CLEC4A/CLEC4E/CLEC7A/CLECL1/CORO1A/CRTAM/CTLA4/DOCK2/DOCK8/DUSP10/EBI3/EOMES/FANCA/FCER1G/FCGR2B/FOXP3/GATA3/GPNMB/GPR18/GPR183/HAVCR2/ICAM1/ICOS/IDO1/IFNG/IL10/IL12RB1/IL15/IL18R1/IL20RB/IL2RA/IL7/IL7R/IRF1/IRF4/ITGAL/ITK/JAK3/LAG3/LAX1/…	128
c5.go	GO_POSITIVE_REGULATION_OF_CYTOKINE_PRODUCTION	GO_POSITIVE_REGULATION_OF_CYTOKINE_PRODUCTION	106/638	462/19276	3.72016e-59	8.65496e-56	6.58469e-56	ADAM8/AIF1/AIM2/ALOX15B/ANXA1/B2M/BIRC3/C3/C3AR1/C5AR1/CADM1/CARD11/CARD9/CASP1/CCL3/CCR2/CCR7/CD14/CD2/CD244/CD28/CD3E/CD4/CD40/CD40LG/CD6/CD74/CD86/CLEC4E/CLEC5A/CLEC7A/CRTAM/CSF1R/CYBA/CYBB/DDX41/EBI3/FCER1G/FCN1/FERMT1/FGR/FOXP3/GATA3/GBP5/GPSM3/HAVCR2/HMOX1/IDO1/IFI16/IFNG/IL10/IL12RB1/IL12RB2/IL15/IL16/IL18R1/IL20RB/IL7/IRF1/IRF4/IRF7/IRF8/LBP/LGALS9/LILRA2/LILRA5/LILRB1/LILRB2/LTA/LTB/LY96…	106
c5.go	GO_REGULATION_OF_T_CELL_ACTIVATION	GO_REGULATION_OF_T_CELL_ACTIVATION	91/638	332/19276	6.64822e-58	1.03114e-54	7.84491e-55	ADA/ADAM8/AIF1/ANXA1/BTN2A2/CARD11/CCR2/CCR7/CD2/CD27/CD28/CD300A/CD3E/CD4/CD40LG/CD5/CD6/CD70/CD74/CD86/CLECL1/CORO1A/CRTAM/CTLA4/DOCK8/DUSP10/EBI3/FANCA/FCGR2B/FOXP3/GATA3/GPNMB/HAVCR2/ICOS/IDO1/IFNG/IL10/IL12RB1/IL15/IL20RB/IL2RA/IL7/IL7R/IRF1/IRF4/JAK3/LAG3/LAX1/LCK/LGALS3/LGALS9/LILRB1/LILRB2/LILRB4/MDK/NCKAP1L/NFATC2/NLRP3/NOD2/PDCD1/PDCD1LG2/PLA2G2D/PRKCQ/PTPN22/PTPRC/PYCARD/RAC2/RHOH/RUNX…	91
c5.go	GO_LEUKOCYTE_CELL_CELL_ADHESION	GO_LEUKOCYTE_CELL_CELL_ADHESION	94/638	364/19276	2.78989e-57	3.24534e-54	2.46905e-54	ADA/ADAM8/AIF1/ALOX5/ANXA1/BTN2A2/CARD11/CCR2/CCR7/CD27/CD28/CD300A/CD3E/CD4/CD40LG/CD44/CD5/CD6/CD70/CD74/CD86/CLECL1/CORO1A/CRTAM/CTLA4/CX3CR1/CXCL12/DOCK8/DUSP10/EBI3/FCGR2B/FERMT3/FOXP3/GATA3/GPNMB/HAVCR2/ICAM1/ICOS/IDO1/IFNG/IL10/IL12RB1/IL15/IL20RB/IL2RA/IL7/IL7R/IRF1/ITGA4/ITGAL/ITGB2/JAK3/LAG3/LAX1/LCK/LGALS3/LGALS9/LILRB1/LILRB2/LILRB4/MDK/NCKAP1L/NLRP3/NOD2/PDCD1/PDCD1LG2/PLA2G2D/PRKCQ/…	94
c5.go	GO_LEUKOCYTE_PROLIFERATION	GO_LEUKOCYTE_PROLIFERATION	87/638	313/19276	6.84311e-56	6.3682e-53	4.84492e-53	ADA/AIF1/ANXA1/BAX/BST2/BTK/BTN2A2/BTN3A1/CARD11/CCR2/CD180/CD22/CD28/CD300A/CD38/CD3E/CD4/CD40/CD40LG/CD6/CD70/CD74/CD79A/CD86/CLECL1/CORO1A/CRTAM/CSF1/CSF1R/CTLA4/DOCK2/DOCK8/EBI3/FCGR2B/FCRL3/FOXP3/GAPT/GPNMB/GPR183/HAVCR2/IDO1/IKZF3/IL10/IL12RB1/IL15/IL20RB/IL2RA/IL34/IL7/IL7R/INPP5D/IRF1/JAK3/LGALS3/LGALS9/LILRB1/LILRB2/LST1/MNDA/MZB1/NCKAP1L/NFATC2/P2RX7/PDCD1LG2/PIK3CG/PLA2G2D/PRKCQ/PSMB10…	87
c5.go	GO_LYMPHOCYTE_DIFFERENTIATION	GO_LYMPHOCYTE_DIFFERENTIATION	91/638	368/19276	1.18923e-53	9.22248e-51	7.01646e-51	ADA/ADAM8/ANXA1/AXL/B2M/BATF/BAX/BCL11B/BTK/BTN2A2/CARD11/CCR2/CCR7/CD2/CD27/CD28/CD3D/CD3E/CD3G/CD4/CD40LG/CD74/CD79A/CD86/CD8A/CLEC4E/CRTAM/CTLA4/DOCK10/DOCK2/DUSP10/EOMES/FANCA/FCER1G/FCGR2B/FCRL3/FOXP3/GATA3/GPR18/GPR183/IFNG/IKZF1/IKZF3/IL10/IL12RB1/IL15/IL18R1/IL2RA/IL7/IL7R/INPP5D/IRF1/IRF4/ITGA4/ITK/JAK3/LAG3/LCK/LGALS9/LILRB2/LILRB4/LYL1/MDK/NCKAP1L/NFAM1/NFATC2/NLRP3/PLA2G2D/POU2AF1/POU…	91
c5.go	GO_POSITIVE_REGULATION_OF_CELL_ACTIVATION	GO_POSITIVE_REGULATION_OF_CELL_ACTIVATION	93/638	414/19276	6.62097e-51	4.40105e-48	3.34832e-48	ADA/ADAM8/AIF1/ANXA1/AXL/BTK/BTN2A2/CARD11/CCL3/CCR2/CCR7/CD2/CD27/CD28/CD38/CD3E/CD4/CD40/CD40LG/CD5/CD6/CD70/CD74/CD86/CEBPA/CLEC7A/CLECL1/CORO1A/CTLA4/DOCK8/DUSP10/EBI3/FCER1G/FCRL3/FGR/FOXP3/GATA3/GPR183/HAVCR2/ICOS/IFNG/IGLL5/IL10/IL12RB1/IL15/IL2RA/IL7/IL7R/INPP5D/ITGAM/ITGB2/JAK3/LBP/LCK/LGALS9/LILRA2/LILRA5/LILRB1/LILRB2/LILRB4/MDK/NCKAP1L/NFATC2/NLRP3/NOD2/PDCD1/PDCD1LG2/PLEK/PRKCQ/PTAFR…	93
c5.go	GO_REGULATION_OF_CELL_CELL_ADHESION	GO_REGULATION_OF_CELL_CELL_ADHESION	95/638	439/19276	1.76255e-50	1.02515e-47	7.7993e-48	ADA/ADAM8/AIF1/ALOX5/ANXA1/BTN2A2/CARD11/CCR2/CCR7/CD27/CD28/CD300A/CD3E/CD4/CD40LG/CD44/CD5/CD6/CD70/CD74/CD86/CLECL1/CORO1A/CRTAM/CTLA4/CXCL12/CXCL13/DOCK8/DUSP10/EBI3/EPCAM/FCGR2B/FERMT3/FOXP3/FSTL3/FXYD5/GATA3/GPNMB/HAVCR2/ICAM1/ICOS/IDO1/IFNG/IL10/IL12RB1/IL15/IL20RB/IL2RA/IL7/IL7R/IRF1/ITGA4/ITGB2/JAK3/LAG3/LAX1/LCK/LGALS3/LGALS9/LILRB1/LILRB2/LILRB4/MDK/NCKAP1L/NLRP3/NOD2/PDCD1/PDCD1LG2/PL…	95
c5.go	GO_REGULATION_OF_LEUKOCYTE_PROLIFERATION	GO_REGULATION_OF_LEUKOCYTE_PROLIFERATION	72/638	240/19276	8.58909e-49	4.44056e-46	3.37837e-46	ADA/AIF1/ANXA1/BST2/BTK/BTN2A2/CARD11/CCR2/CD22/CD28/CD300A/CD38/CD3E/CD4/CD40/CD40LG/CD6/CD70/CD74/CD86/CLECL1/CORO1A/CRTAM/CSF1/CSF1R/CTLA4/EBI3/FCGR2B/FCRL3/FOXP3/GPNMB/GPR183/HAVCR2/IDO1/IKZF3/IL10/IL12RB1/IL15/IL20RB/IL2RA/IL34/IL7/INPP5D/IRF1/JAK3/LGALS3/LGALS9/LILRB1/LILRB2/LST1/MNDA/MZB1/NCKAP1L/NFATC2/PDCD1LG2/PLA2G2D/PRKCQ/PTPN22/PTPRC/PYCARD/RAC2/SPN/TMIGD2/TNFAIP3/TNFRSF1B/TNFSF13B/TN…	72
c5.go	GO_T_CELL_DIFFERENTIATION	GO_T_CELL_DIFFERENTIATION	72/638	253/19276	5.15539e-47	2.3988e-44	1.82501e-44	ADA/ADAM8/ANXA1/B2M/BATF/BCL11B/BTN2A2/CARD11/CCR2/CCR7/CD2/CD27/CD28/CD3D/CD3E/CD3G/CD4/CD74/CD86/CD8A/CLEC4E/CRTAM/CTLA4/DOCK2/DUSP10/EOMES/FANCA/FCER1G/FOXP3/GATA3/GPR18/GPR183/IFNG/IL12RB1/IL15/IL18R1/IL2RA/IL7/IL7R/IRF1/IRF4/ITK/JAK3/LAG3/LCK/LGALS9/LILRB2/LILRB4/MDK/NCKAP1L/NFATC2/NLRP3/PLA2G2D/PTPN22/PTPRC/RELB/RHOH/RUNX1/RUNX3/SEMA4A/SLAMF6/SPN/TBX21/TCF7/TCIRG1/THEMIS/TNFRSF18/TNFSF8/TNF…	72
c5.go	GO_REGULATION_OF_IMMUNE_EFFECTOR_PROCESS	GO_REGULATION_OF_IMMUNE_EFFECTOR_PROCESS	94/638	469/19276	7.18408e-47	3.03887e-44	2.31197e-44	AIM2/ANXA1/APOBEC3G/ARRB2/B2M/BIRC3/BST2/BTK/C1QA/C1QB/C1QC/C1R/C1S/C2/C3/C3AR1/C4A/C4B/C5AR1/CADM1/CCR2/CD22/CD244/CD28/CD300A/CD40/CD40LG/CD5L/CD74/CD84/CD86/CD96/CFB/CFP/CRTAM/CXCL6/DUSP10/FCER1G/FCGR2B/FCRL3/FGR/FOXP3/GATA3/HAVCR2/HMOX1/ICAM1/IFNG/IL10/IL12RB1/IL15/IL18R1/IL20RB/IL2RA/IL7R/IRF4/ITGAM/ITGB2/JAK3/LAG3/LBP/LGALS3/LGALS9/LILRB1/LTA/MICB/MZB1/NCR3/NLRP3/NOD2/P2RX7/PRAM1/PROS1/PTAF…	94
c5.go	GO_POSITIVE_REGULATION_OF_LEUKOCYTE_CELL_CELL_ADHESION	GO_POSITIVE_REGULATION_OF_LEUKOCYTE_CELL_CELL_ADHESION	69/638	235/19276	4.53068e-46	1.75677e-43	1.33655e-43	ADA/ADAM8/AIF1/ALOX5/ANXA1/BTN2A2/CARD11/CCR2/CCR7/CD27/CD28/CD3E/CD4/CD40LG/CD44/CD5/CD6/CD70/CD74/CD86/CLECL1/CORO1A/CTLA4/DOCK8/DUSP10/EBI3/FOXP3/GATA3/HAVCR2/ICAM1/ICOS/IFNG/IL12RB1/IL15/IL2RA/IL7/IL7R/ITGA4/ITGB2/JAK3/LCK/LGALS9/LILRB1/LILRB2/LILRB4/MDK/NCKAP1L/NLRP3/NOD2/PDCD1/PDCD1LG2/PRKCQ/PTAFR/PTPN22/PTPRC/PYCARD/RHOH/RUNX1/RUNX3/SIRPA/SIRPB1/SIRPG/TMIGD2/TNFSF13B/TNFSF14/TNFSF9/VAV1/XC…	69
c5.go	GO_POSITIVE_REGULATION_OF_CELL_CELL_ADHESION	GO_POSITIVE_REGULATION_OF_CELL_CELL_ADHESION	74/638	279/19276	6.39252e-46	2.28803e-43	1.74073e-43	ADA/ADAM8/AIF1/ALOX5/ANXA1/BTN2A2/CARD11/CCR2/CCR7/CD27/CD28/CD3E/CD4/CD40LG/CD44/CD5/CD6/CD70/CD74/CD86/CLECL1/CORO1A/CTLA4/CXCL13/DOCK8/DUSP10/EBI3/FOXP3/FSTL3/GATA3/HAVCR2/ICAM1/ICOS/IFNG/IL10/IL12RB1/IL15/IL2RA/IL7/IL7R/ITGA4/ITGB2/JAK3/LCK/LGALS9/LILRB1/LILRB2/LILRB4/MDK/NCKAP1L/NLRP3/NOD2/PDCD1/PDCD1LG2/PLAUR/PRKCQ/PTAFR/PTPN22/PTPRC/PYCARD/RHOH/RUNX1/RUNX3/SIRPA/SIRPB1/SIRPG/TMIGD2/TNFSF13…	74
c5.go	GO_EXTERNAL_SIDE_OF_PLASMA_MEMBRANE	GO_EXTERNAL_SIDE_OF_PLASMA_MEMBRANE	86/638	409/19276	1.38133e-44	4.59094e-42	3.49278e-42	ABCA1/ADA/ANXA1/B2M/BTN2A2/BTN3A1/BTN3A2/BTN3A3/CCR1/CCR2/CCR4/CCR5/CCR7/CCRL2/CD14/CD163/CD163L1/CD2/CD200R1/CD22/CD244/CD27/CD28/CD33/CD3D/CD3E/CD3G/CD4/CD40/CD40LG/CD5/CD6/CD69/CD74/CD79A/CD86/CD8A/CLEC2B/CSF2RA/CSF3R/CTLA4/CX3CR1/CXCL10/CXCL12/CXCL9/CXCR3/CXCR4/CXCR6/EBI3/FAS/FASLG/FCER1G/FCGR2B/FCGR3A/FCN1/FCRL6/ICAM1/ICOS/IGLL5/IL12RB1/IL12RB2/IL2RA/IL2RB/IL2RG/IL7R/ITGAM/ITGB2/ITGB6/KLRD1/…	86
c5.go	GO_POSITIVE_REGULATION_OF_CELL_ADHESION	GO_POSITIVE_REGULATION_OF_CELL_ADHESION	84/638	428/19276	4.23575e-41	1.31393e-38	9.99636e-39	ADA/ADAM8/AIF1/ALOX5/ANXA1/BTN2A2/CARD11/CASS4/CCR2/CCR7/CD27/CD28/CD3E/CD4/CD40LG/CD44/CD5/CD6/CD70/CD74/CD86/CLECL1/CORO1A/CSF1/CTLA4/CXCL12/CXCL13/DOCK8/DUSP10/EBI3/FERMT1/FOXP3/FSTL3/GATA3/HAVCR2/IBSP/ICAM1/ICOS/IFNG/IL10/IL12RB1/IL15/IL2RA/IL7/IL7R/ITGA4/ITGB2/JAK3/LCK/LGALS9/LILRB1/LILRB2/LILRB4/MDK/NCKAP1L/NLRP3/NOD2/P2RY12/PDCD1/PDCD1LG2/PLAUR/PRKCQ/PTAFR/PTPN22/PTPRC/PYCARD/RHOH/RUNX1/RU…	84
c5.go	GO_POSITIVE_REGULATION_OF_LYMPHOCYTE_ACTIVATION	GO_POSITIVE_REGULATION_OF_LYMPHOCYTE_ACTIVATION	76/638	350/19276	1.94313e-40	5.65086e-38	4.29917e-38	ADA/ADAM8/AIF1/ANXA1/AXL/BTK/BTN2A2/CARD11/CCR2/CCR7/CD27/CD28/CD38/CD3E/CD4/CD40/CD40LG/CD5/CD6/CD70/CD74/CD86/CLEC7A/CLECL1/CORO1A/CTLA4/DOCK8/DUSP10/EBI3/FCRL3/FOXP3/GATA3/GPR183/HAVCR2/ICOS/IFNG/IGLL5/IL12RB1/IL15/IL2RA/IL7/IL7R/INPP5D/JAK3/LCK/LGALS9/LILRB1/LILRB2/LILRB4/MDK/NCKAP1L/NFATC2/NLRP3/NOD2/PDCD1/PDCD1LG2/PRKCQ/PTPN22/PTPRC/PYCARD/RHOH/RUNX1/RUNX3/SIRPA/SIRPB1/SIRPG/TBX21/TMIGD2/TN…	76
c5.go	GO_NEGATIVE_REGULATION_OF_IMMUNE_SYSTEM_PROCESS	GO_NEGATIVE_REGULATION_OF_IMMUNE_SYSTEM_PROCESS	85/638	463/19276	3.04393e-39	8.33141e-37	6.33853e-37	ADA/ADORA1/ANXA1/ARRB2/AXL/BST2/BTK/BTN2A2/C1QC/CCL3/CCR2/CD200R1/CD22/CD300A/CD300LF/CD68/CD74/CD84/CD86/CD96/CRTAM/CST7/CTLA4/CXCL12/DGKZ/DUSP10/FCER1G/FCGR2B/FCRL3/FGR/FOXP3/FSTL3/GBP1/GPNMB/GPR171/GPR18/HAVCR2/HMOX1/IDO1/IFI16/IL10/IL20RB/IL2RA/IL7R/INPP5D/IRF1/JAK3/LAG3/LAX1/LGALS3/LGALS9/LILRB1/LILRB2/LILRB3/LILRB4/LPXN/LST1/MDK/MICB/MNDA/NLRC3/NLRC5/NR1H3/PDCD1/PDCD1LG2/PLA2G2D/PTPN22/PTPR…	85
c5.go	GO_T_CELL_PROLIFERATION	GO_T_CELL_PROLIFERATION	58/638	195/19276	3.71945e-39	9.61478e-37	7.31492e-37	AIF1/ANXA1/BAX/BTN2A2/BTN3A1/CARD11/CCR2/CD28/CD3E/CD4/CD40LG/CD6/CD70/CD86/CLECL1/CORO1A/CRTAM/CTLA4/DOCK2/DOCK8/EBI3/FOXP3/GPNMB/HAVCR2/IDO1/IL10/IL12RB1/IL15/IL20RB/IL2RA/IRF1/JAK3/LGALS3/LGALS9/LILRB1/LILRB2/NCKAP1L/P2RX7/PDCD1LG2/PIK3CG/PLA2G2D/PRKCQ/PSMB10/PTPN22/PTPRC/PYCARD/RAC2/SLC11A1/SPN/TMIGD2/TNFRSF1B/TNFSF13B/TNFSF14/TNFSF8/TNFSF9/VSIG4/XCL1/ZAP70	58
c5.go	GO_ADAPTIVE_IMMUNE_RESPONSE_BASED_ON_SOMATIC_RECOMBINATION_OF_IMMUNE_RECEPTORS_BUILT_FROM_IMMUNOGLOBULIN_SUPERFAMILY_DOMAINS	GO_ADAPTIVE_IMMUNE_RESPONSE_BASED_ON_SOMATIC_RECOMBINATION_OF_IMMUNE_RECEPTORS_BUILT_FROM_IMMUNOGLOBULIN_SUPERFAMILY_DOMAINS	75/638	363/19276	2.55923e-38	6.26743e-36	4.76826e-36	ADA/ANXA1/B2M/BATF/BTK/BTN3A2/BTN3A3/C1QA/C1QB/C1QC/C1R/C1S/C2/C3/C4A/C4B/CCR2/CD27/CD28/CD4/CD40/CD40LG/CD70/CD74/CD8A/CTSH/CXCL13/EBI3/EXO1/FCER1G/FCGR2B/FOXP3/GAPT/GATA3/GZMM/HAVCR2/ICAM1/IGLL5/IL10/IL12RB1/IL18BP/IL18R1/IL20RB/IL7R/INPP5D/IRF4/IRF7/JAK3/KLHL6/LILRB1/LTA/MYO1G/NFKB2/NLRP3/P2RX7/POU2F2/PRF1/PRKCQ/PTPRC/RELB/SEMA4A/SLA2/SLAMF6/SLC11A1/SPN/TBX21/TCIRG1/TLR8/TNFAIP3/TNFRSF1B/TNFSF…	75
c5.go	GO_LYMPHOCYTE_MEDIATED_IMMUNITY	GO_LYMPHOCYTE_MEDIATED_IMMUNITY	73/638	359/19276	8.22588e-37	1.91375e-34	1.45598e-34	ARRB2/B2M/BATF/BTK/BTN3A2/BTN3A3/C1QA/C1QB/C1QC/C1R/C1S/C2/C3/C4A/C4B/CADM1/CCR2/CD27/CD28/CD40/CD40LG/CD70/CD74/CD8A/CD96/CORO1A/CRTAM/CTSH/EXO1/FCER1G/FCGR2B/FOXP3/GAPT/GATA3/GZMB/GZMM/HAVCR2/ICAM1/IGLL5/IL10/IL12RB1/IL18R1/IL20RB/IL7R/INPP5D/IRF7/KLRD1/LAG3/LGALS9/LILRB1/LTA/MYO1G/NCR3/NLRP3/P2RX7/POU2F2/PRF1/PTPRC/SERPINB9/SH2D1A/SLA2/SLAMF6/SLAMF7/SLC11A1/TBX21/TCIRG1/TLR8/TNFRSF1B/TRAF2/UNC…	73
c5.go	GO_REGULATION_OF_LEUKOCYTE_DIFFERENTIATION	GO_REGULATION_OF_LEUKOCYTE_DIFFERENTIATION	66/638	290/19276	1.69254e-36	3.75017e-34	2.85313e-34	ADA/ADAM8/ANXA1/AXL/BTK/BTN2A2/C1QC/CARD11/CCL3/CCR1/CCR2/CD101/CD2/CD27/CD28/CD4/CD74/CD86/CRTAM/CSF1/CTLA4/DUSP10/EVI2B/FANCA/FCGR2B/FCRL3/FOXP3/FSTL3/GATA3/IFNG/IKZF3/IL12RB1/IL15/IL2RA/IL34/IL7/IL7R/INPP5D/IRF1/IRF4/IRF7/JAK3/LAG3/LGALS9/LILRB1/LILRB2/LILRB3/LILRB4/MDK/NCKAP1L/NFAM1/NFATC2/NLRP3/PTPRC/RHOH/RUNX1/RUNX3/SLAMF8/TBX21/TCF7/TNFRSF18/TNFSF9/TOX/TREM2/TYROBP/ZAP70	66
c5.go	GO_RESPONSE_TO_MOLECULE_OF_BACTERIAL_ORIGIN	GO_RESPONSE_TO_MOLECULE_OF_BACTERIAL_ORIGIN	70/638	356/19276	2.50143e-34	5.29052e-32	4.02503e-32	ABCA1/AXL/B2M/C4B/C5AR1/CARD16/CARD9/CASP1/CCL3/CCR5/CCR7/CD14/CD180/CD40/CD6/CD68/CD86/CD96/CSF2RB/CX3CR1/CXCL1/CXCL10/CXCL11/CXCL13/CXCL5/CXCL6/CXCL9/DUSP10/FASLG/FCGR2B/GCH1/HAMP/HAVCR2/HCK/ICAM1/IDO1/IL10/IL10RA/IL12RB2/IL24/IRF8/LBP/LGALS9/LILRA2/LILRB1/LILRB2/LTA/LY86/LY96/NFKB2/NLRP3/NOD2/NR1H3/P2RX7/PDCD1LG2/PTAFR/PTPN22/PYCARD/S100A8/S100A9/SBNO2/SIRPA/SLC11A1/SPON2/TLR2/TLR6/TNFAIP3/TNF…	70
c5.go	GO_CELL_CHEMOTAXIS	GO_CELL_CHEMOTAXIS	65/638	310/19276	1.14915e-33	2.28786e-31	1.7406e-31	ADAM8/AIF1/ALOX5/ANXA1/ARRB2/C3AR1/C5AR1/CCL20/CCL22/CCL3/CCR1/CCR2/CCR4/CCR5/CCR7/CCRL2/CD74/CKLF/CORO1A/CSF1/CSF1R/CSF3R/CX3CR1/CXCL1/CXCL10/CXCL11/CXCL12/CXCL13/CXCL5/CXCL6/CXCL9/CXCR3/CXCR4/CXCR6/FCER1G/GPR18/GPR183/GPSM3/IL10/IL16/IL34/ITGB2/LBP/LGALS3/LGALS9/MDK/NCKAP1L/PIK3CG/PLA2G1B/PLA2G7/PRKCQ/PTPRO/RAC2/RHOG/S100A12/S100A8/S100A9/SLAMF8/TNFSF14/TRPM2/VAV1/WNT5A/XCL1/XCL2/XCR1	65
c5.go	GO_ALPHA_BETA_T_CELL_ACTIVATION	GO_ALPHA_BETA_T_CELL_ACTIVATION	47/638	146/19276	1.18007e-33	2.28786e-31	1.7406e-31	ADA/ANXA1/BATF/BCL11B/CCR2/CD28/CD300A/CD3E/CD86/CLEC4A/CRTAM/DOCK2/EBI3/EOMES/FOXP3/GATA3/GPR18/GPR183/IFNG/IL12RB1/IL15/IL18R1/IRF1/IRF4/ITK/JAK3/LGALS9/LILRB1/NCKAP1L/NLRP3/PLA2G2D/PRKCQ/PTPN22/PTPRC/RELB/RUNX1/RUNX3/SEMA4A/SLAMF6/SPN/TBX21/TCF7/TCIRG1/TNFSF8/TOX/XCL1/ZAP70	47
c5.go	GO_LEUKOCYTE_CHEMOTAXIS	GO_LEUKOCYTE_CHEMOTAXIS	57/638	231/19276	1.24501e-33	2.31721e-31	1.76293e-31	ADAM8/AIF1/ALOX5/ANXA1/C3AR1/C5AR1/CCL20/CCL22/CCL3/CCR1/CCR2/CCR5/CCR7/CD74/CKLF/CORO1A/CSF1/CSF1R/CSF3R/CXCL1/CXCL10/CXCL11/CXCL12/CXCL13/CXCL5/CXCL6/CXCL9/CXCR3/CXCR4/FCER1G/GPR18/GPR183/GPSM3/IL10/IL16/IL34/ITGB2/LBP/LGALS3/LGALS9/MDK/NCKAP1L/PIK3CG/PLA2G1B/PLA2G7/PTPRO/RAC2/S100A12/S100A8/S100A9/SLAMF8/TNFSF14/TRPM2/VAV1/WNT5A/XCL1/XCL2	57
c5.go	GO_REGULATION_OF_INFLAMMATORY_RESPONSE	GO_REGULATION_OF_INFLAMMATORY_RESPONSE	75/638	425/19276	1.98626e-33	3.55464e-31	2.70437e-31	ADA/ADAM8/ADCY7/ADORA1/ALOX5/ANXA1/AOAH/BIRC3/BTK/C3/CASP1/CASP4/CCL3/CCR2/CCR7/CD200R1/CD28/CD6/CEBPA/CLEC7A/CST7/DUSP10/EGFR/FANCA/FCER1G/FCGR2B/FOXP3/GATA3/GBP5/GPSM3/HCK/IDO1/IFNG/IL10/IL15/IL16/IL20RB/IL2RA/LBP/LILRA5/LTA/MDK/MEFV/NLRC3/NLRP3/NOD2/NR1H3/OSM/OSMR/PIK3CG/PLA2G2D/PLA2G7/PTPRC/PYCARD/S100A12/S100A8/S100A9/SBNO2/SIGLEC10/SIRPA/SLAMF8/SPHK1/TGM2/TLR10/TLR2/TLR6/TLR7/TNFAIP3/TNFAIP…	75
c5.go	GO_REGULATION_OF_LYMPHOCYTE_DIFFERENTIATION	GO_REGULATION_OF_LYMPHOCYTE_DIFFERENTIATION	51/638	181/19276	3.05754e-33	5.26917e-31	4.00878e-31	ADA/ADAM8/ANXA1/AXL/BTK/BTN2A2/CARD11/CCR2/CD2/CD27/CD28/CD74/CD86/CRTAM/CTLA4/DUSP10/FANCA/FCRL3/FOXP3/GATA3/IFNG/IKZF3/IL12RB1/IL15/IL2RA/IL7/IL7R/INPP5D/IRF1/IRF4/JAK3/LAG3/LGALS9/LILRB2/LILRB4/MDK/NCKAP1L/NFAM1/NFATC2/NLRP3/PTPRC/RHOH/RUNX1/RUNX3/SLAMF8/TBX21/TCF7/TNFRSF18/TNFSF9/TOX/ZAP70	51
c5.go	GO_IMMUNE_RECEPTOR_ACTIVITY	GO_IMMUNE_RECEPTOR_ACTIVITY	45/638	135/19276	5.06172e-33	8.41149e-31	6.39946e-31	C3AR1/C5AR1/CCR1/CCR2/CCR4/CCR5/CCR7/CCRL2/CD200R1/CD4/CD44/CD74/CSF2RA/CSF2RB/CSF3R/CTSH/CX3CR1/CXCR3/CXCR4/CXCR6/EBI3/FCER1G/FCGR1B/FCGR2B/FPR1/FPR3/GPR35/IFNAR2/IFNGR2/IL10RA/IL10RB/IL12RB1/IL12RB2/IL15RA/IL18R1/IL20RB/IL21R/IL2RA/IL2RB/IL2RG/IL7R/LILRB1/LILRB2/OSMR/XCR1	45
c5.go	GO_PHAGOCYTOSIS	GO_PHAGOCYTOSIS	70/638	375/19276	7.99484e-33	1.28276e-30	9.75922e-31	ABCA1/ADORA1/AIF1/ANXA1/ARHGAP25/AXL/C2/C3/C4A/C4B/CCR2/CD14/CD247/CD300A/CD300LF/CD3G/CEACAM4/CLEC7A/CORO1A/CORO1C/CYBA/DOCK2/FCER1G/FCGR1A/FCGR2A/FCGR2B/FCGR3A/FCN1/FGR/HCK/ICAM3/IFNG/IGLL5/IL15/IL15RA/IL2RB/IL2RG/IRF8/ITGAL/ITGAM/ITGB2/LBP/MARCO/MSR1/MYO1G/NCF2/NCF4/NCKAP1L/NR1H3/P2RX7/PTPRC/PYCARD/RAC2/RHOG/RHOH/SIRPA/SIRPB1/SIRPG/SLAMF1/SLC11A1/SPHK1/SPON2/TGM2/TLR2/TREM2/TYROBP/UNC13D/VAV1/…	70
c5.go	GO_REGULATION_OF_LEUKOCYTE_MEDIATED_IMMUNITY	GO_REGULATION_OF_LEUKOCYTE_MEDIATED_IMMUNITY	54/638	211/19276	8.78924e-33	1.36321e-30	1.03713e-30	ARRB2/B2M/BST2/BTK/C3/CADM1/CCR2/CD28/CD300A/CD40/CD84/CD96/CRTAM/CXCL6/FCER1G/FCGR2B/FGR/FOXP3/GATA3/HAVCR2/HMOX1/ICAM1/IL10/IL12RB1/IL18R1/IL20RB/IL7R/ITGAM/ITGB2/JAK3/LAG3/LGALS9/LILRB1/LTA/NCR3/NLRP3/NOD2/P2RX7/PRAM1/PTAFR/PTPRC/RAC2/SERPINB9/SH2D1A/SLAMF6/STX4/TBX21/TNFRSF1B/TRAF2/TYROBP/UNC13D/VAV1/WAS/XCL1	54
c5.go	GO_POSITIVE_REGULATION_OF_DEFENSE_RESPONSE	GO_POSITIVE_REGULATION_OF_DEFENSE_RESPONSE	70/638	383/19276	3.2136e-32	4.82351e-30	3.66972e-30	ADAM8/AIM2/BTK/C3/CADM1/CARD11/CARD9/CCL3/CCR2/CCR7/CD28/CD6/CEBPA/CLEC4A/CLEC4E/CLEC7A/CRTAM/CYBA/EGFR/FCER1G/FCN1/GBP5/GPSM3/HAVCR2/HCK/ICAM3/IDO1/IFI16/IFNG/IL15/IL16/IRF7/LAG3/LBP/LILRA2/LILRA5/LTA/MDK/MNDA/MUC13/MUC3A/NCR3/NLRC4/NLRC5/NOD2/OSM/OSMR/PIK3CG/PLA2G7/PSMB10/PSMB8/PSMB9/PYCARD/RELB/S100A12/S100A8/S100A9/SH2D1A/SLAMF6/TGM2/TLR10/TLR2/TLR6/TLR7/TLR8/TRADD/TREM2/VAV1/WNT5A/ZBP1	70
c5.go	GO_NEGATIVE_REGULATION_OF_CELL_ACTIVATION	GO_NEGATIVE_REGULATION_OF_CELL_ACTIVATION	52/638	207/19276	3.62016e-31	5.26393e-29	4.0048e-29	ANXA1/AXL/BTK/BTN2A2/CCR2/CD300A/CD300LF/CD74/CD84/CD86/CRTAM/CST7/CTLA4/FCGR2B/FGR/FOXP3/GPNMB/HAVCR2/HMOX1/IDO1/IL10/IL20RB/IL2RA/INPP5D/IRF1/JAK3/LAG3/LAX1/LGALS3/LGALS9/LILRB1/LILRB2/LST1/MDK/MNDA/NR1H3/PDCD1LG2/PLA2G2D/PTPN22/PTPRC/RUNX1/RUNX3/SERPINE2/SPN/TBC1D10C/TBX21/TIGIT/TNFAIP3/TNFAIP8L2/TYROBP/VSIG4/XCL1	52
c5.go	GO_POSITIVE_REGULATION_OF_LEUKOCYTE_PROLIFERATION	GO_POSITIVE_REGULATION_OF_LEUKOCYTE_PROLIFERATION	45/638	150/19276	9.31295e-31	1.31313e-28	9.99025e-29	ADA/AIF1/ANXA1/BST2/CARD11/CCR2/CD28/CD38/CD3E/CD4/CD40/CD40LG/CD6/CD70/CD74/CD86/CLECL1/CORO1A/CSF1/CSF1R/EBI3/FCRL3/FOXP3/GPR183/HAVCR2/IL12RB1/IL15/IL2RA/IL34/IL7/JAK3/LGALS9/LILRB2/NCKAP1L/NFATC2/PDCD1LG2/PRKCQ/PTPN22/PTPRC/PYCARD/TMIGD2/TNFSF13B/TNFSF9/XCL1/ZAP70	45
c5.go	GO_REGULATION_OF_HEMOPOIESIS	GO_REGULATION_OF_HEMOPOIESIS	77/638	498/19276	2.76101e-30	3.77852e-28	2.8747e-28	ADA/ADAM8/ANXA1/AXL/B2M/BTK/BTN2A2/C1QC/CARD11/CCL3/CCR1/CCR2/CD101/CD2/CD27/CD28/CD4/CD74/CD86/CRTAM/CSF1/CSF3R/CTLA4/DUSP10/EVI2B/FANCA/FCGR2B/FCRL3/FOXP3/FSTL3/GATA3/GPR171/IFNG/IKZF3/IL12RB1/IL15/IL2RA/IL34/IL7/IL7R/INPP5D/IRF1/IRF4/IRF7/ISG15/JAK3/LAG3/LGALS3/LGALS9/LILRB1/LILRB2/LILRB3/LILRB4/MDK/NCKAP1L/NFAM1/NFATC2/NLRP3/OSM/PRKCQ/PSMB10/PSMB8/PSMB9/PTPRC/RHOH/RUNX1/RUNX3/SLAMF8/SPI1/TBX2…	77
c5.go	GO_REGULATION_OF_T_CELL_DIFFERENTIATION	GO_REGULATION_OF_T_CELL_DIFFERENTIATION	44/638	150/19276	1.23681e-29	1.64425e-27	1.25094e-27	ADA/ADAM8/ANXA1/BTN2A2/CARD11/CCR2/CD2/CD27/CD28/CD74/CD86/CRTAM/CTLA4/DUSP10/FANCA/FOXP3/GATA3/IFNG/IL12RB1/IL15/IL2RA/IL7/IL7R/IRF1/IRF4/JAK3/LAG3/LGALS9/LILRB2/LILRB4/MDK/NCKAP1L/NFATC2/NLRP3/PTPRC/RHOH/RUNX1/RUNX3/TBX21/TCF7/TNFRSF18/TNFSF9/TOX/ZAP70	44
c5.go	GO_NEGATIVE_REGULATION_OF_LYMPHOCYTE_ACTIVATION	GO_NEGATIVE_REGULATION_OF_LYMPHOCYTE_ACTIVATION	44/638	154/19276	4.26813e-29	5.44608e-27	4.14338e-27	ANXA1/AXL/BTK/BTN2A2/CD300A/CD74/CD86/CRTAM/CTLA4/FCGR2B/FGR/FOXP3/GPNMB/HAVCR2/IDO1/IL10/IL20RB/IL2RA/INPP5D/IRF1/JAK3/LAG3/LAX1/LGALS3/LGALS9/LILRB1/LILRB2/LST1/MDK/MNDA/PDCD1LG2/PLA2G2D/PTPN22/RUNX1/RUNX3/SPN/TBC1D10C/TBX21/TIGIT/TNFAIP3/TNFAIP8L2/TYROBP/VSIG4/XCL1	44
c5.go	GO_INTERFERON_GAMMA_PRODUCTION	GO_INTERFERON_GAMMA_PRODUCTION	39/638	115/19276	4.33065e-29	5.44608e-27	4.14338e-27	AXL/BTN3A1/BTN3A2/CCR2/CCR7/CD14/CD2/CD244/CD3E/CD96/CLEC7A/CRTAM/EBI3/EOMES/FOXP3/GATA3/HAVCR2/IL10/IL12RB1/IL12RB2/IL18R1/IL20RB/IRF8/ISG15/ITK/LGALS9/LILRB1/LTA/PDCD1LG2/PTPN22/PYCARD/SIRPA/SLAMF6/SLC11A1/SPN/TLR7/TLR8/WNT5A/XCL1	39
c5.go	GO_REGULATION_OF_RESPONSE_TO_BIOTIC_STIMULUS	GO_REGULATION_OF_RESPONSE_TO_BIOTIC_STIMULUS	68/638	407/19276	7.35721e-29	9.00871e-27	6.85382e-27	ADAM8/AIM2/APOBEC3G/ARRB2/BIRC3/CADM1/CARD11/CARD16/CARD9/CD180/CD96/CLEC4A/CLEC4E/CRTAM/CXCL6/CYBA/DUSP10/FCER1G/FCGR2B/FCN1/FGR/GBP5/HAVCR2/HCK/ICAM3/IFI16/IFNAR2/IFNG/IFNGR2/IL12RB1/IL15/IL2RA/IRF1/IRF7/LAG3/LBP/LGALS9/LILRA2/LILRB1/LY86/LY96/MICB/MNDA/MUC13/MUC3A/NCR3/NLRC3/NLRC4/NLRC5/NR1H3/PSMB10/PSMB8/PSMB9/PTPN22/PYCARD/RELB/SAMHD1/SERPINB9/SH2D1A/SLAMF6/SLAMF8/TLR8/TNFAIP3/TREM2/VAV1/VSI…	68
c5.go	GO_MYELOID_LEUKOCYTE_MIGRATION	GO_MYELOID_LEUKOCYTE_MIGRATION	51/638	221/19276	1.11284e-28	1.32771e-26	1.01012e-26	ADAM8/AIF1/ANXA1/C3AR1/C5AR1/CCL20/CCL22/CCL3/CCR1/CCR2/CCR7/CD200R1/CD300A/CD74/CKLF/CSF1/CSF1R/CSF3R/CX3CR1/CXCL1/CXCL10/CXCL11/CXCL12/CXCL13/CXCL5/CXCL6/CXCL9/FCER1G/IL34/ITGB2/LBP/LGALS3/MDK/NCKAP1L/P2RY12/PIK3CG/PLA2G1B/PLA2G7/PTPRO/RAC2/RHOG/RHOH/S100A12/S100A8/S100A9/SIRPA/SLAMF8/TREM2/VAV1/XCL1/XCL2	51
c5.go	GO_REGULATION_OF_LEUKOCYTE_MIGRATION	GO_REGULATION_OF_LEUKOCYTE_MIGRATION	49/638	212/19276	1.25873e-27	1.46421e-25	1.11397e-25	ADA/ADAM8/ADORA1/AIF1/ANXA1/C3AR1/C5AR1/CCL20/CCL3/CCR1/CCR2/CCR7/CD200R1/CD300A/CD74/CSF1/CSF1R/CX3CR1/CXCL10/CXCL12/CXCL13/CXCR3/DOCK8/GPR18/GPSM3/HMOX1/ICAM1/IL34/ITGA4/LBP/LGALS3/LGALS9/MDK/NCKAP1L/P2RY12/PLA2G7/PTAFR/PYCARD/RAC2/RHOG/RHOH/SLAMF8/SPN/TNFRSF18/TNFSF14/TREM2/WNT5A/XCL1/XCL2	49
c5.go	GO_CELLULAR_RESPONSE_TO_MOLECULE_OF_BACTERIAL_ORIGIN	GO_CELLULAR_RESPONSE_TO_MOLECULE_OF_BACTERIAL_ORIGIN	50/638	222/19276	1.309e-27	1.48555e-25	1.13021e-25	ABCA1/AXL/CARD16/CASP1/CCL3/CCR5/CD14/CD180/CD40/CD6/CD68/CD86/CX3CR1/CXCL1/CXCL10/CXCL11/CXCL13/CXCL5/CXCL6/CXCL9/FCGR2B/HAMP/HAVCR2/HCK/ICAM1/IL10/IL24/IRF8/LBP/LILRA2/LILRB1/LILRB2/LY86/LY96/NLRP3/NOD2/NR1H3/PDCD1LG2/PTAFR/PTPN22/PYCARD/SBNO2/SIRPA/SPON2/TLR2/TLR6/TNFAIP3/TNFRSF1B/TREM2/WNT5A	50
c5.go	GO_CELLULAR_RESPONSE_TO_BIOTIC_STIMULUS	GO_CELLULAR_RESPONSE_TO_BIOTIC_STIMULUS	52/638	246/19276	2.89543e-27	3.20772e-25	2.44043e-25	ABCA1/AXL/BTK/CARD16/CASP1/CCL3/CCR5/CD14/CD180/CD40/CD6/CD68/CD86/CLEC7A/CX3CR1/CXCL1/CXCL10/CXCL11/CXCL13/CXCL5/CXCL6/CXCL9/FCGR2B/HAMP/HAVCR2/HCK/ICAM1/IL10/IL24/IRF8/LBP/LILRA2/LILRB1/LILRB2/LY86/LY96/NLRP3/NOD2/NR1H3/PDCD1LG2/PTAFR/PTPN22/PYCARD/SBNO2/SIRPA/SPON2/TLR2/TLR6/TNFAIP3/TNFRSF1B/TREM2/WNT5A	52
c5.go	GO_REGULATION_OF_INNATE_IMMUNE_RESPONSE	GO_REGULATION_OF_INNATE_IMMUNE_RESPONSE	57/638	305/19276	7.07031e-27	7.65074e-25	5.82068e-25	ADAM8/AIM2/ARRB2/BIRC3/CADM1/CARD11/CARD9/CD96/CLEC4A/CLEC4E/CRTAM/DUSP10/FCER1G/FCGR2B/FCN1/FGR/GBP5/HAVCR2/HCK/ICAM3/IFI16/IFNAR2/IFNG/IFNGR2/IRF1/IRF7/LAG3/LBP/LGALS9/LILRA2/LILRB1/MNDA/MUC13/MUC3A/NCR3/NLRC3/NLRC4/NLRC5/NR1H3/PSMB10/PSMB8/PSMB9/PTPN22/PYCARD/RELB/SAMHD1/SERPINB9/SH2D1A/SLAMF6/SLAMF8/TLR8/TNFAIP3/TREM2/VAV1/VSIG4/WNT5A/ZBP1	57
c5.go	GO_ANTIGEN_RECEPTOR_MEDIATED_SIGNALING_PATHWAY	GO_ANTIGEN_RECEPTOR_MEDIATED_SIGNALING_PATHWAY	58/638	318/19276	9.29066e-27	9.82487e-25	7.47476e-25	ADA/BAX/BTK/BTN2A2/BTN3A1/BTN3A2/BTN3A3/CARD11/CCR7/CD22/CD247/CD28/CD300A/CD38/CD3D/CD3E/CD3G/CD4/CD79A/CTLA4/DGKZ/FCGR2B/FCRL3/FOXP3/GATA3/GBP1/IGLL5/INPP5D/ITK/KLHL6/LAT2/LAX1/LCK/LCP2/LGALS3/LILRB4/LPXN/MNDA/NCKAP1L/NFAM1/NFATC2/PRAM1/PRKCQ/PSMB10/PSMB8/PSMB9/PTPN22/PTPRC/RUNX1/SH2B2/SH2D1A/SLA2/THEMIS/THEMIS2/TRAT1/UBASH3A/WAS/ZAP70	58
c5.go	GO_POSITIVE_REGULATION_OF_IMMUNE_EFFECTOR_PROCESS	GO_POSITIVE_REGULATION_OF_IMMUNE_EFFECTOR_PROCESS	49/638	223/19276	1.47907e-26	1.52936e-24	1.16354e-24	ANXA1/B2M/BTK/C3/CADM1/CCR2/CD244/CD28/CD300A/CD40/CD74/CD84/CD86/CRTAM/FCER1G/FGR/FOXP3/GATA3/HMOX1/IFNG/IL12RB1/IL18R1/ITGAM/ITGB2/LAG3/LBP/LGALS9/LILRB1/LTA/MZB1/NCR3/NLRP3/NOD2/P2RX7/PTAFR/PTPN22/PTPRC/RAC2/SH2D1A/SLAMF6/SPON2/STX4/TBX21/TRAF2/TYROBP/UNC13D/VAV1/WNT5A/XCL1	49
c5.go	GO_RESPONSE_TO_VIRUS	GO_RESPONSE_TO_VIRUS	60/638	348/19276	2.70512e-26	2.73628e-24	2.08176e-24	AIM2/APOBEC3G/BIRC3/BST2/CARD9/CCL22/CD207/CD40/CXCL10/CXCL12/CXCL9/CXCR4/DDX41/FGR/FOXP3/GATA3/GBP1/IFI16/IFI27/IFI44/IFNAR2/IFNG/IFNGR2/IL10RB/IL12RB1/IL15/IL2RA/IRF1/IRF7/ISG15/ISG20/LGALS9/LILRB1/MAP3K14/MICB/NLRC5/NLRP3/OAS1/OASL/PIM2/PML/POU2AF1/POU2F2/PRF1/PTPN22/PTPRC/PYCARD/RNASE2/RNASE6/SAMHD1/SLFN13/SPON2/TBX21/TLR7/TLR8/TNFAIP3/TRIM22/UNC13D/XCL1/ZBP1	60
c5.go	GO_LYMPHOCYTE_ACTIVATION_INVOLVED_IN_IMMUNE_RESPONSE	GO_LYMPHOCYTE_ACTIVATION_INVOLVED_IN_IMMUNE_RESPONSE	45/638	187/19276	3.00432e-26	2.97428e-24	2.26283e-24	ADA/ANXA1/BATF/CD180/CD244/CD28/CD40/CD40LG/CD74/CD86/CLEC4E/CORO1A/DOCK10/EOMES/EXO1/FCER1G/FCGR2B/FOXP3/GAPT/GATA3/GPR183/HAVCR2/ICAM1/IFNG/IL10/IL12RB1/IL18R1/IRF4/ITGAL/JAK3/LCP1/LGALS3/LGALS9/LILRB1/MDK/NLRP3/POU2AF1/PTPRC/RELB/SEMA4A/SLAMF6/SLC11A1/SPN/TBX21/UNC13D	45
c5.go	GO_CYTOKINE_RECEPTOR_ACTIVITY	GO_CYTOKINE_RECEPTOR_ACTIVITY	34/638	97/19276	4.62434e-26	4.48272e-24	3.41045e-24	CCR1/CCR2/CCR4/CCR5/CCR7/CCRL2/CD4/CD44/CD74/CSF2RA/CSF2RB/CSF3R/CX3CR1/CXCR3/CXCR4/CXCR6/EBI3/GPR35/IFNAR2/IFNGR2/IL10RA/IL10RB/IL12RB1/IL12RB2/IL15RA/IL18R1/IL20RB/IL21R/IL2RA/IL2RB/IL2RG/IL7R/OSMR/XCR1	34
c5.go	GO_SECRETORY_GRANULE_MEMBRANE	GO_SECRETORY_GRANULE_MEMBRANE	56/638	306/19276	6.09371e-26	5.78654e-24	4.4024e-24	ADAM8/BST2/C3AR1/C5AR1/CD109/CD14/CD300A/CD33/CD38/CD44/CD53/CD68/CLEC12A/CLEC5A/CYBA/CYBB/DEGS1/FABP5/FCER1G/FCGR2A/FCGR3B/FPR1/GPR84/HVCN1/ITGAL/ITGAM/ITGAX/ITGB2/LAIR1/LAMP3/LGALS3/LILRB2/LILRB3/LRMP/NCKAP1L/NFAM1/PLAU/PLAUR/PTAFR/PTPRC/RAB37/RAP2B/RHOG/SERPINA5/SIGLEC14/SIGLEC9/SIRPA/SIRPB1/SLC11A1/SLC15A4/TBC1D10C/TCIRG1/TLR2/TNFRSF1B/TRPM2/TYROBP	56
c5.go	GO_TUMOR_NECROSIS_FACTOR_SUPERFAMILY_CYTOKINE_PRODUCTION	GO_TUMOR_NECROSIS_FACTOR_SUPERFAMILY_CYTOKINE_PRODUCTION	44/638	183/19276	1.13122e-25	1.05272e-23	8.00906e-24	ADAM8/ARRB2/AXL/CARD9/CCL3/CCR2/CD14/CD2/CD33/CD86/CLEC4A/CLEC7A/CX3CR1/CYBA/CYBB/FCER1G/FOXP3/GPNMB/GPR18/HAVCR2/IFNG/IL10/LBP/LGALS9/LILRA2/LILRA4/LILRA5/LILRB1/LY96/NLRC3/NOD2/PTAFR/PTPN22/PTPRC/PYCARD/SIRPA/SLAMF1/SPN/SPON2/TLR2/TNFAIP3/TREM2/TYROBP/WNT5A	44
c5.go	GO_GRANULOCYTE_MIGRATION	GO_GRANULOCYTE_MIGRATION	40/638	149/19276	2.07331e-25	1.89159e-23	1.43912e-23	ADAM8/ANXA1/C3AR1/C5AR1/CCL20/CCL22/CCL3/CCR7/CD300A/CD74/CKLF/CSF1/CSF1R/CSF3R/CXCL1/CXCL10/CXCL11/CXCL13/CXCL5/CXCL6/CXCL9/FCER1G/IL34/ITGB2/LBP/LGALS3/MDK/NCKAP1L/PIK3CG/PLA2G1B/RAC2/RHOG/RHOH/S100A12/S100A8/S100A9/SLAMF8/VAV1/XCL1/XCL2	40
c5.go	GO_RESPONSE_TO_INTERFERON_GAMMA	GO_RESPONSE_TO_INTERFERON_GAMMA	45/638	201/19276	7.78654e-25	6.96745e-23	5.30084e-23	AIF1/B2M/BST2/CASP1/CCL20/CCL22/CCL3/CD40/CD44/CIITA/FASLG/FCGR1A/FCGR1B/GBP1/GBP2/GBP4/GBP5/GCH1/HCK/ICAM1/IFNG/IFNGR2/IL12RB1/IRF1/IRF4/IRF7/IRF8/LGALS9/MEFV/NLRC5/NR1H3/OAS1/OASL/PML/PTAFR/SIRPA/SLC11A1/STX4/TLR2/TRIM22/UBD/WAS/WNT5A/XCL1/XCL2	45
c5.go	GO_POSITIVE_REGULATION_OF_LEUKOCYTE_DIFFERENTIATION	GO_POSITIVE_REGULATION_OF_LEUKOCYTE_DIFFERENTIATION	40/638	159/19276	3.04989e-24	2.67757e-22	2.0371e-22	ADA/ADAM8/ANXA1/AXL/BTK/BTN2A2/CCR1/CD101/CD27/CD4/CD74/CD86/CSF1/DUSP10/EVI2B/FOXP3/GATA3/IFNG/IL12RB1/IL15/IL2RA/IL34/IL7/IL7R/INPP5D/LGALS9/LILRB2/LILRB4/MDK/NCKAP1L/NLRP3/PTPRC/RHOH/RUNX1/RUNX3/TNFSF9/TOX/TREM2/TYROBP/ZAP70	40
c5.go	GO_POSITIVE_REGULATION_OF_T_CELL_PROLIFERATION	GO_POSITIVE_REGULATION_OF_T_CELL_PROLIFERATION	33/638	101/19276	3.34987e-24	2.88647e-22	2.19602e-22	AIF1/ANXA1/CARD11/CCR2/CD28/CD3E/CD4/CD40LG/CD6/CD70/CD86/CLECL1/CORO1A/EBI3/FOXP3/HAVCR2/IL12RB1/IL15/IL2RA/JAK3/LGALS9/LILRB2/NCKAP1L/PDCD1LG2/PRKCQ/PTPN22/PTPRC/PYCARD/TMIGD2/TNFSF13B/TNFSF9/XCL1/ZAP70	33
c5.go	GO_POSITIVE_REGULATION_OF_LEUKOCYTE_MIGRATION	GO_POSITIVE_REGULATION_OF_LEUKOCYTE_MIGRATION	38/638	142/19276	3.8331e-24	3.2428e-22	2.46712e-22	ADAM8/AIF1/C3AR1/C5AR1/CCL20/CCL3/CCR1/CCR2/CCR7/CD74/CSF1/CSF1R/CX3CR1/CXCL10/CXCL12/CXCL13/DOCK8/GPSM3/ICAM1/IL34/ITGA4/LBP/LGALS3/LGALS9/MDK/NCKAP1L/P2RY12/PLA2G7/PTAFR/PYCARD/RAC2/SPN/TNFRSF18/TNFSF14/TREM2/WNT5A/XCL1/XCL2	38
c5.go	GO_INTERLEUKIN_1_PRODUCTION	GO_INTERLEUKIN_1_PRODUCTION	35/638	121/19276	1.40193e-23	1.14442e-21	8.70674e-22	ABCA1/AIM2/ANXA1/ARRB2/CARD16/CASP1/CCL3/CCR7/CD33/CLEC7A/CX3CR1/GBP5/HAVCR2/IFI16/IFNG/IL10/IL16/LGALS9/LILRA2/LILRA5/MEFV/MNDA/NLRC4/NLRP3/NOD2/P2RX7/PYCARD/SIRPA/SPHK1/TLR6/TLR8/TNFAIP3/TREM2/TYROBP/WNT5A	35
c5.go	GO_NEUTROPHIL_MIGRATION	GO_NEUTROPHIL_MIGRATION	35/638	121/19276	1.40193e-23	1.14442e-21	8.70674e-22	ADAM8/C3AR1/C5AR1/CCL20/CCL22/CCL3/CCR7/CD74/CKLF/CSF3R/CXCL1/CXCL10/CXCL11/CXCL13/CXCL5/CXCL6/CXCL9/FCER1G/ITGB2/LBP/LGALS3/MDK/NCKAP1L/PIK3CG/PLA2G1B/RAC2/RHOG/RHOH/S100A12/S100A8/S100A9/SLAMF8/VAV1/XCL1/XCL2	35
c5.go	GO_POSITIVE_REGULATION_OF_INFLAMMATORY_RESPONSE	GO_POSITIVE_REGULATION_OF_INFLAMMATORY_RESPONSE	39/638	158/19276	2.45557e-23	1.96996e-21	1.49874e-21	ADAM8/BTK/C3/CCL3/CCR2/CCR7/CD28/CD6/CEBPA/CLEC7A/EGFR/FCER1G/GBP5/GPSM3/IDO1/IFNG/IL15/IL16/LBP/LILRA5/LTA/MDK/NOD2/OSM/OSMR/PIK3CG/PLA2G7/S100A12/S100A8/S100A9/TGM2/TLR10/TLR2/TLR6/TLR7/TRADD/TREM2/WNT5A/ZBP1	39
c5.go	GO_REGULATION_OF_ADAPTIVE_IMMUNE_RESPONSE	GO_REGULATION_OF_ADAPTIVE_IMMUNE_RESPONSE	40/638	168/19276	2.86161e-23	2.25679e-21	1.71697e-21	ADA/ADCY7/ANXA1/B2M/BTK/C3/CCR2/CD28/CD4/CD40/CD48/DUSP10/FCER1G/FCGR2B/FOXP3/GATA3/HAVCR2/IL10/IL12RB1/IL18R1/IL20RB/IL7R/IRF1/IRF7/JAK3/LILRB1/LTA/NLRP3/P2RX7/PRKCQ/PTPRC/PYCARD/SLC11A1/TBX21/TNFAIP3/TNFRSF1B/TNFSF13B/TRAF2/WAS/XCL1	40
c5.go	GO_B_CELL_ACTIVATION	GO_B_CELL_ACTIVATION	54/638	321/19276	3.18408e-23	2.46926e-21	1.87861e-21	ADA/BATF/BAX/BST2/BTK/CARD11/CD180/CD22/CD27/CD28/CD300A/CD38/CD40/CD40LG/CD70/CD74/CD79A/CD86/CTLA4/DOCK10/EXO1/FCGR2B/FCRL3/FOXP3/GAPT/GPR183/IGLL5/IKZF3/IL10/IL7/IL7R/INPP5D/ITGA4/JAK3/LAT2/LAX1/LYL1/MNDA/MZB1/NCKAP1L/NFAM1/NFATC2/NOD2/POU2AF1/POU2F2/PTPRC/SLAMF8/TBC1D10C/TBX21/TCIRG1/TNFAIP3/TNFSF13B/TYROBP/ZAP70	54
c5.go	GO_GRANULOCYTE_CHEMOTAXIS	GO_GRANULOCYTE_CHEMOTAXIS	35/638	126/19276	6.30495e-23	4.80933e-21	3.65894e-21	ANXA1/C3AR1/C5AR1/CCL20/CCL22/CCL3/CCR7/CD74/CKLF/CSF1/CSF1R/CSF3R/CXCL1/CXCL10/CXCL11/CXCL13/CXCL5/CXCL6/CXCL9/FCER1G/IL34/ITGB2/LBP/LGALS3/MDK/NCKAP1L/PIK3CG/PLA2G1B/RAC2/S100A12/S100A8/S100A9/VAV1/XCL1/XCL2	35
c5.go	GO_NEGATIVE_REGULATION_OF_LEUKOCYTE_CELL_CELL_ADHESION	GO_NEGATIVE_REGULATION_OF_LEUKOCYTE_CELL_CELL_ADHESION	36/638	137/19276	1.22297e-22	9.17823e-21	6.98279e-21	ANXA1/BTN2A2/CD300A/CD74/CD86/CRTAM/CTLA4/CXCL12/FCGR2B/FOXP3/GPNMB/HAVCR2/IDO1/IL10/IL20RB/IL2RA/IRF1/JAK3/LAG3/LAX1/LGALS3/LGALS9/LILRB1/LILRB2/MDK/PDCD1LG2/PLA2G2D/PTPN22/RUNX1/RUNX3/SPN/TBX21/TIGIT/TNFAIP8L2/VSIG4/XCL1	36
c5.go	GO_NEGATIVE_REGULATION_OF_CYTOKINE_PRODUCTION	GO_NEGATIVE_REGULATION_OF_CYTOKINE_PRODUCTION	57/638	368/19276	1.26599e-22	9.35024e-21	7.11366e-21	ADCY7/ANXA1/ARRB2/AXL/BST2/BTK/BTN2A2/CARD16/CCR7/CD200R1/CD33/CD84/CD96/CLEC4A/CX3CR1/FCGR2B/FOXP3/GATA3/GBP1/GPNMB/GPR18/HAVCR2/HMOX1/IDO1/IFNG/IL10/IL20RB/ISG15/JAK3/LBP/LGALS9/LILRA4/LILRA5/LILRB1/MEFV/NCKAP1L/NLRC3/NLRC5/NLRP3/PDCD1LG2/PTPN22/PTPRC/PYCARD/RELB/SIRPA/SLAMF1/SLC11A1/TBX21/TIGIT/TLR6/TLR8/TNFAIP3/TREM2/TYROBP/UBE2L6/VSIG4/XCL1	57
c5.go	GO_POSITIVE_REGULATION_OF_LYMPHOCYTE_DIFFERENTIATION	GO_POSITIVE_REGULATION_OF_LYMPHOCYTE_DIFFERENTIATION	32/638	105/19276	1.91053e-22	1.38901e-20	1.05676e-20	ADA/ADAM8/ANXA1/AXL/BTK/BTN2A2/CD27/CD74/CD86/DUSP10/FOXP3/GATA3/IFNG/IL12RB1/IL15/IL2RA/IL7/IL7R/INPP5D/LGALS9/LILRB2/LILRB4/MDK/NCKAP1L/NLRP3/PTPRC/RHOH/RUNX1/RUNX3/TNFSF9/TOX/ZAP70	32
c5.go	GO_ALPHA_BETA_T_CELL_DIFFERENTIATION	GO_ALPHA_BETA_T_CELL_DIFFERENTIATION	32/638	106/19276	2.65301e-22	1.89915e-20	1.44487e-20	ADA/ANXA1/BATF/BCL11B/CD86/EOMES/FOXP3/GATA3/GPR18/GPR183/IFNG/IL12RB1/IL18R1/IRF1/IRF4/ITK/JAK3/LGALS9/NCKAP1L/NLRP3/PLA2G2D/RELB/RUNX1/RUNX3/SEMA4A/SLAMF6/SPN/TBX21/TCF7/TNFSF8/TOX/ZAP70	32
c5.go	GO_REGULATION_OF_LYMPHOCYTE_MEDIATED_IMMUNITY	GO_REGULATION_OF_LYMPHOCYTE_MEDIATED_IMMUNITY	37/638	154/19276	9.24346e-22	6.51664e-20	4.95785e-20	ARRB2/B2M/BTK/C3/CADM1/CCR2/CD28/CD40/CD96/CRTAM/FCER1G/FCGR2B/FOXP3/GATA3/HAVCR2/IL10/IL12RB1/IL18R1/IL20RB/IL7R/LAG3/LGALS9/LILRB1/LTA/NCR3/NLRP3/P2RX7/PTPRC/SERPINB9/SH2D1A/SLAMF6/TBX21/TNFRSF1B/TRAF2/VAV1/WAS/XCL1	37
c5.go	GO_NEUTROPHIL_CHEMOTAXIS	GO_NEUTROPHIL_CHEMOTAXIS	31/638	102/19276	9.62651e-22	6.6854e-20	5.08625e-20	C3AR1/C5AR1/CCL20/CCL22/CCL3/CCR7/CD74/CKLF/CSF3R/CXCL1/CXCL10/CXCL11/CXCL13/CXCL5/CXCL6/CXCL9/FCER1G/ITGB2/LBP/LGALS3/MDK/NCKAP1L/PIK3CG/PLA2G1B/RAC2/S100A12/S100A8/S100A9/VAV1/XCL1/XCL2	31
c5.go	GO_T_CELL_SELECTION	GO_T_CELL_SELECTION	23/638	49/19276	1.59171e-21	1.08915e-19	8.28626e-20	BATF/BCL11B/CARD11/CCR7/CD28/CD3D/CD3E/CD3G/CD4/CD74/DOCK2/FOXP3/GATA3/IL12RB1/IL15/IRF4/PTPRC/SLAMF6/SPN/TBX21/THEMIS/TOX/ZAP70	23
c5.go	GO_B_CELL_PROLIFERATION	GO_B_CELL_PROLIFERATION	30/638	97/19276	2.49305e-21	1.68119e-19	1.27905e-19	ADA/BAX/BTK/CARD11/CD180/CD22/CD300A/CD38/CD40/CD40LG/CD70/CD74/CD79A/CTLA4/FCGR2B/FCRL3/GAPT/GPR183/IKZF3/IL10/IL7/IL7R/INPP5D/MNDA/MZB1/NCKAP1L/NFATC2/PTPRC/TNFSF13B/TYROBP	30
c5.go	GO_CYTOKINE_SECRETION	GO_CYTOKINE_SECRETION	34/638	131/19276	2.9232e-21	1.94309e-19	1.4783e-19	AIF1/ALOX15B/BTN2A2/BTN3A1/CADM1/CD14/CLEC4E/CLEC5A/CRTAM/CSF1R/FCGR2B/FERMT1/FGR/FOXP3/HAVCR2/IFNG/IL10/ITGB6/LCP2/LGALS9/LILRA2/LILRA5/LILRB1/NLRP3/NOD2/P2RX7/PYCARD/S100A12/TLR10/TLR2/TLR5/TLR6/TLR8/WNT5A	34
c5.go	GO_INTERLEUKIN_1_BETA_PRODUCTION	GO_INTERLEUKIN_1_BETA_PRODUCTION	31/638	106/19276	3.47465e-21	2.27712e-19	1.73243e-19	ABCA1/AIM2/ARRB2/CARD16/CASP1/CCL3/CCR7/CD33/CLEC7A/CX3CR1/GBP5/IFI16/IFNG/LGALS9/LILRA2/LILRA5/MEFV/MNDA/NLRC4/NLRP3/NOD2/P2RX7/PYCARD/SIRPA/SPHK1/TLR6/TLR8/TNFAIP3/TREM2/TYROBP/WNT5A	31
c5.go	GO_DEFENSE_RESPONSE_TO_VIRUS	GO_DEFENSE_RESPONSE_TO_VIRUS	46/638	258/19276	5.29803e-21	3.42154e-19	2.60311e-19	AIM2/APOBEC3G/BIRC3/BST2/CARD9/CD207/CD40/CXCL10/CXCL9/DDX41/GBP1/IFI16/IFI27/IFNAR2/IFNG/IL10RB/IL12RB1/IL15/IL2RA/IRF1/IRF7/ISG15/ISG20/LILRB1/MAP3K14/MICB/NLRC5/NLRP3/OAS1/OASL/PML/PRF1/PTPN22/PTPRC/PYCARD/RNASE2/RNASE6/SAMHD1/SLFN13/SPON2/TLR7/TLR8/TNFAIP3/TRIM22/UNC13D/ZBP1	46
c5.go	GO_HUMORAL_IMMUNE_RESPONSE	GO_HUMORAL_IMMUNE_RESPONSE	55/638	370/19276	5.36799e-21	3.42154e-19	2.60311e-19	ALOX5/C1QA/C1QB/C1QC/C1R/C1S/C2/C3/C3AR1/C4A/C4B/C5AR1/CCR2/CCR7/CD28/CD5L/CFB/CFD/CFP/CXCL1/CXCL10/CXCL11/CXCL13/CXCL5/CXCL6/CXCL9/DEFB1/EBI3/EXO1/FCGR2B/FCN1/GATA3/GPR183/IFNG/IGLL5/IL7/LTA/LYZ/PDCD1/PLA2G1B/POU2AF1/POU2F2/PROS1/PSMB10/PTPRC/RNASE6/S100A12/S100A8/S100A9/SH2D1A/SLC11A1/SPON2/TREM1/TREM2/VSIG4	55
c5.go	GO_LEUKOCYTE_APOPTOTIC_PROCESS	GO_LEUKOCYTE_APOPTOTIC_PROCESS	31/638	108/19276	6.44799e-21	4.05439e-19	3.08458e-19	ADA/ADAM8/ANXA1/AURKB/AXL/BAX/BTK/CCR5/CCR7/CD27/CD3G/CD74/CXCL12/DOCK8/FAS/FASLG/FCER1G/IDO1/IL10/IL2RA/IL7R/IRF7/JAK3/LGALS3/LGALS9/LILRB1/NOD2/P2RX7/PDCD1/PRKCQ/WNT5A	31
c5.go	GO_POSITIVE_REGULATION_OF_HEMOPOIESIS	GO_POSITIVE_REGULATION_OF_HEMOPOIESIS	41/638	204/19276	7.45731e-21	4.62651e-19	3.51985e-19	ADA/ADAM8/ANXA1/AXL/BTK/BTN2A2/CCR1/CD101/CD27/CD4/CD74/CD86/CSF1/DUSP10/EVI2B/FOXP3/GATA3/IFNG/IL12RB1/IL15/IL2RA/IL34/IL7/IL7R/INPP5D/ISG15/LGALS9/LILRB2/LILRB4/MDK/NCKAP1L/NLRP3/PTPRC/RHOH/RUNX1/RUNX3/TNFSF9/TOX/TREM2/TYROBP/ZAP70	41
c5.go	GO_CYTOKINE_BINDING	GO_CYTOKINE_BINDING	34/638	135/19276	8.36803e-21	5.12321e-19	3.89774e-19	CCR1/CCR2/CCR4/CCR5/CCR7/CCRL2/CD109/CD4/CD74/CSF1R/CSF2RA/CSF3R/CX3CR1/CXCR3/CXCR4/CXCR6/EBI3/GBP1/IL10RA/IL12RB1/IL12RB2/IL18BP/IL18R1/IL20RB/IL2RA/IL2RB/IL2RG/ITGA4/OSMR/TMC8/TNFRSF1B/TNFRSF9/TRAF2/XCR1	34
c5.go	GO_T_CELL_ACTIVATION_INVOLVED_IN_IMMUNE_RESPONSE	GO_T_CELL_ACTIVATION_INVOLVED_IN_IMMUNE_RESPONSE	31/638	109/19276	8.73498e-21	5.27842e-19	4.01582e-19	ANXA1/BATF/CD74/CD86/CLEC4E/EOMES/FCER1G/FCGR2B/FOXP3/GATA3/GPR183/HAVCR2/ICAM1/IFNG/IL12RB1/IL18R1/IRF4/ITGAL/JAK3/LCP1/LGALS3/LGALS9/LILRB1/MDK/NLRP3/RELB/SEMA4A/SLAMF6/SLC11A1/SPN/TBX21	31
c5.go	GO_REGULATION_OF_LEUKOCYTE_APOPTOTIC_PROCESS	GO_REGULATION_OF_LEUKOCYTE_APOPTOTIC_PROCESS	28/638	86/19276	1.11656e-20	6.66072e-19	5.06748e-19	ADA/ADAM8/ANXA1/AURKB/AXL/BAX/BTK/CCR5/CCR7/CD27/CD3G/CD74/CXCL12/DOCK8/FCER1G/IDO1/IL10/IL7R/IRF7/JAK3/LGALS3/LGALS9/LILRB1/NOD2/P2RX7/PDCD1/PRKCQ/WNT5A	28
c5.go	GO_INTERLEUKIN_2_PRODUCTION	GO_INTERLEUKIN_2_PRODUCTION	23/638	54/19276	2.53616e-20	1.49376e-18	1.13646e-18	ANXA1/CARD11/CCR2/CD247/CD28/CD4/CD86/CLEC7A/FCER1G/FOXP3/GATA3/GBP1/HAVCR2/IL20RB/IRF4/PTPRC/RUNX1/SLC11A1/TBX21/TNFAIP3/TRAF2/VSIG4/XCL1	23
c5.go	GO_T_CELL_MIGRATION	GO_T_CELL_MIGRATION	25/638	67/19276	2.82732e-20	1.64444e-18	1.25109e-18	ADAM8/AIF1/CCL20/CCL3/CCR2/CD200R1/CXCL10/CXCL11/CXCL12/CXCL13/CXCR3/DOCK8/GPR183/ICAM1/ITGA4/ITGAL/MYO1G/PIK3CG/PYCARD/SPN/TNFSF14/WNT5A/XCL1/XCL2/ZAP70	25
c5.go	GO_INTERLEUKIN_6_PRODUCTION	GO_INTERLEUKIN_6_PRODUCTION	37/638	170/19276	3.52963e-20	2.02757e-18	1.54258e-18	AIF1/ARRB2/CARD9/CD200R1/CD74/CLEC7A/CYBA/FCER1G/FOXP3/HAVCR2/IFNG/IL10/IL16/LBP/LGALS9/LILRA2/LILRA5/LILRB2/NCKAP1L/NLRC3/NOD2/P2RX7/POU2AF1/POU2F2/PTPN22/PYCARD/SIRPA/SLAMF1/SPON2/TLR2/TLR6/TLR7/TLR8/TNFAIP3/TREM2/TYROBP/WNT5A	37
c5.go	GO_NEGATIVE_REGULATION_OF_CELL_CELL_ADHESION	GO_NEGATIVE_REGULATION_OF_CELL_CELL_ADHESION	39/638	191/19276	3.75008e-20	2.12794e-18	1.61894e-18	ANXA1/BTN2A2/CD300A/CD74/CD86/CRTAM/CTLA4/CXCL12/EPCAM/FCGR2B/FOXP3/FXYD5/GPNMB/HAVCR2/IDO1/IL10/IL20RB/IL2RA/IRF1/JAK3/LAG3/LAX1/LGALS3/LGALS9/LILRB1/LILRB2/MDK/PDCD1LG2/PLA2G2D/PTPN22/RUNX1/RUNX3/SERPINE2/SPN/TBX21/TIGIT/TNFAIP8L2/VSIG4/XCL1	39
c5.go	GO_CELL_KILLING	GO_CELL_KILLING	37/638	172/19276	5.39373e-20	3.02374e-18	2.30046e-18	ARRB2/B2M/C3/CADM1/CD5L/CLEC7A/CORO1A/CRTAM/CTSH/CXCL6/FCGR2B/GZMB/GZMM/HAMP/HAVCR2/ICAM1/IFNG/IL12RB1/IL7R/ITGAM/LAG3/LGALS9/LILRB1/LYZ/NCR3/P2RX7/PRF1/PTPRC/S100A12/SERPINB9/SH2D1A/SLAMF6/SLAMF7/TYROBP/UNC13D/VAV1/XCL1	37
c5.go	GO_LYMPHOCYTE_MIGRATION	GO_LYMPHOCYTE_MIGRATION	31/638	116/19276	6.63854e-20	3.67728e-18	2.79767e-18	ADAM8/AIF1/CCL20/CCL22/CCL3/CCR2/CCR7/CD200R1/CKLF/CRTAM/CXCL10/CXCL11/CXCL12/CXCL13/CXCR3/DOCK8/GATA3/GPR183/ICAM1/ITGA4/ITGAL/MYO1G/PIK3CG/PYCARD/SPN/TBX21/TNFSF14/WNT5A/XCL1/XCL2/ZAP70	31
c5.go	GO_LEUKOCYTE_MEDIATED_CYTOTOXICITY	GO_LEUKOCYTE_MEDIATED_CYTOTOXICITY	30/638	108/19276	7.85481e-20	4.29981e-18	3.2713e-18	ARRB2/B2M/CADM1/CORO1A/CRTAM/CTSH/CXCL6/FCGR2B/GZMB/GZMM/HAVCR2/ICAM1/IL12RB1/IL7R/ITGAM/LAG3/LGALS9/LILRB1/NCR3/P2RX7/PRF1/PTPRC/SERPINB9/SH2D1A/SLAMF6/SLAMF7/TYROBP/UNC13D/VAV1/XCL1	30
c5.go	GO_T_CELL_RECEPTOR_SIGNALING_PATHWAY	GO_T_CELL_RECEPTOR_SIGNALING_PATHWAY	40/638	206/19276	8.38594e-20	4.53718e-18	3.45189e-18	ADA/BTN2A2/BTN3A1/BTN3A2/BTN3A3/CARD11/CCR7/CD247/CD28/CD300A/CD3D/CD3E/CD3G/CD4/CTLA4/DGKZ/FOXP3/GATA3/GBP1/INPP5D/ITK/LCK/LCP2/LGALS3/LILRB4/PRAM1/PRKCQ/PSMB10/PSMB8/PSMB9/PTPN22/PTPRC/SH2D1A/SLA2/THEMIS/THEMIS2/TRAT1/UBASH3A/WAS/ZAP70	40
c5.go	GO_NEGATIVE_REGULATION_OF_CELL_ADHESION	GO_NEGATIVE_REGULATION_OF_CELL_ADHESION	48/638	301/19276	9.46219e-20	5.06064e-18	3.85013e-18	ADAMDEC1/ANXA1/BTN2A2/CD300A/CD74/CD86/CORO1C/CRTAM/CTLA4/CXCL12/EPCAM/FCGR2B/FOXP3/FXYD5/GBP1/GPNMB/HAVCR2/IDO1/IL10/IL20RB/IL2RA/IRF1/JAK3/LAG3/LAX1/LGALS3/LGALS9/LILRB1/LILRB2/LPXN/MDK/PDCD1LG2/PLA2G2D/PLXNC1/PTPN22/PTPRC/PTPRO/RUNX1/RUNX3/SERPINE2/SIPA1/SPN/TBX21/TGFBI/TIGIT/TNFAIP8L2/VSIG4/XCL1	48
c5.go	GO_REGULATORY_T_CELL_DIFFERENTIATION	GO_REGULATORY_T_CELL_DIFFERENTIATION	19/638	35/19276	1.43104e-19	7.56661e-18	5.75667e-18	BTN2A2/CD28/CTLA4/DUSP10/FANCA/FOXP3/IFNG/IL2RA/IRF1/LAG3/LGALS9/LILRB2/LILRB4/MDK/NFATC2/PLA2G2D/RUNX1/TNFRSF18/TOX	19
c5.go	GO_NEGATIVE_REGULATION_OF_LEUKOCYTE_PROLIFERATION	GO_NEGATIVE_REGULATION_OF_LEUKOCYTE_PROLIFERATION	27/638	86/19276	1.6176e-19	8.45695e-18	6.43405e-18	BTK/BTN2A2/CD300A/CD86/CRTAM/CTLA4/FCGR2B/FOXP3/GPNMB/HAVCR2/IDO1/IL10/IL20RB/IL2RA/INPP5D/LGALS9/LILRB1/LILRB2/LST1/MNDA/PDCD1LG2/PLA2G2D/SPN/TNFAIP3/TYROBP/VSIG4/XCL1	27
c5.go	GO_CYTOKINE_RECEPTOR_BINDING	GO_CYTOKINE_RECEPTOR_BINDING	45/638	270/19276	2.31315e-19	1.1959e-17	9.09838e-18	BID/CADM4/CCL20/CCL22/CCL3/CCR2/CCRL2/CD300LF/CD40LG/CD70/CKLF/CSF1/CXCL1/CXCL10/CXCL11/CXCL12/CXCL13/CXCL5/CXCL6/CXCL9/DEFB1/EBI3/FASLG/GATA3/IFNG/IL10/IL12RB1/IL15/IL34/IL7/LRG1/LTA/LTB/OSM/OSMR/PYCARD/TLR5/TNFSF13B/TNFSF14/TNFSF8/TNFSF9/TRADD/TRAF2/XCL1/XCL2	45
c5.go	GO_NEGATIVE_REGULATION_OF_IMMUNE_RESPONSE	GO_NEGATIVE_REGULATION_OF_IMMUNE_RESPONSE	35/638	159/19276	2.52565e-19	1.29141e-17	9.82507e-18	ANXA1/ARRB2/BST2/CCR2/CD300A/CD84/CD96/CTLA4/DUSP10/FCGR2B/FOXP3/HAVCR2/HMOX1/IFI16/IL10/IL20RB/IL2RA/IL7R/INPP5D/JAK3/LGALS3/LGALS9/LILRB1/NLRC3/NLRC5/NR1H3/PDCD1/PTPRC/SAMHD1/SERPINB9/SLAMF8/TBX21/TNFAIP3/VSIG4/XCL1	35
c5.go	GO_REGULATION_OF_ALPHA_BETA_T_CELL_ACTIVATION	GO_REGULATION_OF_ALPHA_BETA_T_CELL_ACTIVATION	28/638	97/19276	4.32547e-19	2.16413e-17	1.64647e-17	ADA/ANXA1/CCR2/CD28/CD300A/CD3E/CD86/CRTAM/EBI3/FOXP3/GATA3/IFNG/IL12RB1/IRF1/IRF4/JAK3/LGALS9/LILRB1/NCKAP1L/NLRP3/PRKCQ/PTPN22/PTPRC/RUNX1/RUNX3/TBX21/XCL1/ZAP70	28
c5.go	GO_REGULATION_OF_PHAGOCYTOSIS	GO_REGULATION_OF_PHAGOCYTOSIS	28/638	97/19276	4.32547e-19	2.16413e-17	1.64647e-17	C2/C3/C4A/C4B/CD300A/CD300LF/CLEC7A/CYBA/DOCK2/FCER1G/FCGR2B/FGR/HCK/IFNG/IL15/IL15RA/IL2RB/IL2RG/NCKAP1L/PTPRC/PYCARD/SIRPA/SIRPB1/SIRPG/SLC11A1/SPHK1/TLR2/TREM2	28
c5.go	GO_CELLULAR_DEFENSE_RESPONSE	GO_CELLULAR_DEFENSE_RESPONSE	22/638	54/19276	5.52548e-19	2.73511e-17	2.08087e-17	C5AR1/CCR2/CCR5/CD300C/CD5L/CLEC5A/CX3CR1/CXCL9/ITK/LBP/LILRB2/LSP1/LY96/MNDA/NCF1/NCF2/PRF1/SH2D1A/SPN/TCIRG1/TRAT1/TYROBP	22
c5.go	GO_REGULATION_OF_PRODUCTION_OF_MOLECULAR_MEDIATOR_OF_IMMUNE_RESPONSE	GO_REGULATION_OF_PRODUCTION_OF_MOLECULAR_MEDIATOR_OF_IMMUNE_RESPONSE	33/638	144/19276	7.30147e-19	3.5404e-17	2.69353e-17	B2M/BST2/BTK/CCR2/CD22/CD244/CD28/CD40/CD40LG/CD74/CD96/FCER1G/FCGR2B/FCRL3/FOXP3/GATA3/HMOX1/IL10/IL18R1/JAK3/LILRB1/MZB1/NLRP3/NOD2/PTPN22/PTPRC/SPON2/STX4/TBX21/TNFRSF1B/TRAF2/WNT5A/XCL1	33
c5.go	GO_TERTIARY_GRANULE	GO_TERTIARY_GRANULE	35/638	164/19276	7.3045e-19	3.5404e-17	2.69353e-17	ADAM8/B2M/CD300A/CD33/CD53/CFP/CLEC12A/CLEC5A/CTSH/CTSS/CXCL1/CYBA/CYBB/FCER1G/FPR1/GPR84/ITGAM/ITGAX/ITGB2/LAIR1/LGALS3/LILRB2/LRG1/LYZ/NCKAP1L/OSCAR/PLAU/PTAFR/RAP2B/SIGLEC14/SIRPA/SLC11A1/TBC1D10C/TCIRG1/TRPM2	35
c5.go	GO_REGULATION_OF_B_CELL_PROLIFERATION	GO_REGULATION_OF_B_CELL_PROLIFERATION	23/638	62/19276	1.08693e-18	5.21389e-17	3.96672e-17	ADA/BTK/CARD11/CD22/CD300A/CD38/CD40/CD74/CTLA4/FCGR2B/FCRL3/GPR183/IKZF3/IL10/IL7/INPP5D/MNDA/MZB1/NCKAP1L/NFATC2/PTPRC/TNFSF13B/TYROBP	23
c5.go	GO_REGULATION_OF_CELL_KILLING	GO_REGULATION_OF_CELL_KILLING	27/638	92/19276	1.15875e-18	5.50169e-17	4.18568e-17	ARRB2/B2M/CADM1/CD5L/CLEC7A/CRTAM/CXCL6/FCGR2B/HAVCR2/ICAM1/IFNG/IL12RB1/IL7R/ITGAM/LAG3/LGALS9/LILRB1/NCR3/P2RX7/PRF1/PTPRC/SERPINB9/SH2D1A/SLAMF6/TYROBP/VAV1/XCL1	27
c5.go	GO_POSITIVE_REGULATION_OF_TUMOR_NECROSIS_FACTOR_SUPERFAMILY_CYTOKINE_PRODUCTION	GO_POSITIVE_REGULATION_OF_TUMOR_NECROSIS_FACTOR_SUPERFAMILY_CYTOKINE_PRODUCTION	27/638	94/19276	2.15262e-18	1.01173e-16	7.69725e-17	ADAM8/CARD9/CCL3/CCR2/CD14/CD2/CD86/CLEC7A/CYBA/CYBB/FCER1G/HAVCR2/IFNG/LBP/LGALS9/LILRA2/LILRA5/LY96/NOD2/PTAFR/PTPRC/PYCARD/SPN/SPON2/TLR2/TYROBP/WNT5A	27
c5.go	GO_LEUKOCYTE_HOMEOSTASIS	GO_LEUKOCYTE_HOMEOSTASIS	26/638	86/19276	2.21903e-18	1.03252e-16	7.85538e-17	ADA/ANXA1/AXL/BAX/CCNB2/CCR2/CD74/CORO1A/CXCL6/DOCK10/FAS/FCER1G/FOXP3/GAPT/GPR183/IL2RA/JAK3/LGALS9/NCKAP1L/P2RX7/SIT1/TCIRG1/TNFAIP3/TNFRSF17/TNFSF13B/TNFSF14	26
c5.go	GO_T_CELL_MEDIATED_IMMUNITY	GO_T_CELL_MEDIATED_IMMUNITY	28/638	104/19276	3.38086e-18	1.55754e-16	1.18498e-16	B2M/BTN3A2/BTN3A3/CCR2/CD70/CD8A/CTSH/FCGR2B/FOXP3/GATA3/GZMM/ICAM1/IL12RB1/IL18R1/IL20RB/IL7R/LILRB1/MYO1G/NLRP3/P2RX7/PRF1/PTPRC/SLC11A1/TBX21/TNFRSF1B/TRAF2/WAS/XCL1	28
c5.go	GO_RESPONSE_TO_CHEMOKINE	GO_RESPONSE_TO_CHEMOKINE	27/638	96/19276	3.93179e-18	1.79359e-16	1.36456e-16	CCL20/CCL22/CCL3/CCR1/CCR2/CCR4/CCR5/CCR7/CCRL2/CX3CR1/CXCL1/CXCL10/CXCL11/CXCL12/CXCL13/CXCL5/CXCL6/CXCL9/CXCR3/CXCR4/CXCR6/DOCK8/GPR35/TREM2/XCL1/XCL2/XCR1	27
c5.go	GO_PRODUCTION_OF_MOLECULAR_MEDIATOR_OF_IMMUNE_RESPONSE	GO_PRODUCTION_OF_MOLECULAR_MEDIATOR_OF_IMMUNE_RESPONSE	46/638	305/19276	5.48926e-18	2.47976e-16	1.8866e-16	B2M/BATF/BST2/BTK/CARD11/CCR2/CD22/CD244/CD28/CD40/CD40LG/CD74/CD86/CD96/EXO1/FCER1G/FCGR2B/FCRL3/FOXP3/GAPT/GATA3/HMOX1/IL10/IL18R1/IL7R/JAK3/LILRB1/MZB1/NLRP3/NOD2/POU2F2/PTPN22/PTPRC/SAMHD1/SLC11A1/SPON2/STX4/TBX21/TCIRG1/TLR2/TMIGD2/TNFRSF1B/TNFSF13B/TRAF2/WNT5A/XCL1	46
c5.go	GO_MYELOID_LEUKOCYTE_DIFFERENTIATION	GO_MYELOID_LEUKOCYTE_DIFFERENTIATION	38/638	210/19276	8.83384e-18	3.95229e-16	3.0069e-16	BATF/C1QC/CCL3/CCR1/CCR7/CD101/CD109/CD4/CD74/CEBPA/CSF1/CSF1R/EVI2B/FCER1G/FSTL3/GATA3/GPR183/IFI16/IFNG/IL15/IL34/INPP5D/IRF4/IRF7/LILRB1/LILRB3/LILRB4/OSCAR/RELB/RUNX1/SBNO2/SNX10/SPI1/TCIRG1/TLR2/TREM2/TYROBP/UBD	38
c5.go	GO_POSITIVE_REGULATION_OF_PHAGOCYTOSIS	GO_POSITIVE_REGULATION_OF_PHAGOCYTOSIS	23/638	68/19276	1.21213e-17	5.37146e-16	4.0866e-16	C2/C3/C4A/C4B/CD300LF/CLEC7A/CYBA/DOCK2/FCER1G/FCGR2B/IFNG/IL15/IL15RA/IL2RB/IL2RG/NCKAP1L/PTPRC/PYCARD/SIRPA/SIRPB1/SIRPG/SLC11A1/TREM2	23
c5.go	GO_POSITIVE_REGULATION_OF_LEUKOCYTE_MEDIATED_IMMUNITY	GO_POSITIVE_REGULATION_OF_LEUKOCYTE_MEDIATED_IMMUNITY	31/638	138/19276	1.56894e-17	6.88707e-16	5.23968e-16	B2M/BTK/C3/CADM1/CD28/CD40/CRTAM/FCER1G/FGR/FOXP3/GATA3/IL12RB1/IL18R1/ITGAM/ITGB2/LAG3/LTA/NCR3/NLRP3/NOD2/P2RX7/PTAFR/PTPRC/SH2D1A/SLAMF6/STX4/TBX21/TRAF2/TYROBP/VAV1/XCL1	31
c5.go	GO_MACROPHAGE_ACTIVATION	GO_MACROPHAGE_ACTIVATION	27/638	101/19276	1.65488e-17	7.19641e-16	5.47503e-16	AIF1/C1QA/C5AR1/CCL3/CD74/CEBPA/CST7/FCGR2B/HAVCR2/IFNG/IL10/ITGAM/ITGB2/LBP/NR1H3/PTPRC/SBNO2/SLC11A1/SPHK1/TLR2/TLR6/TLR7/TLR8/TREM2/TYROBP/VSIG4/WNT5A	27
c5.go	GO_INTERLEUKIN_10_PRODUCTION	GO_INTERLEUKIN_10_PRODUCTION	22/638	63/19276	2.82233e-17	1.21595e-15	9.25096e-16	CD28/CD40LG/CLEC7A/FCER1G/FCGR2B/FOXP3/IDO1/IL20RB/IRF4/ISG15/JAK3/LGALS9/LILRA5/LILRB1/NOD2/PDCD1LG2/PYCARD/TIGIT/TLR2/TREM2/TYROBP/XCL1	22
c5.go	GO_INTERLEUKIN_12_PRODUCTION	GO_INTERLEUKIN_12_PRODUCTION	21/638	57/19276	4.16333e-17	1.76389e-15	1.34196e-15	ARRB2/CCR7/CD40/CD40LG/CLEC7A/IDO1/IFNG/IL10/IL16/IRF8/JAK3/LGALS9/LILRA5/LILRB1/LTB/MDK/MEFV/SLAMF1/TIGIT/TLR2/TLR8	21
c5.go	GO_HOMEOSTASIS_OF_NUMBER_OF_CELLS	GO_HOMEOSTASIS_OF_NUMBER_OF_CELLS	41/638	256/19276	4.16994e-17	1.76389e-15	1.34196e-15	ADA/ANXA1/AXL/B2M/BAX/CARD11/CCNB2/CCR2/CCR4/CCR7/CD74/CORO1A/CSF1/CXCL6/DOCK10/FAS/FCER1G/FOXP3/GAPT/GATA3/GPR183/HMOX1/IKZF1/IL20RB/IL2RA/IL7/IL7R/INPP5D/ISG15/JAK3/LGALS9/LIPA/NCKAP1L/P2RX7/SIT1/SPI1/TCIRG1/TNFAIP3/TNFRSF17/TNFSF13B/TNFSF14	41
c5.go	GO_POSITIVE_REGULATION_OF_INTERLEUKIN_6_PRODUCTION	GO_POSITIVE_REGULATION_OF_INTERLEUKIN_6_PRODUCTION	25/638	88/19276	5.30351e-17	2.22318e-15	1.69139e-15	AIF1/CARD9/CD74/CLEC7A/CYBA/FCER1G/IFNG/IL16/LBP/LGALS9/LILRA2/LILRA5/LILRB2/NOD2/P2RX7/POU2AF1/POU2F2/PYCARD/SPON2/TLR2/TLR6/TLR7/TLR8/TYROBP/WNT5A	25
c5.go	GO_NEGATIVE_REGULATION_OF_IMMUNE_EFFECTOR_PROCESS	GO_NEGATIVE_REGULATION_OF_IMMUNE_EFFECTOR_PROCESS	29/638	124/19276	5.46624e-17	2.27093e-15	1.72772e-15	ANXA1/ARRB2/BST2/CCR2/CD22/CD300A/CD84/CD96/DUSP10/FCGR2B/FCRL3/FOXP3/HAVCR2/HMOX1/IL10/IL20RB/IL2RA/IL7R/JAK3/LGALS3/LGALS9/LILRB1/MICB/PTPRC/SERPINB9/SLAMF8/TBX21/VSIG4/XCL1	29
c5.go	GO_POSITIVE_REGULATION_OF_CHEMOTAXIS	GO_POSITIVE_REGULATION_OF_CHEMOTAXIS	31/638	144/19276	5.74235e-17	2.36453e-15	1.79893e-15	AIF1/C3AR1/C5AR1/CCL3/CCR1/CCR2/CCR4/CCR7/CD74/CSF1/CSF1R/CXCL10/CXCL12/CXCL13/CXCR4/GPSM3/IL16/IL34/LBP/LGALS9/MDK/NCKAP1L/P2RY12/PLA2G7/RAC2/STX4/TNFSF14/TREM2/WNT5A/XCL1/XCL2	31
c5.go	GO_POSITIVE_REGULATION_OF_INTERFERON_GAMMA_PRODUCTION	GO_POSITIVE_REGULATION_OF_INTERFERON_GAMMA_PRODUCTION	22/638	65/19276	6.10945e-17	2.47731e-15	1.88474e-15	CCR2/CD14/CD2/CD244/CD3E/CLEC7A/CRTAM/EBI3/HAVCR2/IL12RB1/IL12RB2/IL18R1/IRF8/LGALS9/LTA/PTPN22/PYCARD/SLAMF6/SLC11A1/TLR7/TLR8/WNT5A	22
c5.go	GO_CD4_POSITIVE_ALPHA_BETA_T_CELL_ACTIVATION	GO_CD4_POSITIVE_ALPHA_BETA_T_CELL_ACTIVATION	26/638	97/19276	6.12273e-17	2.47731e-15	1.88474e-15	ANXA1/BATF/CD86/FOXP3/GATA3/GPR183/IFNG/IL12RB1/IL18R1/IRF4/JAK3/LGALS9/NCKAP1L/NLRP3/PLA2G2D/PRKCQ/RELB/RUNX1/RUNX3/SEMA4A/SLAMF6/SPN/TBX21/TCIRG1/TOX/XCL1	26
c5.go	GO_POSITIVE_REGULATION_OF_RESPONSE_TO_BIOTIC_STIMULUS	GO_POSITIVE_REGULATION_OF_RESPONSE_TO_BIOTIC_STIMULUS	40/638	249/19276	9.13556e-17	3.66446e-15	2.78792e-15	ADAM8/AIM2/CADM1/CARD11/CARD9/CD180/CLEC4A/CLEC4E/CRTAM/CYBA/FCER1G/FCN1/GBP5/HAVCR2/HCK/ICAM3/IFI16/IRF7/LAG3/LBP/LILRA2/LY86/LY96/MNDA/MUC13/MUC3A/NCR3/NLRC4/NLRC5/PSMB10/PSMB8/PSMB9/PYCARD/RELB/SH2D1A/SLAMF6/TLR8/VAV1/WNT5A/ZBP1	40
c5.go	GO_REGULATION_OF_LEUKOCYTE_MEDIATED_CYTOTOXICITY	GO_REGULATION_OF_LEUKOCYTE_MEDIATED_CYTOTOXICITY	23/638	75/19276	1.44673e-16	5.75354e-15	4.37729e-15	ARRB2/B2M/CADM1/CRTAM/CXCL6/FCGR2B/HAVCR2/ICAM1/IL12RB1/IL7R/ITGAM/LAG3/LGALS9/LILRB1/NCR3/P2RX7/PTPRC/SERPINB9/SH2D1A/SLAMF6/TYROBP/VAV1/XCL1	23
c5.go	GO_RESPONSE_TO_TUMOR_NECROSIS_FACTOR	GO_RESPONSE_TO_TUMOR_NECROSIS_FACTOR	45/638	319/19276	1.73282e-16	6.83289e-15	5.19846e-15	AIM2/BIRC3/CARD16/CASP1/CASP4/CCL20/CCL22/CCL3/CD14/CD27/CD40/CD40LG/CD70/CEBPA/CYBA/FAS/GATA3/GBP1/GBP2/GCH1/HAMP/ICAM1/LTA/LTB/MAP3K14/PSMB10/PSMB8/PSMB9/PYCARD/SPHK1/TNFAIP3/TNFRSF11B/TNFRSF17/TNFRSF18/TNFRSF1B/TNFRSF9/TNFSF13B/TNFSF14/TNFSF8/TNFSF9/TRADD/TRAF2/UBD/XCL1/XCL2	45
c5.go	GO_SPECIFIC_GRANULE	GO_SPECIFIC_GRANULE	32/638	160/19276	1.74839e-16	6.83636e-15	5.2011e-15	ADAM8/B2M/C3AR1/CD33/CD53/CFP/CLEC12A/CLEC5A/CTSZ/CXCL1/CYBA/CYBB/DEGS1/DOCK2/GPR84/HVCN1/ITGAL/ITGAM/ITGB2/LAIR1/LRG1/LYZ/OSCAR/PDXK/PLAU/PLAUR/RAB37/RAP2B/SLC15A4/STX4/TNFRSF1B/TRPM2	32
c5.go	GO_REGULATION_OF_ANTIGEN_RECEPTOR_MEDIATED_SIGNALING_PATHWAY	GO_REGULATION_OF_ANTIGEN_RECEPTOR_MEDIATED_SIGNALING_PATHWAY	22/638	69/19276	2.61516e-16	1.01403e-14	7.71473e-15	ADA/BTN2A2/CARD11/CCR7/CD22/CD300A/DGKZ/FCGR2B/FCRL3/GBP1/LCK/LGALS3/LILRB4/LPXN/NFAM1/PTPN22/PTPRC/RUNX1/SH2D1A/SLA2/TRAT1/UBASH3A	22
c5.go	GO_POSITIVE_T_CELL_SELECTION	GO_POSITIVE_T_CELL_SELECTION	17/638	36/19276	2.66464e-16	1.02467e-14	7.79571e-15	BATF/BCL11B/CD3D/CD3E/CD3G/CD74/DOCK2/FOXP3/IL12RB1/IRF4/PTPRC/SLAMF6/SPN/TBX21/THEMIS/TOX/ZAP70	17
c5.go	GO_TOLL_LIKE_RECEPTOR_SIGNALING_PATHWAY	GO_TOLL_LIKE_RECEPTOR_SIGNALING_PATHWAY	31/638	152/19276	2.91629e-16	1.11225e-14	8.46203e-15	ARRB2/BIRC3/BTK/CD14/CD300A/CD300LF/CD40/CTSS/CYBA/FCRL3/HAVCR2/IRF1/IRF4/IRF7/ITGAM/ITGB2/LBP/LILRA2/LILRA4/LY96/NR1H3/PTPN22/S100A8/S100A9/TLR10/TLR2/TLR5/TLR6/TLR7/TLR8/TNFAIP3	31
c5.go	GO_CYTOKINE_ACTIVITY	GO_CYTOKINE_ACTIVITY	38/638	234/19276	3.77751e-16	1.429e-14	1.08719e-14	CCL20/CCL22/CCL3/CD40LG/CD70/CKLF/CSF1/CXCL1/CXCL10/CXCL11/CXCL12/CXCL13/CXCL5/CXCL6/CXCL9/EBI3/FASLG/GDF15/IFNG/IL10/IL15/IL16/IL24/IL32/IL34/IL7/LTA/LTB/OSM/TNFRSF11B/TNFSF13B/TNFSF14/TNFSF8/TNFSF9/WNT10A/WNT5A/XCL1/XCL2	38
c5.go	GO_CD4_POSITIVE_ALPHA_BETA_T_CELL_DIFFERENTIATION	GO_CD4_POSITIVE_ALPHA_BETA_T_CELL_DIFFERENTIATION	23/638	78/19276	3.82179e-16	1.4341e-14	1.09106e-14	ANXA1/BATF/CD86/FOXP3/GATA3/GPR183/IFNG/IL12RB1/IL18R1/IRF4/JAK3/LGALS9/NCKAP1L/NLRP3/PLA2G2D/RELB/RUNX1/RUNX3/SEMA4A/SLAMF6/SPN/TBX21/TOX	23
c5.go	GO_DEFENSE_RESPONSE_TO_BACTERIUM	GO_DEFENSE_RESPONSE_TO_BACTERIUM	46/638	341/19276	4.54519e-16	1.6919e-14	1.2872e-14	C5AR1/CARD9/CCL20/CD4/CFP/CLEC4E/CXCL13/CXCL6/CYBA/DEFB1/FCER1G/FGR/GBP2/GBP4/GSDMA/HAMP/HAVCR2/IGLL5/IL10/IRF8/ISG15/LBP/LTA/LYZ/MPEG1/NLRC4/NLRP3/NOD2/P2RX7/PLA2G1B/PLAC8/PYCARD/RNASE6/S100A12/S100A8/S100A9/SLAMF8/SLC11A1/SPN/SPON2/STAB1/TLR2/TLR5/TLR6/TNFSF8/TREM2	46
c5.go	GO_POSITIVE_REGULATION_OF_INNATE_IMMUNE_RESPONSE	GO_POSITIVE_REGULATION_OF_INNATE_IMMUNE_RESPONSE	36/638	211/19276	4.59815e-16	1.69803e-14	1.29186e-14	ADAM8/AIM2/CADM1/CARD11/CARD9/CLEC4A/CLEC4E/CRTAM/FCER1G/FCN1/GBP5/HAVCR2/HCK/ICAM3/IFI16/IRF7/LAG3/LBP/LILRA2/MNDA/MUC13/MUC3A/NCR3/NLRC4/NLRC5/PSMB10/PSMB8/PSMB9/PYCARD/RELB/SH2D1A/SLAMF6/TLR8/VAV1/WNT5A/ZBP1	36
c5.go	GO_POSITIVE_REGULATION_OF_LEUKOCYTE_CHEMOTAXIS	GO_POSITIVE_REGULATION_OF_LEUKOCYTE_CHEMOTAXIS	25/638	96/19276	5.1543e-16	1.88842e-14	1.43671e-14	AIF1/C3AR1/C5AR1/CCL3/CCR1/CCR2/CCR7/CD74/CSF1/CSF1R/CXCL10/CXCL12/CXCL13/GPSM3/IL34/LBP/LGALS9/MDK/NCKAP1L/PLA2G7/RAC2/TNFSF14/WNT5A/XCL1/XCL2	25
c5.go	GO_LYMPHOCYTE_APOPTOTIC_PROCESS	GO_LYMPHOCYTE_APOPTOTIC_PROCESS	22/638	73/19276	1.00595e-15	3.62845e-14	2.76053e-14	ADA/ADAM8/AURKB/BAX/BTK/CD27/CD3G/CD74/DOCK8/FAS/FASLG/IDO1/IL10/IL2RA/IL7R/JAK3/LGALS3/LGALS9/P2RX7/PDCD1/PRKCQ/WNT5A	22
c5.go	GO_TERTIARY_GRANULE_MEMBRANE	GO_TERTIARY_GRANULE_MEMBRANE	22/638	73/19276	1.00595e-15	3.62845e-14	2.76053e-14	ADAM8/CD300A/CD33/CD53/CLEC12A/CLEC5A/CYBA/CYBB/FCER1G/GPR84/ITGAM/ITGAX/ITGB2/LAIR1/LILRB2/PLAU/PTAFR/RAP2B/SIGLEC14/SIRPA/SLC11A1/TRPM2	22
c5.go	GO_IMMUNOLOGICAL_SYNAPSE	GO_IMMUNOLOGICAL_SYNAPSE	17/638	39/19276	1.44133e-15	5.15886e-14	3.92486e-14	CARD11/CD28/CD37/CD3E/CD53/CD6/CORO1A/CRTAM/GZMA/GZMB/HAVCR2/ICAM1/LCK/LGALS3/PRKCQ/RHOH/ZAP70	17
c5.go	GO_NEGATIVE_REGULATION_OF_LEUKOCYTE_MEDIATED_IMMUNITY	GO_NEGATIVE_REGULATION_OF_LEUKOCYTE_MEDIATED_IMMUNITY	19/638	52/19276	1.58933e-15	5.64514e-14	4.29482e-14	ARRB2/BST2/CCR2/CD300A/CD84/CD96/FCGR2B/FOXP3/HAVCR2/HMOX1/IL20RB/IL7R/JAK3/LGALS9/LILRB1/PTPRC/SERPINB9/TBX21/XCL1	19
c5.go	GO_POSITIVE_REGULATION_OF_INTERLEUKIN_1_PRODUCTION	GO_POSITIVE_REGULATION_OF_INTERLEUKIN_1_PRODUCTION	20/638	60/19276	2.25471e-15	7.94786e-14	6.04673e-14	AIM2/CASP1/CCL3/CLEC7A/HAVCR2/IFI16/IFNG/IL16/LGALS9/LILRA2/LILRA5/MNDA/NLRC4/NLRP3/NOD2/P2RX7/PYCARD/TLR8/TYROBP/WNT5A	20
c5.go	GO_MYELOID_CELL_DIFFERENTIATION	GO_MYELOID_CELL_DIFFERENTIATION	51/638	431/19276	2.64586e-15	9.2091e-14	7.00628e-14	B2M/BATF/C1QC/CCL3/CCR1/CCR7/CD101/CD109/CD4/CD74/CEBPA/CLEC5A/CSF1/CSF1R/CSF3R/EVI2B/FCER1G/FSTL3/GATA3/GPR171/GPR183/IFI16/IFNG/IKZF1/IL15/IL34/INPP5D/IRF4/IRF7/IRF8/ISG15/JAK3/LGALS3/LILRB1/LILRB3/LILRB4/NCKAP1L/OSCAR/PML/PRKCQ/RASGRP4/RELB/RUNX1/SBNO2/SNX10/SPI1/TCIRG1/TLR2/TREM2/TYROBP/UBD	51
c5.go	GO_REGULATION_OF_CYTOSOLIC_CALCIUM_ION_CONCENTRATION	GO_REGULATION_OF_CYTOSOLIC_CALCIUM_ION_CONCENTRATION	46/638	357/19276	2.65209e-15	9.2091e-14	7.00628e-14	ADORA1/BAX/C3AR1/C5AR1/CCL3/CCR1/CCR2/CCR4/CCR5/CCR7/CCRL2/CD38/CD4/CD52/CORO1A/CX3CR1/CXCL10/CXCL11/CXCL13/CXCL9/CXCR3/CXCR4/CXCR6/CYBA/FASLG/FPR1/FPR3/GNA15/GPR18/GPR35/GPR65/LCK/NCS1/P2RX7/P2RY10/PIK3CG/PLA2G1B/PML/PTGDR/PTPRC/S1PR4/TGM2/TRPM2/WNT5A/XCL1/XCR1	46
c5.go	GO_NEGATIVE_REGULATION_OF_RESPONSE_TO_EXTERNAL_STIMULUS	GO_NEGATIVE_REGULATION_OF_RESPONSE_TO_EXTERNAL_STIMULUS	51/638	433/19276	3.19719e-15	1.10197e-13	8.38375e-14	ADA/ADCY7/ADORA1/AIF1/ALOX5/AOAH/ARRB2/CARD16/CD109/CD200R1/CD96/CST7/CXCL13/DUSP10/FCGR2B/FOXP3/GATA3/GPR18/HAVCR2/IFI16/IL10/IL20RB/IL2RA/LGALS9/LILRA2/LILRB1/MDK/MEFV/MICB/NLRC3/NLRC5/NLRP3/NR1H3/PLAU/PLAUR/PROS1/PTPRC/PTPRO/PYCARD/SAMHD1/SEMA4A/SERPINB9/SERPINE2/SIGLEC10/SIRPA/SLAMF8/TNFAIP3/TNFAIP8L2/TNFRSF1B/VSIG4/WNT5A	51
c5.go	GO_REGULATION_OF_B_CELL_ACTIVATION	GO_REGULATION_OF_B_CELL_ACTIVATION	33/638	188/19276	3.32662e-15	1.13814e-13	8.65899e-14	ADA/BTK/CARD11/CD22/CD27/CD28/CD300A/CD38/CD40/CD74/CTLA4/FCGR2B/FCRL3/FOXP3/GPR183/IGLL5/IKZF3/IL10/IL7/INPP5D/MNDA/MZB1/NCKAP1L/NFAM1/NFATC2/NOD2/PTPRC/SLAMF8/TBC1D10C/TBX21/TNFAIP3/TNFSF13B/TYROBP	33
c5.go	GO_PATTERN_RECOGNITION_RECEPTOR_SIGNALING_PATHWAY	GO_PATTERN_RECOGNITION_RECEPTOR_SIGNALING_PATHWAY	34/638	201/19276	3.97988e-15	1.35171e-13	1.02838e-13	ARRB2/BIRC3/BTK/CD14/CD300A/CD300LF/CD40/CLEC4E/CTSS/CYBA/FCN1/FCRL3/HAVCR2/IRF1/IRF4/IRF7/ITGAM/ITGB2/LBP/LILRA2/LILRA4/LY96/NOD2/NR1H3/PTPN22/S100A8/S100A9/TLR10/TLR2/TLR5/TLR6/TLR7/TLR8/TNFAIP3	34
c5.go	GO_REGULATION_OF_LEUKOCYTE_CHEMOTAXIS	GO_REGULATION_OF_LEUKOCYTE_CHEMOTAXIS	27/638	124/19276	4.4468e-15	1.49935e-13	1.1407e-13	AIF1/C3AR1/C5AR1/CCL3/CCR1/CCR2/CCR7/CD74/CSF1/CSF1R/CXCL10/CXCL12/CXCL13/GPR18/GPSM3/IL34/LBP/LGALS9/MDK/NCKAP1L/PLA2G7/RAC2/SLAMF8/TNFSF14/WNT5A/XCL1/XCL2	27
c5.go	GO_LYMPHOCYTE_HOMEOSTASIS	GO_LYMPHOCYTE_HOMEOSTASIS	20/638	62/19276	4.6542e-15	1.55799e-13	1.18532e-13	ADA/BAX/CCNB2/CD74/CORO1A/DOCK10/FAS/FOXP3/GAPT/IL2RA/JAK3/LGALS9/NCKAP1L/P2RX7/SIT1/TCIRG1/TNFAIP3/TNFRSF17/TNFSF13B/TNFSF14	20
c5.go	GO_REGULATION_OF_CHEMOTAXIS	GO_REGULATION_OF_CHEMOTAXIS	36/638	229/19276	6.51912e-15	2.16668e-13	1.64841e-13	AIF1/C3AR1/C5AR1/CCL3/CCR1/CCR2/CCR4/CCR7/CD74/CSF1/CSF1R/CXCL10/CXCL12/CXCL13/CXCR4/GPR18/GPR183/GPSM3/IL16/IL34/LBP/LGALS9/MDK/NCKAP1L/P2RY12/PLA2G7/PTPRO/RAC2/SEMA4A/SLAMF8/STX4/TNFSF14/TREM2/WNT5A/XCL1/XCL2	36
c5.go	GO_POSITIVE_REGULATION_OF_ALPHA_BETA_T_CELL_ACTIVATION	GO_POSITIVE_REGULATION_OF_ALPHA_BETA_T_CELL_ACTIVATION	20/638	63/19276	6.61076e-15	2.18155e-13	1.65972e-13	ADA/ANXA1/CCR2/CD28/CD3E/CD86/EBI3/FOXP3/IFNG/IL12RB1/LGALS9/NCKAP1L/NLRP3/PRKCQ/PTPN22/PTPRC/RUNX1/RUNX3/XCL1/ZAP70	20
c5.go	GO_T_CELL_DIFFERENTIATION_INVOLVED_IN_IMMUNE_RESPONSE	GO_T_CELL_DIFFERENTIATION_INVOLVED_IN_IMMUNE_RESPONSE	21/638	71/19276	6.91997e-15	2.26751e-13	1.72512e-13	ANXA1/BATF/CD86/CLEC4E/EOMES/FCER1G/FOXP3/GATA3/GPR183/IFNG/IL12RB1/IL18R1/IRF4/JAK3/LGALS9/NLRP3/RELB/SEMA4A/SLAMF6/SPN/TBX21	21
c5.go	GO_REGULATION_OF_LYMPHOCYTE_APOPTOTIC_PROCESS	GO_REGULATION_OF_LYMPHOCYTE_APOPTOTIC_PROCESS	19/638	56/19276	7.80855e-15	2.54078e-13	1.93303e-13	ADA/ADAM8/AURKB/BAX/BTK/CD27/CD3G/CD74/DOCK8/IDO1/IL10/IL7R/JAK3/LGALS3/LGALS9/P2RX7/PDCD1/PRKCQ/WNT5A	19
c5.go	GO_POSITIVE_REGULATION_OF_NF_KAPPAB_TRANSCRIPTION_FACTOR_ACTIVITY	GO_POSITIVE_REGULATION_OF_NF_KAPPAB_TRANSCRIPTION_FACTOR_ACTIVITY	30/638	159/19276	8.14607e-15	2.6322e-13	2.00258e-13	ADAM8/AIM2/BTK/CARD11/CARD16/CD40/CD40LG/CX3CR1/ICAM1/IL18R1/ITGB2/LGALS9/NFKB2/NLRC4/NLRP3/NOD2/PLA2G1B/PRKCQ/PYCARD/S100A12/S100A8/S100A9/SPHK1/TLR2/TLR6/TRADD/TRAF2/TRIM14/TRIM22/WNT5A	30
c5.go	GO_POSITIVE_REGULATION_OF_T_CELL_MIGRATION	GO_POSITIVE_REGULATION_OF_T_CELL_MIGRATION	15/638	31/19276	9.80518e-15	3.14645e-13	2.39382e-13	ADAM8/AIF1/CCL20/CCR2/CXCL10/CXCL12/CXCL13/DOCK8/ITGA4/PYCARD/SPN/TNFSF14/WNT5A/XCL1/XCL2	15
c5.go	GO_CALCIUM_MEDIATED_SIGNALING	GO_CALCIUM_MEDIATED_SIGNALING	35/638	222/19276	1.42624e-14	4.54541e-13	3.45815e-13	ADA/BTK/CCL20/CCL3/CCR1/CCR2/CCR4/CCR5/CCR7/CCRL2/CD22/CD3E/CD4/CX3CR1/CXCR3/CXCR4/CXCR6/DEFB1/EGFR/GBP1/LAT2/MCTP2/NFATC2/P2RX7/P2RY12/PLEK/PTPRC/SLA2/SPHK1/TBC1D10C/TRAT1/TREM2/TRPM2/XCR1/ZAP70	35
c5.go	GO_POSITIVE_REGULATION_OF_ADAPTIVE_IMMUNE_RESPONSE	GO_POSITIVE_REGULATION_OF_ADAPTIVE_IMMUNE_RESPONSE	25/638	110/19276	1.61261e-14	5.10441e-13	3.88343e-13	ADA/ANXA1/B2M/BTK/C3/CCR2/CD28/CD4/CD40/FCER1G/FOXP3/GATA3/IL12RB1/IL18R1/LTA/NLRP3/P2RX7/PRKCQ/PTPRC/PYCARD/SLC11A1/TBX21/TNFSF13B/TRAF2/XCL1	25
c5.go	GO_REGULATION_OF_MYELOID_LEUKOCYTE_MEDIATED_IMMUNITY	GO_REGULATION_OF_MYELOID_LEUKOCYTE_MEDIATED_IMMUNITY	19/638	58/19276	1.63728e-14	5.14747e-13	3.91619e-13	BTK/C3/CCR2/CD300A/CD84/CXCL6/FCER1G/FCGR2B/FGR/HMOX1/ITGAM/ITGB2/LGALS9/PRAM1/PTAFR/RAC2/STX4/TYROBP/UNC13D	19
c5.go	GO_POSITIVE_REGULATION_OF_LYMPHOCYTE_MIGRATION	GO_POSITIVE_REGULATION_OF_LYMPHOCYTE_MIGRATION	16/638	38/19276	1.94816e-14	6.08375e-13	4.62851e-13	ADAM8/AIF1/CCL20/CCL3/CCR2/CXCL10/CXCL12/CXCL13/DOCK8/ITGA4/PYCARD/SPN/TNFSF14/WNT5A/XCL1/XCL2	16
c5.go	GO_REGULATION_OF_CYTOKINE_PRODUCTION_INVOLVED_IN_IMMUNE_RESPONSE	GO_REGULATION_OF_CYTOKINE_PRODUCTION_INVOLVED_IN_IMMUNE_RESPONSE	22/638	83/19276	1.989e-14	6.16989e-13	4.69405e-13	B2M/BST2/BTK/CCR2/CD74/CD96/FCER1G/FOXP3/GATA3/HMOX1/IL10/IL18R1/JAK3/LILRB1/NLRP3/NOD2/SPON2/TBX21/TNFRSF1B/TRAF2/WNT5A/XCL1	22
c5.go	GO_CYTOKINE_PRODUCTION_INVOLVED_IN_IMMUNE_RESPONSE	GO_CYTOKINE_PRODUCTION_INVOLVED_IN_IMMUNE_RESPONSE	24/638	104/19276	3.771e-14	1.16202e-12	8.84062e-13	B2M/BST2/BTK/CCR2/CD74/CD96/FCER1G/FOXP3/GATA3/HMOX1/IL10/IL18R1/JAK3/LILRB1/NLRP3/NOD2/SLC11A1/SPON2/TBX21/TLR2/TNFRSF1B/TRAF2/WNT5A/XCL1	24
c5.go	GO_NEGATIVE_REGULATION_OF_DEFENSE_RESPONSE	GO_NEGATIVE_REGULATION_OF_DEFENSE_RESPONSE	38/638	269/19276	3.93342e-14	1.20409e-12	9.16073e-13	ADA/ADCY7/ADORA1/ALOX5/AOAH/ARRB2/CD200R1/CD96/CST7/DUSP10/FCGR2B/FOXP3/GATA3/HAVCR2/IFI16/IL10/IL20RB/IL2RA/LGALS9/LILRB1/MDK/MEFV/MICB/NLRC3/NLRC5/NLRP3/NR1H3/PTPRC/PYCARD/SAMHD1/SERPINB9/SIGLEC10/SIRPA/SLAMF8/TNFAIP3/TNFAIP8L2/TNFRSF1B/VSIG4	38
c5.go	GO_MONONUCLEAR_CELL_MIGRATION	GO_MONONUCLEAR_CELL_MIGRATION	23/638	96/19276	5.43375e-14	1.6525e-12	1.25722e-12	AIF1/ANXA1/C3AR1/C5AR1/CCL20/CCL22/CCL3/CCR1/CCR2/CSF1/CSF1R/CXCL10/CXCL12/IL34/LGALS3/MDK/PLA2G7/PTPRO/S100A12/SIRPA/SLAMF8/XCL1/XCL2	23
c5.go	GO_ANTIGEN_PROCESSING_AND_PRESENTATION	GO_ANTIGEN_PROCESSING_AND_PRESENTATION	35/638	232/19276	5.55766e-14	1.67921e-12	1.27754e-12	B2M/CCR7/CD207/CD68/CD74/CD8A/CLEC4A/CTSE/CTSH/CTSS/CYBA/CYBB/ERAP2/FCER1G/FCGR1A/FCGR1B/FCGR2B/ICAM1/LAG3/LILRB2/NCF1/NCF2/NCF4/NOD2/PSMB10/PSMB8/PSMB9/PYCARD/RELB/SLC11A1/TAP1/TAP2/TAPBP/TREM2/WAS	35
c5.go	GO_I_KAPPAB_KINASE_NF_KAPPAB_SIGNALING	GO_I_KAPPAB_KINASE_NF_KAPPAB_SIGNALING	39/638	286/19276	5.81626e-14	1.746e-12	1.32836e-12	BIRC3/BST2/BTK/CARD11/CARD16/CARD9/CASP1/CCR7/CD14/CD4/CD40/CD74/CX3CR1/FASLG/HMOX1/LGALS9/LY96/MAP3K14/NLRC3/NOD2/PIM2/PRDX4/PYCARD/RELB/RHOH/S100A12/SIRPA/TGM2/TLR2/TLR6/TLR7/TLR8/TNFAIP3/TRADD/TRAF2/TRIM14/TRIM22/UBD/WNT5A	39
c5.go	GO_POSITIVE_REGULATION_OF_LYMPHOCYTE_MEDIATED_IMMUNITY	GO_POSITIVE_REGULATION_OF_LYMPHOCYTE_MEDIATED_IMMUNITY	24/638	106/19276	5.93823e-14	1.77119e-12	1.34752e-12	B2M/BTK/C3/CADM1/CD28/CD40/CRTAM/FCER1G/FOXP3/GATA3/IL12RB1/IL18R1/LAG3/LTA/NCR3/NLRP3/P2RX7/PTPRC/SH2D1A/SLAMF6/TBX21/TRAF2/VAV1/XCL1	24
c5.go	GO_TUMOR_NECROSIS_FACTOR_MEDIATED_SIGNALING_PATHWAY	GO_TUMOR_NECROSIS_FACTOR_MEDIATED_SIGNALING_PATHWAY	30/638	173/19276	8.52428e-14	2.52634e-12	1.92204e-12	AIM2/BIRC3/CARD16/CASP1/CASP4/CD27/CD40/CD40LG/CD70/FAS/LTA/LTB/MAP3K14/PSMB10/PSMB8/PSMB9/PYCARD/SPHK1/TNFAIP3/TNFRSF11B/TNFRSF17/TNFRSF18/TNFRSF1B/TNFRSF9/TNFSF13B/TNFSF14/TNFSF8/TNFSF9/TRADD/TRAF2	30
c5.go	GO_POSITIVE_REGULATION_OF_INTERLEUKIN_4_PRODUCTION	GO_POSITIVE_REGULATION_OF_INTERLEUKIN_4_PRODUCTION	13/638	24/19276	9.05675e-14	2.65621e-12	2.02084e-12	CD28/CD3E/CD40LG/CD86/FCER1G/FOXP3/GATA3/HAVCR2/IL20RB/IRF4/LGALS9/NLRP3/PRKCQ	13
c5.go	GO_ALPHA_BETA_T_CELL_ACTIVATION_INVOLVED_IN_IMMUNE_RESPONSE	GO_ALPHA_BETA_T_CELL_ACTIVATION_INVOLVED_IN_IMMUNE_RESPONSE	19/638	63/19276	9.07667e-14	2.65621e-12	2.02084e-12	ANXA1/BATF/CD86/EOMES/FOXP3/GATA3/GPR183/IFNG/IL12RB1/IL18R1/IRF4/JAK3/LGALS9/NLRP3/RELB/SEMA4A/SLAMF6/SPN/TBX21	19
c5.go	GO_B_CELL_MEDIATED_IMMUNITY	GO_B_CELL_MEDIATED_IMMUNITY	34/638	223/19276	9.34455e-14	2.70801e-12	2.06025e-12	BATF/BTK/C1QA/C1QB/C1QC/C1R/C1S/C2/C3/C4A/C4B/CD27/CD28/CD40/CD40LG/CD70/CD74/EXO1/FCER1G/FCGR2B/FOXP3/GAPT/IGLL5/IL10/INPP5D/IRF7/LTA/POU2F2/PTPRC/SLA2/TBX21/TCIRG1/TLR8/XCL1	34
c5.go	GO_INTERLEUKIN_4_PRODUCTION	GO_INTERLEUKIN_4_PRODUCTION	15/638	35/19276	9.37007e-14	2.70801e-12	2.06025e-12	CD28/CD3E/CD40LG/CD86/CLECL1/FCER1G/FOXP3/GATA3/HAVCR2/IL20RB/IRF4/ITK/LGALS9/NLRP3/PRKCQ	15
c5.go	GO_NEGATIVE_REGULATION_OF_T_CELL_PROLIFERATION	GO_NEGATIVE_REGULATION_OF_T_CELL_PROLIFERATION	19/638	64/19276	1.25154e-13	3.59471e-12	2.73486e-12	BTN2A2/CD86/CRTAM/CTLA4/FOXP3/GPNMB/HAVCR2/IDO1/IL10/IL20RB/IL2RA/LGALS9/LILRB1/LILRB2/PDCD1LG2/PLA2G2D/SPN/VSIG4/XCL1	19
c5.go	GO_NEGATIVE_REGULATION_OF_LEUKOCYTE_APOPTOTIC_PROCESS	GO_NEGATIVE_REGULATION_OF_LEUKOCYTE_APOPTOTIC_PROCESS	17/638	49/19276	1.3482e-13	3.84858e-12	2.928e-12	ADA/AURKB/AXL/CCR5/CCR7/CD27/CD74/CXCL12/DOCK8/FCER1G/IDO1/IL7R/IRF7/JAK3/LILRB1/NOD2/PRKCQ	17
c5.go	GO_REGULATION_OF_CYSTEINE_TYPE_ENDOPEPTIDASE_ACTIVITY	GO_REGULATION_OF_CYSTEINE_TYPE_ENDOPEPTIDASE_ACTIVITY	35/638	239/19276	1.37553e-13	3.90265e-12	2.96914e-12	AIM2/ARRB2/BAX/BCL2L10/BID/BIRC3/BIRC5/CARD16/CARD9/CASP1/CD27/CD44/CLEC7A/CST7/CTSH/FAS/FASLG/IFI16/LAMP3/LCK/LGALS9/MEFV/NLRC4/NLRP3/PLAUR/PML/PSMB9/PYCARD/S100A8/S100A9/SERPINB9/TNFAIP8/TNFSF14/TRADD/TRAF2	35
c5.go	GO_INTERFERON_GAMMA_MEDIATED_SIGNALING_PATHWAY	GO_INTERFERON_GAMMA_MEDIATED_SIGNALING_PATHWAY	22/638	91/19276	1.577e-13	4.42034e-12	3.363e-12	B2M/CD44/CIITA/FCGR1A/FCGR1B/GBP1/GBP2/HCK/ICAM1/IFNG/IFNGR2/IRF1/IRF4/IRF7/IRF8/NLRC5/NR1H3/OAS1/OASL/PML/PTAFR/TRIM22	22
c5.go	GO_SPECIFIC_GRANULE_MEMBRANE	GO_SPECIFIC_GRANULE_MEMBRANE	22/638	91/19276	1.577e-13	4.42034e-12	3.363e-12	ADAM8/C3AR1/CD33/CD53/CLEC12A/CLEC5A/CYBA/CYBB/DEGS1/GPR84/HVCN1/ITGAL/ITGAM/ITGB2/LAIR1/PLAU/PLAUR/RAB37/RAP2B/SLC15A4/TNFRSF1B/TRPM2	22
c5.go	GO_REGULATION_OF_PEPTIDE_SECRETION	GO_REGULATION_OF_PEPTIDE_SECRETION	48/638	432/19276	1.97103e-13	5.49173e-12	4.17811e-12	ACHE/ADAM8/ADORA1/AIF1/ALOX15B/ALOX5/ANXA1/BTN2A2/CADM1/CD14/CD22/CD33/CD38/CD40/CD40LG/CD74/CLEC4E/CLEC5A/CRTAM/CSF1R/EGFR/FCGR2B/FERMT1/FGR/FOXP3/HAVCR2/IFNG/IL10/LGALS9/LILRA2/LILRA5/LILRB1/NR1H3/P2RX7/PLA2G1B/PYCARD/RHBDF2/S100A8/STX4/TCIRG1/TLR10/TLR2/TLR5/TLR6/TLR8/TRAF2/TREM2/WNT5A	48
c5.go	GO_REGULATION_OF_TOLL_LIKE_RECEPTOR_SIGNALING_PATHWAY	GO_REGULATION_OF_TOLL_LIKE_RECEPTOR_SIGNALING_PATHWAY	20/638	74/19276	2.05255e-13	5.68482e-12	4.32501e-12	ARRB2/BIRC3/CD14/CD300A/CD300LF/CYBA/FCRL3/IRF1/IRF4/IRF7/LBP/LILRA2/LILRA4/LY96/NR1H3/PTPN22/TLR2/TLR5/TLR6/TNFAIP3	20
c5.go	GO_NEGATIVE_REGULATION_OF_ANTIGEN_RECEPTOR_MEDIATED_SIGNALING_PATHWAY	GO_NEGATIVE_REGULATION_OF_ANTIGEN_RECEPTOR_MEDIATED_SIGNALING_PATHWAY	14/638	31/19276	2.59393e-13	7.14176e-12	5.43345e-12	BTN2A2/CD22/CD300A/DGKZ/FCGR2B/FCRL3/GBP1/LGALS3/LILRB4/LPXN/PTPN22/SH2D1A/SLA2/UBASH3A	14
c5.go	GO_APOPTOTIC_CELL_CLEARANCE	GO_APOPTOTIC_CELL_CLEARANCE	17/638	51/19276	2.88063e-13	7.88444e-12	5.99848e-12	ANXA1/AXL/C2/C3/C4A/C4B/CCR2/CD300LF/FCN1/MARCO/NR1H3/RAC2/RHOG/RHOH/TGM2/TREM2/TYROBP	17
c5.go	GO_REGULATION_OF_T_CELL_MIGRATION	GO_REGULATION_OF_T_CELL_MIGRATION	16/638	44/19276	3.03407e-13	8.25588e-12	6.28107e-12	ADAM8/AIF1/CCL20/CCR2/CD200R1/CXCL10/CXCL12/CXCL13/DOCK8/ITGA4/PYCARD/SPN/TNFSF14/WNT5A/XCL1/XCL2	16
c5.go	GO_CHEMOKINE_PRODUCTION	GO_CHEMOKINE_PRODUCTION	22/638	95/19276	4.07391e-13	1.10209e-11	8.38467e-12	AIF1/ALOX15B/CD74/CLEC7A/CSF1R/CXCL6/HAVCR2/HMOX1/IFNG/IL10/IL7/LBP/LGALS9/MEFV/PYCARD/S100A8/S100A9/SIRPA/TLR2/TLR7/TREM2/WNT5A	22
c5.go	GO_POSITIVE_REGULATION_OF_CYTOKINE_SECRETION	GO_POSITIVE_REGULATION_OF_CYTOKINE_SECRETION	19/638	69/19276	5.68647e-13	1.52943e-11	1.16359e-11	AIF1/ALOX15B/CADM1/CD14/CLEC4E/CLEC5A/CRTAM/CSF1R/FERMT1/FGR/HAVCR2/IFNG/IL10/LGALS9/LILRA2/LILRA5/P2RX7/PYCARD/WNT5A	19
c5.go	GO_POSITIVE_REGULATION_OF_CELL_KILLING	GO_POSITIVE_REGULATION_OF_CELL_KILLING	18/638	61/19276	6.2358e-13	1.66754e-11	1.26866e-11	B2M/CADM1/CD5L/CLEC7A/CRTAM/IFNG/IL12RB1/ITGAM/LAG3/NCR3/P2RX7/PRF1/PTPRC/SH2D1A/SLAMF6/TYROBP/VAV1/XCL1	18
c5.go	GO_CD8_POSITIVE_ALPHA_BETA_T_CELL_ACTIVATION	GO_CD8_POSITIVE_ALPHA_BETA_T_CELL_ACTIVATION	13/638	27/19276	6.64042e-13	1.76559e-11	1.34326e-11	CLEC4A/CRTAM/EOMES/GPR18/IRF1/LILRB1/NCKAP1L/PTPN22/RUNX1/RUNX3/TNFSF8/TOX/XCL1	13
c5.go	GO_THYMIC_T_CELL_SELECTION	GO_THYMIC_T_CELL_SELECTION	12/638	22/19276	7.45448e-13	1.97078e-11	1.49937e-11	CARD11/CCR7/CD28/CD3D/CD3E/CD3G/CD74/DOCK2/GATA3/PTPRC/TOX/ZAP70	12
c5.go	GO_ACUTE_INFLAMMATORY_RESPONSE	GO_ACUTE_INFLAMMATORY_RESPONSE	23/638	111/19276	1.46094e-12	3.84054e-11	2.92188e-11	ADAM8/ADORA1/APOL2/BTK/C3/CCR7/CD163/CD6/FCER1G/FCGR2B/GATA3/HAMP/ICAM1/IL20RB/LBP/NLRP3/OSM/OSMR/PIK3CG/PLA2G2D/S100A8/SERPINA1/TREM1	23
c5.go	GO_INTERLEUKIN_8_PRODUCTION	GO_INTERLEUKIN_8_PRODUCTION	22/638	101/19276	1.54181e-12	4.03037e-11	3.0663e-11	ANXA1/CD14/CD2/CD244/CD33/CD74/CLEC7A/FCN1/IL10/LBP/LGALS9/LILRA2/NOD2/PLA2G1B/PTPN22/PTPRC/PYCARD/TLR2/TLR5/TLR6/TLR7/TLR8	22
c5.go	GO_T_CELL_APOPTOTIC_PROCESS	GO_T_CELL_APOPTOTIC_PROCESS	16/638	49/19276	2.08975e-12	5.43218e-11	4.1328e-11	ADA/ADAM8/BAX/CD27/DOCK8/FAS/FASLG/IDO1/IL2RA/IL7R/JAK3/LGALS3/LGALS9/PDCD1/PRKCQ/WNT5A	16
c5.go	GO_MHC_PROTEIN_BINDING	GO_MHC_PROTEIN_BINDING	15/638	42/19276	2.29557e-12	5.93404e-11	4.51462e-11	CD244/CD4/CD74/CD8A/CD8B/CLEC7A/FCRL6/KLRD1/LAG3/LILRB1/LILRB2/PILRA/TAP1/TAP2/TAPBP	15
c5.go	GO_NATURAL_KILLER_CELL_MEDIATED_IMMUNITY	GO_NATURAL_KILLER_CELL_MEDIATED_IMMUNITY	18/638	66/19276	2.78853e-12	7.16852e-11	5.45381e-11	ARRB2/CADM1/CD96/CORO1A/CRTAM/GZMB/HAVCR2/KLRD1/LAG3/LGALS9/LILRB1/NCR3/SERPINB9/SH2D1A/SLAMF6/SLAMF7/UNC13D/VAV1	18
c5.go	GO_LEUKOCYTE_ACTIVATION_INVOLVED_IN_INFLAMMATORY_RESPONSE	GO_LEUKOCYTE_ACTIVATION_INVOLVED_IN_INFLAMMATORY_RESPONSE	16/638	50/19276	2.97995e-12	7.61853e-11	5.79618e-11	AIF1/C1QA/C5AR1/CCL3/CST7/IFNG/ITGAM/ITGB2/PTPRC/SPHK1/TLR2/TLR6/TLR7/TLR8/TREM2/TYROBP	16
c5.go	GO_B_CELL_DIFFERENTIATION	GO_B_CELL_DIFFERENTIATION	25/638	137/19276	3.13699e-12	7.97619e-11	6.06828e-11	ADA/BAX/BTK/CARD11/CD27/CD40LG/CD79A/DOCK10/FCGR2B/FCRL3/GPR183/IKZF3/IL10/IL7/INPP5D/ITGA4/JAK3/LYL1/NCKAP1L/NFAM1/POU2AF1/POU2F2/PTPRC/SLAMF8/TCIRG1	25
c5.go	GO_REGULATION_OF_T_CELL_RECEPTOR_SIGNALING_PATHWAY	GO_REGULATION_OF_T_CELL_RECEPTOR_SIGNALING_PATHWAY	15/638	43/19276	3.41866e-12	8.64513e-11	6.57721e-11	ADA/BTN2A2/CARD11/CCR7/CD300A/DGKZ/GBP1/LCK/LGALS3/LILRB4/PTPN22/SH2D1A/SLA2/TRAT1/UBASH3A	15
c5.go	GO_ENDOCYTIC_VESICLE	GO_ENDOCYTIC_VESICLE	38/638	313/19276	4.74496e-12	1.19342e-10	9.07955e-11	ABCA1/ADAM8/ARRB2/ATG12/B2M/CD163/CD207/CD74/CORO1A/CTLA4/CTSS/CYBA/CYBB/EGFR/FCGR1A/FCGR1B/HVCN1/MARCO/MPEG1/MSR1/NCF1/NCF2/NCF4/NOD2/RAC2/SLC11A1/SPHK1/STAB1/STX4/TAP1/TAP2/TAPBP/TCIRG1/TLR2/TLR6/TLR7/WAS/WNT5A	38
c5.go	GO_NEUROINFLAMMATORY_RESPONSE	GO_NEUROINFLAMMATORY_RESPONSE	19/638	77/19276	4.87323e-12	1.21909e-10	9.27485e-11	AIF1/C1QA/C5AR1/CCL3/CD200R1/CST7/EGFR/IFNG/ITGAM/ITGB2/PTPRC/SPHK1/TLR2/TLR6/TLR7/TLR8/TNFRSF1B/TREM2/TYROBP	19
c5.go	GO_RESPIRATORY_BURST	GO_RESPIRATORY_BURST	14/638	37/19276	4.97046e-12	1.23677e-10	9.40932e-11	CD52/CLEC7A/CYBA/CYBB/DUSP10/HCK/LBP/NCF1/NCF2/NCF4/PIK3CG/RAC2/SLAMF8/SLC11A1	14
c5.go	GO_PHAGOCYTIC_VESICLE	GO_PHAGOCYTIC_VESICLE	25/638	140/19276	5.18033e-12	1.28213e-10	9.75444e-11	ABCA1/ADAM8/ATG12/B2M/CORO1A/CTSS/CYBA/CYBB/HVCN1/MPEG1/NCF1/NCF2/NCF4/NOD2/RAC2/SLC11A1/STX4/TAP1/TAP2/TAPBP/TCIRG1/TLR2/TLR6/TLR7/WAS	25
c5.go	GO_GLIAL_CELL_ACTIVATION	GO_GLIAL_CELL_ACTIVATION	17/638	60/19276	5.72013e-12	1.40824e-10	1.07139e-10	AIF1/C1QA/C5AR1/CCL3/CST7/EGFR/IFNG/ITGAM/ITGB2/PTPRC/SPHK1/TLR2/TLR6/TLR7/TLR8/TREM2/TYROBP	17
c5.go	GO_POSITIVE_REGULATION_OF_INTERLEUKIN_10_PRODUCTION	GO_POSITIVE_REGULATION_OF_INTERLEUKIN_10_PRODUCTION	14/638	38/19276	7.63247e-12	1.86915e-10	1.42205e-10	CD28/CD40LG/CLEC7A/FCER1G/IL20RB/IRF4/LGALS9/LILRA5/NOD2/PYCARD/TIGIT/TLR2/TREM2/XCL1	14
c5.go	GO_NEGATIVE_REGULATION_OF_TUMOR_NECROSIS_FACTOR_SUPERFAMILY_CYTOKINE_PRODUCTION	GO_NEGATIVE_REGULATION_OF_TUMOR_NECROSIS_FACTOR_SUPERFAMILY_CYTOKINE_PRODUCTION	19/638	79/19276	7.97364e-12	1.94248e-10	1.47784e-10	ARRB2/AXL/CD33/CLEC4A/FOXP3/GPNMB/GPR18/HAVCR2/IL10/LBP/LGALS9/LILRA4/LILRB1/NLRC3/PTPN22/SIRPA/SLAMF1/TNFAIP3/TREM2	19
c5.go	GO_G_PROTEIN_COUPLED_CHEMOATTRACTANT_RECEPTOR_ACTIVITY	GO_G_PROTEIN_COUPLED_CHEMOATTRACTANT_RECEPTOR_ACTIVITY	12/638	26/19276	9.85837e-12	2.38911e-10	1.81764e-10	CCR1/CCR2/CCR4/CCR5/CCR7/CCRL2/CX3CR1/CXCR3/CXCR4/CXCR6/GPR35/XCR1	12
c5.go	GO_REGULATION_OF_LEUKOCYTE_DEGRANULATION	GO_REGULATION_OF_LEUKOCYTE_DEGRANULATION	15/638	47/19276	1.49962e-11	3.61541e-10	2.75061e-10	CCR2/CD300A/CD84/FCER1G/FCGR2B/FGR/HMOX1/ITGAM/ITGB2/LGALS9/PRAM1/PTAFR/RAC2/STX4/UNC13D	15
c5.go	GO_REGULATION_OF_LYMPHOCYTE_MIGRATION	GO_REGULATION_OF_LYMPHOCYTE_MIGRATION	17/638	64/19276	1.80109e-11	4.28135e-10	3.25725e-10	ADAM8/AIF1/CCL20/CCL3/CCR2/CD200R1/CXCL10/CXCL12/CXCL13/DOCK8/ITGA4/PYCARD/SPN/TNFSF14/WNT5A/XCL1/XCL2	17
c5.go	GO_CYTOKINE_METABOLIC_PROCESS	GO_CYTOKINE_METABOLIC_PROCESS	18/638	73/19276	1.80345e-11	4.28135e-10	3.25725e-10	CARD9/CCR2/CD28/CD74/CD86/CLEC7A/CX3CR1/CYBB/FOXP3/GATA3/HMOX1/IFNG/IL10/LBP/LILRB1/SPN/TYROBP/WNT5A	18
c5.go	GO_REGULATION_OF_T_CELL_MEDIATED_IMMUNITY	GO_REGULATION_OF_T_CELL_MEDIATED_IMMUNITY	18/638	73/19276	1.80345e-11	4.28135e-10	3.25725e-10	B2M/CCR2/FCGR2B/FOXP3/GATA3/IL12RB1/IL18R1/IL20RB/IL7R/LILRB1/NLRP3/P2RX7/PTPRC/TBX21/TNFRSF1B/TRAF2/WAS/XCL1	18
c5.go	GO_SECOND_MESSENGER_MEDIATED_SIGNALING	GO_SECOND_MESSENGER_MEDIATED_SIGNALING	46/638	456/19276	1.89748e-11	4.48171e-10	3.40968e-10	ABCA1/ADA/ADCY7/BTK/CCL20/CCL3/CCR1/CCR2/CCR4/CCR5/CCR7/CCRL2/CD22/CD3E/CD4/CX3CR1/CXCL10/CXCL11/CXCL9/CXCR3/CXCR4/CXCR6/DEFB1/EGFR/FPR1/GBP1/GPR65/LAT2/MCTP2/NFATC2/P2RX7/P2RY12/PDE7A/PLEK/PRKAR2B/PTHLH/PTPRC/S1PR4/SLA2/SPHK1/TBC1D10C/TRAT1/TREM2/TRPM2/XCR1/ZAP70	46
c5.go	GO_NEGATIVE_REGULATION_OF_INTERLEUKIN_12_PRODUCTION	GO_NEGATIVE_REGULATION_OF_INTERLEUKIN_12_PRODUCTION	10/638	17/19276	2.32141e-11	5.45531e-10	4.1504e-10	ARRB2/CCR7/IL10/JAK3/LILRA5/LILRB1/MEFV/SLAMF1/TIGIT/TLR8	10
c5.go	GO_TYPE_I_INTERFERON_PRODUCTION	GO_TYPE_I_INTERFERON_PRODUCTION	23/638	127/19276	2.73572e-11	6.39665e-10	4.86656e-10	CD14/DDX41/HAVCR2/IFI16/IL10/IRF1/IRF7/ISG15/LILRA4/LILRB1/NFKB2/NLRC3/NLRC5/PTPN22/PYCARD/RELB/SIRPA/TLR2/TLR7/TLR8/TNFAIP3/UBE2L6/ZBP1	23
c5.go	GO_T_CELL_CHEMOTAXIS	GO_T_CELL_CHEMOTAXIS	12/638	28/19276	2.92225e-11	6.79861e-10	5.17238e-10	CCL3/CCR2/CXCL10/CXCL11/CXCL13/CXCR3/GPR183/PIK3CG/TNFSF14/WNT5A/XCL1/XCL2	12
c5.go	GO_B_CELL_RECEPTOR_SIGNALING_PATHWAY	GO_B_CELL_RECEPTOR_SIGNALING_PATHWAY	23/638	128/19276	3.23303e-11	7.48422e-10	5.69399e-10	BAX/BTK/CD22/CD300A/CD38/CD79A/CTLA4/FCGR2B/FCRL3/IGLL5/ITK/KLHL6/LAT2/LCK/LPXN/MNDA/NCKAP1L/NFAM1/NFATC2/PTPN22/PTPRC/RUNX1/SH2B2	23
c5.go	GO_REGULATION_OF_PEPTIDASE_ACTIVITY	GO_REGULATION_OF_PEPTIDASE_ACTIVITY	46/638	464/19276	3.43649e-11	7.91584e-10	6.02237e-10	AIM2/ARRB2/BAX/BCL2L10/BID/BIRC3/BIRC5/BST2/C3/C4A/C4B/CARD16/CARD9/CASP1/CD109/CD27/CD44/CLEC7A/CST7/CSTA/CTSH/FAS/FASLG/IFI16/LAMP3/LCK/LGALS9/MEFV/NLRC4/NLRP3/PLAUR/PML/PROS1/PSMB8/PSMB9/PYCARD/S100A8/S100A9/SERPINA1/SERPINA5/SERPINB9/SERPINE2/TNFAIP8/TNFSF14/TRADD/TRAF2	46
c5.go	GO_T_CELL_DIFFERENTIATION_IN_THYMUS	GO_T_CELL_DIFFERENTIATION_IN_THYMUS	18/638	76/19276	3.74514e-11	8.58431e-10	6.53094e-10	ADA/ADAM8/B2M/BCL11B/CARD11/CCR7/CD28/CD3D/CD3E/CD3G/CD74/DOCK2/FOXP3/GATA3/IL7R/PTPRC/TOX/ZAP70	18
c5.go	GO_LYMPHOCYTE_COSTIMULATION	GO_LYMPHOCYTE_COSTIMULATION	16/638	58/19276	3.78289e-11	8.62833e-10	6.56443e-10	CARD11/CCR7/CD28/CD3E/CD40LG/CD5/CD86/CTLA4/ICOS/LCK/PDCD1/PDCD1LG2/TMIGD2/TNFSF13B/TNFSF14/VAV1	16
c5.go	GO_PATTERN_RECOGNITION_RECEPTOR_ACTIVITY	GO_PATTERN_RECOGNITION_RECEPTOR_ACTIVITY	11/638	23/19276	4.51585e-11	1.02499e-09	7.7981e-10	CD14/CLEC4E/CLEC7A/FCN1/LY96/MARCO/NOD2/PTAFR/TLR2/TLR7/TLR8	11
c5.go	GO_DENDRITIC_CELL_MIGRATION	GO_DENDRITIC_CELL_MIGRATION	12/638	29/19276	4.83582e-11	1.09229e-09	8.3101e-10	ALOX5/CCR1/CCR2/CCR5/CCR7/CXCR4/DOCK8/GPR183/LGALS9/PIK3CG/SLAMF8/TRPM2	12
c5.go	GO_MYD88_DEPENDENT_TOLL_LIKE_RECEPTOR_SIGNALING_PATHWAY	GO_MYD88_DEPENDENT_TOLL_LIKE_RECEPTOR_SIGNALING_PATHWAY	13/638	36/19276	5.81227e-11	1.3065e-09	9.93983e-10	BTK/CD14/CD300A/CD300LF/IRF1/IRF7/LY96/TLR10/TLR2/TLR5/TLR6/TLR7/TLR8	13
c5.go	GO_REGULATION_OF_DNA_BINDING_TRANSCRIPTION_FACTOR_ACTIVITY	GO_REGULATION_OF_DNA_BINDING_TRANSCRIPTION_FACTOR_ACTIVITY	45/638	455/19276	6.13013e-11	1.37132e-09	1.0433e-09	ADAM8/AIM2/ARRB2/BTK/CARD11/CARD16/CD40/CD40LG/CX3CR1/ENPP1/EOMES/FANCA/FOXP3/HAVCR2/HCK/HMOX1/ICAM1/IL10/IL18R1/ITGB2/LGALS9/NFAM1/NFKB2/NFKBIE/NLRC3/NLRC4/NLRC5/NLRP3/NOD2/PLA2G1B/PRKCQ/PYCARD/S100A12/S100A8/S100A9/SPHK1/TLR2/TLR6/TNFAIP3/TRADD/TRAF2/TRIM14/TRIM22/WNT5A/XCL1	45
c5.go	GO_CHEMOKINE_RECEPTOR_BINDING	GO_CHEMOKINE_RECEPTOR_BINDING	17/638	69/19276	6.67539e-11	1.48615e-09	1.13066e-09	CCL20/CCL22/CCL3/CCR2/CCRL2/CKLF/CXCL1/CXCL10/CXCL11/CXCL12/CXCL13/CXCL5/CXCL6/CXCL9/DEFB1/XCL1/XCL2	17
c5.go	GO_REGULATION_OF_PATTERN_RECOGNITION_RECEPTOR_SIGNALING_PATHWAY	GO_REGULATION_OF_PATTERN_RECOGNITION_RECEPTOR_SIGNALING_PATHWAY	20/638	99/19276	6.88733e-11	1.52604e-09	1.16101e-09	ARRB2/BIRC3/CD14/CD300A/CD300LF/CYBA/FCRL3/IRF1/IRF4/IRF7/LBP/LILRA2/LILRA4/LY96/NR1H3/PTPN22/TLR2/TLR5/TLR6/TNFAIP3	20
c5.go	GO_REGULATION_OF_RESPONSE_TO_CYTOKINE_STIMULUS	GO_REGULATION_OF_RESPONSE_TO_CYTOKINE_STIMULUS	28/638	196/19276	7.11825e-11	1.56973e-09	1.19425e-09	AXL/BIRC3/CARD16/CASP1/CASP4/CD300LF/CD74/CSF1/CXCR4/IFNAR2/IFNG/IFNGR2/IL7/IRF7/NLRC5/NR1H3/PTPRC/PYCARD/RUNX1/SAMHD1/SPHK1/TLR2/TNFAIP3/TRADD/TRAF2/TREM2/WNT5A/ZBP1	28
c5.go	GO_C_C_CHEMOKINE_BINDING	GO_C_C_CHEMOKINE_BINDING	11/638	24/19276	8.08875e-11	1.76699e-09	1.34433e-09	CCR1/CCR2/CCR4/CCR5/CCR7/CCRL2/CX3CR1/CXCR3/CXCR4/CXCR6/XCR1	11
c5.go	GO_IMMUNOGLOBULIN_BINDING	GO_IMMUNOGLOBULIN_BINDING	11/638	24/19276	8.08875e-11	1.76699e-09	1.34433e-09	CD22/CD4/FCER1G/FCGR1A/FCGR1B/FCGR2A/FCGR2B/FCGR3A/FCGR3B/LGALS3/LILRA2	11
c5.go	GO_POSITIVE_REGULATION_OF_PRODUCTION_OF_MOLECULAR_MEDIATOR_OF_IMMUNE_RESPONSE	GO_POSITIVE_REGULATION_OF_PRODUCTION_OF_MOLECULAR_MEDIATOR_OF_IMMUNE_RESPONSE	20/638	100/19276	8.34667e-11	1.81481e-09	1.38071e-09	B2M/CD244/CD28/CD40/CD74/FCER1G/GATA3/IL18R1/LILRB1/MZB1/NLRP3/NOD2/PTPN22/PTPRC/SPON2/STX4/TBX21/TRAF2/WNT5A/XCL1	20
c5.go	GO_POSITIVE_REGULATION_OF_PEPTIDE_SECRETION	GO_POSITIVE_REGULATION_OF_PEPTIDE_SECRETION	30/638	226/19276	9.58613e-11	2.07462e-09	1.57837e-09	ACHE/ADAM8/ADORA1/AIF1/ALOX15B/CADM1/CD14/CD33/CD38/CLEC4E/CLEC5A/CRTAM/CSF1R/EGFR/FERMT1/FGR/HAVCR2/IFNG/IL10/LGALS9/LILRA2/LILRA5/P2RX7/PLA2G1B/PYCARD/S100A8/STX4/TLR2/TREM2/WNT5A	30
c5.go	GO_T_CELL_HOMEOSTASIS	GO_T_CELL_HOMEOSTASIS	13/638	38/19276	1.2814e-10	2.76034e-09	2.10007e-09	BAX/CCNB2/CORO1A/FAS/FOXP3/IL2RA/JAK3/LGALS9/NCKAP1L/P2RX7/SIT1/TCIRG1/TNFSF14	13
c5.go	GO_REGULATION_OF_CD4_POSITIVE_ALPHA_BETA_T_CELL_ACTIVATION	GO_REGULATION_OF_CD4_POSITIVE_ALPHA_BETA_T_CELL_ACTIVATION	16/638	63/19276	1.4862e-10	3.18677e-09	2.4245e-09	ANXA1/CD86/FOXP3/GATA3/IFNG/IL12RB1/IRF4/JAK3/LGALS9/NCKAP1L/NLRP3/PRKCQ/RUNX1/RUNX3/TBX21/XCL1	16
c5.go	GO_PRODUCTION_OF_MOLECULAR_MEDIATOR_INVOLVED_IN_INFLAMMATORY_RESPONSE	GO_PRODUCTION_OF_MOLECULAR_MEDIATOR_INVOLVED_IN_INFLAMMATORY_RESPONSE	19/638	93/19276	1.68194e-10	3.58994e-09	2.73123e-09	ADCY7/ALOX5/BTK/CD6/CD96/CLEC7A/DUSP10/FCER1G/GBP5/GPSM3/IDO1/LBP/MEFV/NLRC3/NOD2/PYCARD/SIRPA/SLAMF8/TLR6	19
c5.go	GO_LYMPHOCYTE_CHEMOTAXIS	GO_LYMPHOCYTE_CHEMOTAXIS	16/638	64/19276	1.92157e-10	4.06411e-09	3.09198e-09	ADAM8/CCL20/CCL22/CCL3/CCR2/CKLF/CXCL10/CXCL11/CXCL13/CXCR3/GPR183/PIK3CG/TNFSF14/WNT5A/XCL1/XCL2	16
c5.go	GO_REGULATION_OF_ALPHA_BETA_T_CELL_DIFFERENTIATION	GO_REGULATION_OF_ALPHA_BETA_T_CELL_DIFFERENTIATION	16/638	64/19276	1.92157e-10	4.06411e-09	3.09198e-09	ADA/ANXA1/CD86/FOXP3/GATA3/IFNG/IL12RB1/IRF4/JAK3/LGALS9/NCKAP1L/NLRP3/RUNX1/RUNX3/TBX21/ZAP70	16
c5.go	GO_REGULATION_OF_ANTIGEN_PROCESSING_AND_PRESENTATION	GO_REGULATION_OF_ANTIGEN_PROCESSING_AND_PRESENTATION	10/638	20/19276	2.01535e-10	4.24318e-09	3.22821e-09	CCR7/CD68/CD74/FCGR2B/LILRB2/NOD2/PYCARD/SLC11A1/TREM2/WAS	10
c5.go	GO_POSITIVE_REGULATION_OF_SECRETION	GO_POSITIVE_REGULATION_OF_SECRETION	39/638	372/19276	2.18912e-10	4.58827e-09	3.49076e-09	ACHE/ADAM8/ADORA1/AIF1/ALOX15B/CADM1/CD14/CD33/CD38/CLEC4E/CLEC5A/CRTAM/CSF1R/CXCL12/CYBA/EGFR/FCER1G/FERMT1/FGR/HAVCR2/IFNG/IL10/ITGAM/ITGB2/LGALS9/LILRA2/LILRA5/NCS1/P2RX7/P2RY2/PLA2G1B/PTAFR/PYCARD/S100A8/STX4/TLR2/TREM2/UNC13D/WNT5A	39
c5.go	GO_POSITIVE_REGULATION_OF_INTERLEUKIN_2_PRODUCTION	GO_POSITIVE_REGULATION_OF_INTERLEUKIN_2_PRODUCTION	11/638	26/19276	2.35684e-10	4.8957e-09	3.72465e-09	ANXA1/CARD11/CCR2/CD28/CD4/CD86/CLEC7A/IRF4/PTPRC/RUNX1/TRAF2	11
c5.go	GO_TOLERANCE_INDUCTION	GO_TOLERANCE_INDUCTION	11/638	26/19276	2.35684e-10	4.8957e-09	3.72465e-09	CCR4/CD3E/FOXP3/HAVCR2/ICOS/IDO1/IL2RA/LGALS9/LILRB2/PDCD1/TNFAIP3	11
c5.go	GO_CHEMOKINE_ACTIVITY	GO_CHEMOKINE_ACTIVITY	14/638	48/19276	2.80307e-10	5.77111e-09	4.39065e-09	CCL20/CCL22/CCL3/CKLF/CXCL1/CXCL10/CXCL11/CXCL12/CXCL13/CXCL5/CXCL6/CXCL9/XCL1/XCL2	14
c5.go	GO_REGULATION_OF_CD4_POSITIVE_ALPHA_BETA_T_CELL_DIFFERENTIATION	GO_REGULATION_OF_CD4_POSITIVE_ALPHA_BETA_T_CELL_DIFFERENTIATION	14/638	48/19276	2.80307e-10	5.77111e-09	4.39065e-09	ANXA1/CD86/FOXP3/GATA3/IFNG/IL12RB1/IRF4/JAK3/LGALS9/NCKAP1L/NLRP3/RUNX1/RUNX3/TBX21	14
c5.go	GO_CHEMOKINE_BINDING	GO_CHEMOKINE_BINDING	12/638	33/19276	2.92804e-10	6.00184e-09	4.5662e-09	CCR1/CCR2/CCR4/CCR5/CCR7/CCRL2/CX3CR1/CXCR3/CXCR4/CXCR6/ITGA4/XCR1	12
c5.go	GO_VESICLE_LUMEN	GO_VESICLE_LUMEN	36/638	328/19276	3.09753e-10	6.32141e-09	4.80933e-09	ADA/ALOX5/B2M/C3/CFD/CFP/CTSH/CTSW/CTSZ/CXCL1/DOCK2/EGFR/FABP5/FASLG/FCN1/FERMT3/FGR/HK3/HSPA6/LRG1/LYZ/MNDA/OSCAR/PDXK/PLAC8/PRDX4/PROS1/PYCARD/RNASE2/RNASET2/S100A12/S100A8/S100A9/S100P/SERPINA1/UNC13D	36
c5.go	GO_MONOCYTE_CHEMOTAXIS	GO_MONOCYTE_CHEMOTAXIS	16/638	66/19276	3.16393e-10	6.42873e-09	4.89097e-09	AIF1/ANXA1/CCL20/CCL22/CCL3/CCR1/CCR2/CXCL10/CXCL12/LGALS3/PLA2G7/PTPRO/S100A12/SLAMF8/XCL1/XCL2	16
c5.go	GO_MACROPHAGE_MIGRATION	GO_MACROPHAGE_MIGRATION	15/638	57/19276	3.23762e-10	6.5215e-09	4.96155e-09	C3AR1/C5AR1/CCL3/CCR2/CD200R1/CKLF/CSF1/CSF1R/CX3CR1/IL34/LGALS3/MDK/P2RY12/SLAMF8/TREM2	15
c5.go	GO_POSITIVE_REGULATION_OF_RESPONSE_TO_CYTOKINE_STIMULUS	GO_POSITIVE_REGULATION_OF_RESPONSE_TO_CYTOKINE_STIMULUS	15/638	57/19276	3.23762e-10	6.5215e-09	4.96155e-09	AXL/CASP1/CASP4/CD300LF/CD74/CSF1/CXCR4/IL7/IRF7/NLRC5/TLR2/TRAF2/TREM2/WNT5A/ZBP1	15
c5.go	GO_CARBOHYDRATE_BINDING	GO_CARBOHYDRATE_BINDING	32/638	267/19276	3.29609e-10	6.61064e-09	5.02937e-09	ASGR1/C4B/CD207/CD22/CD33/CD69/CD72/CLEC12A/CLEC2B/CLEC4A/CLEC4E/CLEC5A/CLEC7A/CLECL1/ENPP1/FCN1/HK2/HK3/KLRB1/KLRD1/LGALS12/LGALS3/LGALS9/PLOD1/PLOD3/SIGLEC1/SIGLEC10/SIGLEC14/SIGLEC7/SIGLEC8/SIGLEC9/VCAN	32
c5.go	GO_INTEGRIN_MEDIATED_SIGNALING_PATHWAY	GO_INTEGRIN_MEDIATED_SIGNALING_PATHWAY	20/638	108/19276	3.56835e-10	7.12598e-09	5.42144e-09	ANGPTL3/CCM2/CD40LG/FCER1G/FERMT1/FERMT3/FGR/HCK/ISG15/ITGA4/ITGAD/ITGAL/ITGAM/ITGAX/ITGB2/ITGB6/PLEK/PRAM1/TYROBP/VAV1	20
c5.go	GO_REGULATION_OF_CALCIUM_ION_TRANSPORT	GO_REGULATION_OF_CALCIUM_ION_TRANSPORT	31/638	253/19276	3.59224e-10	7.13036e-09	5.42477e-09	ARRB2/BAX/BEST1/CCL3/CCR1/CD33/CD4/CD84/CORO1A/CXCL10/CXCL11/CXCL12/CXCL9/CXCR4/CYBA/FCRL3/GPR35/ICAM1/IL16/LGALS3/LILRA2/LILRA5/LILRB1/LILRB2/P2RX7/P2RY12/PIK3CG/PLA2G1B/PML/RRAD/XCL1	31
c5.go	GO_NEGATIVE_REGULATION_OF_INFLAMMATORY_RESPONSE	GO_NEGATIVE_REGULATION_OF_INFLAMMATORY_RESPONSE	27/638	196/19276	3.60119e-10	7.13036e-09	5.42477e-09	ADA/ADCY7/ADORA1/ALOX5/AOAH/CD200R1/CST7/DUSP10/FCGR2B/FOXP3/GATA3/IL10/IL20RB/IL2RA/MDK/MEFV/NLRC3/NLRP3/NR1H3/PTPRC/PYCARD/SIGLEC10/SIRPA/SLAMF8/TNFAIP3/TNFAIP8L2/TNFRSF1B	27
c5.go	GO_NEGATIVE_REGULATION_OF_RESPONSE_TO_BIOTIC_STIMULUS	GO_NEGATIVE_REGULATION_OF_RESPONSE_TO_BIOTIC_STIMULUS	19/638	98/19276	4.34215e-10	8.50884e-09	6.47352e-09	ARRB2/CARD16/CD96/DUSP10/HAVCR2/IFI16/IL2RA/LGALS9/LILRA2/LILRB1/MICB/NLRC3/NLRC5/NR1H3/SAMHD1/SERPINB9/SLAMF8/TNFAIP3/VSIG4	19
c5.go	GO_OSTEOCLAST_DIFFERENTIATION	GO_OSTEOCLAST_DIFFERENTIATION	19/638	98/19276	4.34215e-10	8.50884e-09	6.47352e-09	CCL3/CCR1/CD109/CSF1/CSF1R/FCER1G/FSTL3/GPR183/IFNG/INPP5D/LILRB1/LILRB3/LILRB4/OSCAR/SBNO2/SNX10/TCIRG1/TREM2/TYROBP	19
c5.go	GO_NIK_NF_KAPPAB_SIGNALING	GO_NIK_NF_KAPPAB_SIGNALING	26/638	184/19276	4.35225e-10	8.50884e-09	6.47352e-09	BIRC3/CD14/CD27/CD86/EGFR/HAVCR2/IL18R1/LGALS9/MAP3K14/NFKB2/NLRC3/NLRP3/NOD2/PSMB10/PSMB8/PSMB9/PTPN22/RELB/SPHK1/TLR2/TLR6/TLR7/TNFSF14/TRADD/TRAF2/TREM2	26
c5.go	GO_REGULATION_OF_T_CELL_APOPTOTIC_PROCESS	GO_REGULATION_OF_T_CELL_APOPTOTIC_PROCESS	12/638	34/19276	4.38983e-10	8.51138e-09	6.47545e-09	ADA/ADAM8/CD27/DOCK8/IDO1/IL7R/JAK3/LGALS3/LGALS9/PDCD1/PRKCQ/WNT5A	12
c5.go	GO_POSITIVE_REGULATION_OF_DNA_BINDING_TRANSCRIPTION_FACTOR_ACTIVITY	GO_POSITIVE_REGULATION_OF_DNA_BINDING_TRANSCRIPTION_FACTOR_ACTIVITY	32/638	270/19276	4.39014e-10	8.51138e-09	6.47545e-09	ADAM8/AIM2/BTK/CARD11/CARD16/CD40/CD40LG/CX3CR1/ICAM1/IL10/IL18R1/ITGB2/LGALS9/NFAM1/NFKB2/NLRC4/NLRP3/NOD2/PLA2G1B/PRKCQ/PYCARD/S100A12/S100A8/S100A9/SPHK1/TLR2/TLR6/TRADD/TRAF2/TRIM14/TRIM22/WNT5A	32
c5.go	GO_NEGATIVE_REGULATION_OF_LYMPHOCYTE_MEDIATED_IMMUNITY	GO_NEGATIVE_REGULATION_OF_LYMPHOCYTE_MEDIATED_IMMUNITY	13/638	42/19276	5.34535e-10	1.02776e-08	7.81923e-09	ARRB2/CD96/FCGR2B/FOXP3/HAVCR2/IL20RB/IL7R/LGALS9/LILRB1/PTPRC/SERPINB9/TBX21/XCL1	13
c5.go	GO_REGULATION_OF_NEUTROPHIL_MIGRATION	GO_REGULATION_OF_NEUTROPHIL_MIGRATION	13/638	42/19276	5.34535e-10	1.02776e-08	7.81923e-09	ADAM8/C3AR1/C5AR1/CCR7/CD74/LBP/MDK/NCKAP1L/RAC2/RHOG/RHOH/SLAMF8/XCL1	13
c5.go	GO_REGULATION_OF_MACROPHAGE_ACTIVATION	GO_REGULATION_OF_MACROPHAGE_ACTIVATION	15/638	59/19276	5.50725e-10	1.05454e-08	8.02291e-09	CCL3/CD74/CEBPA/CST7/FCGR2B/HAVCR2/IL10/LBP/NR1H3/PTPRC/SPHK1/TLR6/TREM2/VSIG4/WNT5A	15
c5.go	GO_NEGATIVE_T_CELL_SELECTION	GO_NEGATIVE_T_CELL_SELECTION	8/638	12/19276	6.07183e-10	1.15788e-08	8.80913e-09	CCR7/CD28/CD3E/CD74/DOCK2/PTPRC/THEMIS/ZAP70	8
c5.go	GO_POSITIVE_REGULATION_OF_INTERLEUKIN_12_PRODUCTION	GO_POSITIVE_REGULATION_OF_INTERLEUKIN_12_PRODUCTION	12/638	35/19276	6.48043e-10	1.23075e-08	9.36356e-09	CCR7/CD40/CD40LG/CLEC7A/IDO1/IFNG/IL16/IRF8/LGALS9/LTB/MDK/TLR2	12
c5.go	GO_REGULATION_OF_MONONUCLEAR_CELL_MIGRATION	GO_REGULATION_OF_MONONUCLEAR_CELL_MIGRATION	14/638	51/19276	6.85391e-10	1.29639e-08	9.86295e-09	AIF1/C3AR1/C5AR1/CCR1/CCR2/CSF1/CSF1R/CXCL10/CXCL12/IL34/LGALS3/MDK/PLA2G7/SLAMF8	14
c5.go	GO_ANTIGEN_PROCESSING_AND_PRESENTATION_OF_EXOGENOUS_PEPTIDE_ANTIGEN_VIA_MHC_CLASS_I	GO_ANTIGEN_PROCESSING_AND_PRESENTATION_OF_EXOGENOUS_PEPTIDE_ANTIGEN_VIA_MHC_CLASS_I	17/638	80/19276	8.09203e-10	1.52438e-08	1.15975e-08	B2M/CD207/CLEC4A/CYBA/CYBB/FCER1G/FCGR1A/FCGR1B/NCF1/NCF2/NCF4/PSMB10/PSMB8/PSMB9/TAP1/TAP2/TAPBP	17
c5.go	GO_FICOLIN_1_RICH_GRANULE_MEMBRANE	GO_FICOLIN_1_RICH_GRANULE_MEMBRANE	15/638	61/19276	9.158e-10	1.70449e-08	1.29677e-08	ADAM8/CD300A/FCER1G/FPR1/ITGAX/ITGB2/LGALS3/LILRB2/NCKAP1L/SIGLEC14/SIRPA/SLC11A1/TBC1D10C/TCIRG1/TRPM2	15
c5.go	GO_MAST_CELL_ACTIVATION	GO_MAST_CELL_ACTIVATION	15/638	61/19276	9.158e-10	1.70449e-08	1.29677e-08	BTK/CD300A/CD300LF/CD84/FCER1G/FGR/HMOX1/LAT2/LCP2/LGALS9/PIK3CG/RAC2/RHOH/S100A12/UNC13D	15
c5.go	GO_POSITIVE_REGULATION_OF_CHEMOKINE_PRODUCTION	GO_POSITIVE_REGULATION_OF_CHEMOKINE_PRODUCTION	15/638	61/19276	9.158e-10	1.70449e-08	1.29677e-08	AIF1/ALOX15B/CD74/CLEC7A/CSF1R/HAVCR2/HMOX1/IFNG/IL7/LBP/LGALS9/PYCARD/TLR2/TLR7/WNT5A	15
c5.go	GO_ALPHA_BETA_T_CELL_PROLIFERATION	GO_ALPHA_BETA_T_CELL_PROLIFERATION	12/638	36/19276	9.43003e-10	1.74119e-08	1.32469e-08	CCR2/CD28/CD3E/DOCK2/EBI3/IL15/IRF1/LGALS9/PTPN22/PTPRC/XCL1/ZAP70	12
c5.go	GO_NEGATIVE_REGULATION_OF_PRODUCTION_OF_MOLECULAR_MEDIATOR_OF_IMMUNE_RESPONSE	GO_NEGATIVE_REGULATION_OF_PRODUCTION_OF_MOLECULAR_MEDIATOR_OF_IMMUNE_RESPONSE	12/638	36/19276	9.43003e-10	1.74119e-08	1.32469e-08	BST2/CD22/CD96/FCGR2B/FCRL3/FOXP3/HMOX1/IL10/JAK3/LILRB1/TBX21/XCL1	12
c5.go	GO_MYELOID_DENDRITIC_CELL_ACTIVATION	GO_MYELOID_DENDRITIC_CELL_ACTIVATION	11/638	29/19276	9.63958e-10	1.77284e-08	1.34878e-08	BATF/CD2/DOCK2/HAVCR2/IL10/IRF4/PYCARD/RELB/SLAMF1/SPI1/UBD	11
c5.go	GO_ENDOCYTIC_VESICLE_MEMBRANE	GO_ENDOCYTIC_VESICLE_MEMBRANE	24/638	164/19276	9.92204e-10	1.81761e-08	1.38284e-08	ATG12/B2M/CD163/CD207/CD74/CORO1A/CYBA/CYBB/FCGR1A/FCGR1B/HVCN1/MARCO/MSR1/RAC2/SLC11A1/STAB1/STX4/TAP1/TAP2/TAPBP/TCIRG1/TLR2/TLR6/WNT5A	24
c5.go	GO_DENDRITIC_CELL_DIFFERENTIATION	GO_DENDRITIC_CELL_DIFFERENTIATION	13/638	44/19276	1.02315e-09	1.85965e-08	1.41482e-08	AXL/BATF/CCR7/FCGR2B/IRF4/LGALS9/LILRB1/LILRB2/RELB/SPI1/TREM2/TRPM2/UBD	13
c5.go	GO_T_HELPER_1_TYPE_IMMUNE_RESPONSE	GO_T_HELPER_1_TYPE_IMMUNE_RESPONSE	13/638	44/19276	1.02315e-09	1.85965e-08	1.41482e-08	ANXA1/CCR2/EBI3/HAVCR2/IL12RB1/IL18BP/IL18R1/JAK3/RELB/SEMA4A/SLC11A1/SPN/XCL1	13
c5.go	GO_MEMBRANE_REGION	GO_MEMBRANE_REGION	36/638	343/19276	1.06364e-09	1.92572e-08	1.46509e-08	ABCA1/BIRC3/BST2/BTK/CARD11/CD14/CD2/CD4/CD48/CD79A/CD8A/CORO1C/EGFR/FAS/FASLG/HCK/HMOX1/ICAM1/INPP5D/ITGAM/ITGB2/LAT2/LCK/LCP2/NFAM1/P2RY12/PRKAR2B/PTPRC/RAP2B/SELPLG/TLR2/TLR6/TNFRSF1B/TRADD/TRAF2/ZAP70	36
c5.go	GO_NEGATIVE_REGULATION_OF_INTERLEUKIN_2_PRODUCTION	GO_NEGATIVE_REGULATION_OF_INTERLEUKIN_2_PRODUCTION	10/638	23/19276	1.14052e-09	2.05692e-08	1.5649e-08	FOXP3/GATA3/GBP1/HAVCR2/IL20RB/PTPRC/TBX21/TNFAIP3/VSIG4/XCL1	10
c5.go	GO_NEGATIVE_REGULATION_OF_INNATE_IMMUNE_RESPONSE	GO_NEGATIVE_REGULATION_OF_INNATE_IMMUNE_RESPONSE	15/638	62/19276	1.17158e-09	2.10478e-08	1.60132e-08	ARRB2/CD96/DUSP10/HAVCR2/IFI16/LGALS9/LILRB1/NLRC3/NLRC5/NR1H3/SAMHD1/SERPINB9/SLAMF8/TNFAIP3/VSIG4	15
c5.go	GO_REGULATION_OF_NATURAL_KILLER_CELL_MEDIATED_IMMUNITY	GO_REGULATION_OF_NATURAL_KILLER_CELL_MEDIATED_IMMUNITY	13/638	45/19276	1.39562e-09	2.48841e-08	1.89318e-08	ARRB2/CADM1/CD96/CRTAM/HAVCR2/LAG3/LGALS9/LILRB1/NCR3/SERPINB9/SH2D1A/SLAMF6/VAV1	13
c5.go	GO_ANTIGEN_PROCESSING_AND_PRESENTATION_OF_PEPTIDE_ANTIGEN	GO_ANTIGEN_PROCESSING_AND_PRESENTATION_OF_PEPTIDE_ANTIGEN	26/638	194/19276	1.39582e-09	2.48841e-08	1.89318e-08	B2M/CD207/CD74/CLEC4A/CTSE/CTSS/CYBA/CYBB/ERAP2/FCER1G/FCGR1A/FCGR1B/FCGR2B/LAG3/NCF1/NCF2/NCF4/PSMB10/PSMB8/PSMB9/PYCARD/SLC11A1/TAP1/TAP2/TAPBP/TREM2	26
c5.go	GO_NEGATIVE_REGULATION_OF_LEUKOCYTE_DIFFERENTIATION	GO_NEGATIVE_REGULATION_OF_LEUKOCYTE_DIFFERENTIATION	19/638	105/19276	1.48146e-09	2.63101e-08	2.00167e-08	ANXA1/C1QC/CCL3/CD74/CTLA4/FCGR2B/FOXP3/FSTL3/INPP5D/IRF1/JAK3/LAG3/LILRB1/LILRB3/LILRB4/MDK/RUNX1/RUNX3/TBX21	19
c5.go	GO_POSITIVE_REGULATION_OF_INTERLEUKIN_8_PRODUCTION	GO_POSITIVE_REGULATION_OF_INTERLEUKIN_8_PRODUCTION	14/638	54/19276	1.56985e-09	2.77738e-08	2.11303e-08	CD14/CD2/CD244/CD74/CLEC7A/FCN1/LBP/LGALS9/NOD2/PYCARD/TLR2/TLR5/TLR7/TLR8	14
c5.go	GO_FC_RECEPTOR_SIGNALING_PATHWAY	GO_FC_RECEPTOR_SIGNALING_PATHWAY	29/638	240/19276	1.85125e-09	3.26282e-08	2.48235e-08	BTK/CARD11/CD200R1/CD247/CD3G/CLEC4E/FCER1G/FCGR1A/FCGR1B/FCGR2A/FCGR2B/FCGR3A/FGR/HCK/ITK/LAT2/LCP2/LILRA4/MYO1G/NCKAP1L/NFATC2/PRKCQ/PSMB10/PSMB8/PSMB9/PTPRC/VAV1/WAS/WIPF1	29
c5.go	GO_INFLAMMATORY_RESPONSE_TO_ANTIGENIC_STIMULUS	GO_INFLAMMATORY_RESPONSE_TO_ANTIGENIC_STIMULUS	15/638	64/19276	1.88895e-09	3.3066e-08	2.51566e-08	BTK/C3/CCR7/CD28/CD6/CD68/FCER1G/FCGR2B/GATA3/ICAM1/IL10/IL20RB/IL2RA/LTA/PLA2G2D	15
c5.go	GO_ACUTE_INFLAMMATORY_RESPONSE_TO_ANTIGENIC_STIMULUS	GO_ACUTE_INFLAMMATORY_RESPONSE_TO_ANTIGENIC_STIMULUS	10/638	24/19276	1.89741e-09	3.3066e-08	2.51566e-08	BTK/C3/CCR7/CD6/FCER1G/FCGR2B/GATA3/ICAM1/IL20RB/PLA2G2D	10
c5.go	GO_DENDRITIC_CELL_CHEMOTAXIS	GO_DENDRITIC_CELL_CHEMOTAXIS	10/638	24/19276	1.89741e-09	3.3066e-08	2.51566e-08	CCR1/CCR2/CCR5/CCR7/CXCR4/GPR183/LGALS9/PIK3CG/SLAMF8/TRPM2	10
c5.go	GO_NATURAL_KILLER_CELL_ACTIVATION	GO_NATURAL_KILLER_CELL_ACTIVATION	17/638	85/19276	2.18281e-09	3.78979e-08	2.88327e-08	AXL/CD2/CD244/CORO1A/FGR/HAVCR2/IL15/IL18R1/IL21R/ITGB2/NCR3/PTPN22/PTPRC/SLAMF7/TOX/TYROBP/UNC13D	17
c5.go	GO_TUMOR_NECROSIS_FACTOR_RECEPTOR_BINDING	GO_TUMOR_NECROSIS_FACTOR_RECEPTOR_BINDING	11/638	31/19276	2.22094e-09	3.84164e-08	2.92272e-08	CD40LG/CD70/FASLG/LTA/LTB/TNFSF13B/TNFSF14/TNFSF8/TNFSF9/TRADD/TRAF2	11
c5.go	GO_TYPE_2_IMMUNE_RESPONSE	GO_TYPE_2_IMMUNE_RESPONSE	12/638	39/19276	2.69e-09	4.63577e-08	3.52689e-08	ANXA1/BATF/CCR2/CD74/CD86/GATA3/IDO1/IL10/NLRP3/NOD2/TBX21/XCL1	12
c5.go	GO_REGULATION_OF_HUMORAL_IMMUNE_RESPONSE	GO_REGULATION_OF_HUMORAL_IMMUNE_RESPONSE	21/638	133/19276	2.72667e-09	4.68163e-08	3.56178e-08	C1QA/C1QB/C1QC/C1R/C1S/C2/C3/C3AR1/C4A/C4B/C5AR1/CCR7/CD5L/CFB/CFP/CXCL13/FCGR2B/LTA/PROS1/PTPRC/VSIG4	21
c5.go	GO_NEGATIVE_REGULATION_OF_B_CELL_ACTIVATION	GO_NEGATIVE_REGULATION_OF_B_CELL_ACTIVATION	11/638	32/19276	3.28368e-09	5.61726e-08	4.27361e-08	BTK/CD300A/CTLA4/FCGR2B/FOXP3/IL10/INPP5D/MNDA/TBC1D10C/TNFAIP3/TYROBP	11
c5.go	GO_POSITIVE_REGULATION_OF_I_KAPPAB_KINASE_NF_KAPPAB_SIGNALING	GO_POSITIVE_REGULATION_OF_I_KAPPAB_KINASE_NF_KAPPAB_SIGNALING	25/638	188/19276	3.40698e-09	5.80684e-08	4.41784e-08	BIRC3/BST2/CARD11/CARD16/CARD9/CASP1/CCR7/CD4/CD40/CD74/CX3CR1/FASLG/HMOX1/LGALS9/MAP3K14/NOD2/PIM2/S100A12/TGM2/TLR6/TRADD/TRAF2/TRIM14/TRIM22/UBD	25
c5.go	GO_POSITIVE_THYMIC_T_CELL_SELECTION	GO_POSITIVE_THYMIC_T_CELL_SELECTION	8/638	14/19276	3.47288e-09	5.89756e-08	4.48686e-08	CD3D/CD3E/CD3G/CD74/DOCK2/PTPRC/TOX/ZAP70	8
c5.go	GO_ANTIGEN_PROCESSING_AND_PRESENTATION_OF_PEPTIDE_ANTIGEN_VIA_MHC_CLASS_I	GO_ANTIGEN_PROCESSING_AND_PRESENTATION_OF_PEPTIDE_ANTIGEN_VIA_MHC_CLASS_I	18/638	99/19276	3.69531e-09	6.25247e-08	4.75687e-08	B2M/CD207/CLEC4A/CYBA/CYBB/ERAP2/FCER1G/FCGR1A/FCGR1B/NCF1/NCF2/NCF4/PSMB10/PSMB8/PSMB9/TAP1/TAP2/TAPBP	18
c5.go	GO_PEPTIDYL_TYROSINE_MODIFICATION	GO_PEPTIDYL_TYROSINE_MODIFICATION	37/638	377/19276	3.96609e-09	6.68631e-08	5.08694e-08	ADORA1/ARRB2/AXL/BTK/CADM4/CASS4/CD300A/CD3E/CD4/CD40/CD44/CD74/CSF1R/EGFR/FCGR1A/FGR/HCK/ICAM1/IFNG/IL12RB2/IL15/IL24/IL34/IL7/ITGB2/ITK/JAK3/LCK/LILRA5/NCF1/OSM/PTPRC/RAP2B/SLA/TNFRSF18/TREM2/ZAP70	37
c5.go	GO_MAST_CELL_MEDIATED_IMMUNITY	GO_MAST_CELL_MEDIATED_IMMUNITY	13/638	49/19276	4.44398e-09	7.43808e-08	5.65888e-08	BTK/CD300A/CD84/FCER1G/FGR/HMOX1/LAT2/LGALS9/PIK3CG/RAC2/SERPINB9/SPON2/UNC13D	13
c5.go	GO_REGULATION_OF_ACUTE_INFLAMMATORY_RESPONSE	GO_REGULATION_OF_ACUTE_INFLAMMATORY_RESPONSE	13/638	49/19276	4.44398e-09	7.43808e-08	5.65888e-08	ADAM8/ADORA1/BTK/C3/CCR7/FCER1G/FCGR2B/IL20RB/NLRP3/OSM/OSMR/PIK3CG/PLA2G2D	13
c5.go	GO_REGULATION_OF_METAL_ION_TRANSPORT	GO_REGULATION_OF_METAL_ION_TRANSPORT	38/638	396/19276	4.54636e-09	7.58215e-08	5.76849e-08	ADORA1/ARRB2/B2M/BAX/BEST1/CCL3/CCR1/CD33/CD4/CD84/CORO1A/CXCL10/CXCL11/CXCL12/CXCL9/CXCR4/CYBA/FCRL3/FXYD5/GPR35/HAMP/ICAM1/IFNG/IL16/LGALS3/LILRA2/LILRA5/LILRB1/LILRB2/P2RX7/P2RY12/PIK3CG/PLA2G1B/PML/RRAD/SERPINE2/TREM2/XCL1	38
c5.go	GO_HYPERSENSITIVITY	GO_HYPERSENSITIVITY	7/638	10/19276	4.63528e-09	7.70284e-08	5.86032e-08	BTK/C3/CCR7/FCER1G/FCGR2B/GATA3/IL20RB	7
c5.go	GO_POSITIVE_REGULATION_OF_MACROPHAGE_MIGRATION	GO_POSITIVE_REGULATION_OF_MACROPHAGE_MIGRATION	10/638	26/19276	4.83969e-09	8.0139e-08	6.09697e-08	C3AR1/C5AR1/CCL3/CSF1/CSF1R/CX3CR1/IL34/MDK/P2RY12/TREM2	10
c5.go	GO_POSITIVE_REGULATION_OF_B_CELL_PROLIFERATION	GO_POSITIVE_REGULATION_OF_B_CELL_PROLIFERATION	12/638	41/19276	5.11323e-09	8.43683e-08	6.41873e-08	ADA/CARD11/CD38/CD40/CD74/FCRL3/GPR183/IL7/NCKAP1L/NFATC2/PTPRC/TNFSF13B	12
c5.go	GO_POSITIVE_REGULATION_OF_CYSTEINE_TYPE_ENDOPEPTIDASE_ACTIVITY	GO_POSITIVE_REGULATION_OF_CYSTEINE_TYPE_ENDOPEPTIDASE_ACTIVITY	22/638	151/19276	5.38196e-09	8.84886e-08	6.73221e-08	AIM2/BAX/BCL2L10/BID/CARD9/CASP1/CLEC7A/CTSH/FAS/FASLG/IFI16/LCK/LGALS9/MEFV/NLRC4/NLRP3/PML/PYCARD/S100A8/S100A9/TRADD/TRAF2	22
c5.go	GO_CHRONIC_INFLAMMATORY_RESPONSE	GO_CHRONIC_INFLAMMATORY_RESPONSE	9/638	20/19276	5.46209e-09	8.94897e-08	6.80837e-08	CXCL13/FOXP3/IDO1/IL10/LTA/S100A8/S100A9/TNFAIP3/UNC13D	9
c5.go	GO_LIPOPOLYSACCHARIDE_MEDIATED_SIGNALING_PATHWAY	GO_LIPOPOLYSACCHARIDE_MEDIATED_SIGNALING_PATHWAY	14/638	59/19276	5.52098e-09	9.01373e-08	6.85764e-08	CARD16/CCL3/CD14/CD180/CD6/HCK/LBP/LILRA2/LY86/LY96/PTAFR/PTPN22/TLR2/TNFAIP3	14
c5.go	GO_B_CELL_ACTIVATION_INVOLVED_IN_IMMUNE_RESPONSE	GO_B_CELL_ACTIVATION_INVOLVED_IN_IMMUNE_RESPONSE	16/638	80/19276	6.48378e-09	1.05119e-07	7.99742e-08	ADA/BATF/CD180/CD28/CD40/CD40LG/DOCK10/EXO1/FCGR2B/FOXP3/GAPT/GPR183/IL10/POU2AF1/PTPRC/TBX21	16
c5.go	GO_POSITIVE_REGULATION_OF_NIK_NF_KAPPAB_SIGNALING	GO_POSITIVE_REGULATION_OF_NIK_NF_KAPPAB_SIGNALING	16/638	80/19276	6.48378e-09	1.05119e-07	7.99742e-08	CD14/CD27/CD86/EGFR/HAVCR2/IL18R1/LGALS9/NOD2/SPHK1/TLR2/TLR6/TLR7/TNFSF14/TRADD/TRAF2/TREM2	16
c5.go	GO_IMMUNOGLOBULIN_PRODUCTION	GO_IMMUNOGLOBULIN_PRODUCTION	26/638	209/19276	6.92576e-09	1.11894e-07	8.51291e-08	BATF/BTK/CARD11/CD22/CD28/CD40/CD40LG/CD86/EXO1/FCGR2B/FCRL3/FOXP3/GAPT/IL10/IL7R/MZB1/POU2F2/PTPRC/SAMHD1/STX4/TBX21/TCIRG1/TMIGD2/TNFSF13B/TRAF2/XCL1	26
c5.go	GO_CD8_POSITIVE_ALPHA_BETA_T_CELL_DIFFERENTIATION	GO_CD8_POSITIVE_ALPHA_BETA_T_CELL_DIFFERENTIATION	8/638	15/19276	7.22603e-09	1.16342e-07	8.85126e-08	EOMES/GPR18/IRF1/NCKAP1L/RUNX1/RUNX3/TNFSF8/TOX	8
c5.go	GO_ACTIVATION_OF_INNATE_IMMUNE_RESPONSE	GO_ACTIVATION_OF_INNATE_IMMUNE_RESPONSE	21/638	142/19276	9.12248e-09	1.46369e-07	1.11357e-07	AIM2/CARD11/CARD9/CLEC4A/CLEC4E/FCER1G/FCN1/HCK/ICAM3/IFI16/LILRA2/MNDA/MUC13/MUC3A/NLRC4/PSMB10/PSMB8/PSMB9/PYCARD/RELB/ZBP1	21
c5.go	GO_POSITIVE_REGULATION_OF_ALPHA_BETA_T_CELL_PROLIFERATION	GO_POSITIVE_REGULATION_OF_ALPHA_BETA_T_CELL_PROLIFERATION	9/638	21/19276	9.27862e-09	1.48362e-07	1.12874e-07	CCR2/CD28/CD3E/EBI3/LGALS9/PTPN22/PTPRC/XCL1/ZAP70	9
c5.go	GO_ERK1_AND_ERK2_CASCADE	GO_ERK1_AND_ERK2_CASCADE	33/638	324/19276	1.12162e-08	1.78729e-07	1.35977e-07	ARRB2/BTN2A2/C5AR1/CCL20/CCL22/CCL3/CCR1/CCR7/CD4/CD44/CD74/CSF1R/CTSH/DUSP10/DUSP4/EGFR/GBP1/GPNMB/GPR183/HAVCR2/ICAM1/LGALS9/MARCO/NOD2/PTPN22/PTPRC/PYCARD/SIRPA/SLAMF1/TBC1D10C/TREM2/XCL1/XCL2	33
c5.go	GO_POSITIVE_REGULATION_OF_ERK1_AND_ERK2_CASCADE	GO_POSITIVE_REGULATION_OF_ERK1_AND_ERK2_CASCADE	26/638	214/19276	1.14061e-08	1.81135e-07	1.37807e-07	ARRB2/C5AR1/CCL20/CCL22/CCL3/CCR1/CCR7/CD4/CD44/CD74/CSF1R/EGFR/GPNMB/GPR183/HAVCR2/ICAM1/LGALS9/MARCO/NOD2/PTPN22/PTPRC/PYCARD/SLAMF1/TREM2/XCL1/XCL2	26
c5.go	GO_IGG_BINDING	GO_IGG_BINDING	7/638	11/19276	1.23822e-08	1.95303e-07	1.48587e-07	FCER1G/FCGR1A/FCGR1B/FCGR2A/FCGR2B/FCGR3A/FCGR3B	7
c5.go	GO_SYNAPSE_PRUNING	GO_SYNAPSE_PRUNING	7/638	11/19276	1.23822e-08	1.95303e-07	1.48587e-07	C1QA/C1QB/C1QC/C3/CX3CR1/ITGAM/TREM2	7
c5.go	GO_REGULATION_OF_MACROPHAGE_MIGRATION	GO_REGULATION_OF_MACROPHAGE_MIGRATION	12/638	44/19276	1.24661e-08	1.95962e-07	1.49088e-07	C3AR1/C5AR1/CCL3/CD200R1/CSF1/CSF1R/CX3CR1/IL34/MDK/P2RY12/SLAMF8/TREM2	12
c5.go	GO_REGULATION_OF_NIK_NF_KAPPAB_SIGNALING	GO_REGULATION_OF_NIK_NF_KAPPAB_SIGNALING	19/638	119/19276	1.28644e-08	2.01542e-07	1.53333e-07	CD14/CD27/CD86/EGFR/HAVCR2/IL18R1/LGALS9/NLRC3/NLRP3/NOD2/PTPN22/SPHK1/TLR2/TLR6/TLR7/TNFSF14/TRADD/TRAF2/TREM2	19
c5.go	GO_DETECTION_OF_BIOTIC_STIMULUS	GO_DETECTION_OF_BIOTIC_STIMULUS	11/638	36/19276	1.35525e-08	2.1161e-07	1.60993e-07	C4B/CLEC7A/CRTAM/LBP/LY96/NLRC4/NLRP3/NOD2/TLR2/TLR6/TREM2	11
c5.go	GO_LEUKOCYTE_MIGRATION_INVOLVED_IN_INFLAMMATORY_RESPONSE	GO_LEUKOCYTE_MIGRATION_INVOLVED_IN_INFLAMMATORY_RESPONSE	8/638	16/19276	1.4033e-08	2.1838e-07	1.66143e-07	ADAM8/ALOX5/ITGB2/LBP/MDK/S100A8/S100A9/SLAMF8	8
c5.go	GO_MHC_CLASS_I_PROTEIN_BINDING	GO_MHC_CLASS_I_PROTEIN_BINDING	9/638	22/19276	1.52424e-08	2.3641e-07	1.7986e-07	CD244/CD8A/CD8B/LILRB1/LILRB2/PILRA/TAP1/TAP2/TAPBP	9
c5.go	GO_REGULATION_OF_B_CELL_DIFFERENTIATION	GO_REGULATION_OF_B_CELL_DIFFERENTIATION	10/638	29/19276	1.66808e-08	2.57859e-07	1.96179e-07	BTK/CARD11/CD27/FCRL3/IKZF3/IL7/INPP5D/NCKAP1L/NFAM1/SLAMF8	10
c5.go	GO_POSITIVE_REGULATION_OF_CYTOKINE_BIOSYNTHETIC_PROCESS	GO_POSITIVE_REGULATION_OF_CYTOKINE_BIOSYNTHETIC_PROCESS	11/638	37/19276	1.87134e-08	2.88323e-07	2.19356e-07	CCR2/CD74/CD86/CLEC7A/CYBB/HMOX1/IFNG/LBP/SPN/TYROBP/WNT5A	11
c5.go	GO_REGULATION_OF_MYELOID_LEUKOCYTE_DIFFERENTIATION	GO_REGULATION_OF_MYELOID_LEUKOCYTE_DIFFERENTIATION	19/638	123/19276	2.24488e-08	3.44733e-07	2.62273e-07	C1QC/CCL3/CCR1/CD101/CD4/CD74/CSF1/EVI2B/FSTL3/IFNG/IL34/INPP5D/IRF7/LILRB1/LILRB3/LILRB4/RUNX1/TREM2/TYROBP	19
c5.go	GO_NEGATIVE_REGULATION_OF_T_CELL_RECEPTOR_SIGNALING_PATHWAY	GO_NEGATIVE_REGULATION_OF_T_CELL_RECEPTOR_SIGNALING_PATHWAY	9/638	23/19276	2.43079e-08	3.72055e-07	2.83059e-07	BTN2A2/DGKZ/GBP1/LGALS3/LILRB4/PTPN22/SH2D1A/SLA2/UBASH3A	9
c5.go	GO_DEFENSE_RESPONSE_TO_GRAM_POSITIVE_BACTERIUM	GO_DEFENSE_RESPONSE_TO_GRAM_POSITIVE_BACTERIUM	17/638	99/19276	2.45175e-08	3.7281e-07	2.83634e-07	C5AR1/CARD9/DEFB1/FGR/GBP2/GBP4/HAVCR2/LBP/LTA/LYZ/MPEG1/NLRP3/P2RX7/PLA2G1B/RNASE6/TLR2/TNFSF8	17
c5.go	GO_RESPONSE_TO_TYPE_I_INTERFERON	GO_RESPONSE_TO_TYPE_I_INTERFERON	17/638	99/19276	2.45175e-08	3.7281e-07	2.83634e-07	BST2/GBP2/IFI27/IFNAR2/IRF1/IRF4/IRF7/IRF8/ISG15/ISG20/NLRC5/OAS1/OASL/PSMB8/SAMHD1/WNT5A/ZBP1	17
c5.go	GO_NEGATIVE_REGULATION_OF_INTERFERON_GAMMA_PRODUCTION	GO_NEGATIVE_REGULATION_OF_INTERFERON_GAMMA_PRODUCTION	11/638	38/19276	2.55553e-08	3.87326e-07	2.94677e-07	AXL/CD96/FOXP3/GATA3/HAVCR2/IL10/IL20RB/LGALS9/LILRB1/PDCD1LG2/XCL1	11
c5.go	GO_NEGATIVE_REGULATION_OF_B_CELL_PROLIFERATION	GO_NEGATIVE_REGULATION_OF_B_CELL_PROLIFERATION	8/638	17/19276	2.57385e-08	3.88835e-07	2.95825e-07	BTK/CD300A/CTLA4/FCGR2B/IL10/INPP5D/MNDA/TYROBP	8
c5.go	GO_PHAGOCYTIC_VESICLE_MEMBRANE	GO_PHAGOCYTIC_VESICLE_MEMBRANE	15/638	77/19276	2.80489e-08	4.21919e-07	3.20995e-07	ATG12/B2M/CORO1A/CYBA/CYBB/HVCN1/RAC2/SLC11A1/STX4/TAP1/TAP2/TAPBP/TCIRG1/TLR2/TLR6	15
c5.go	GO_NEGATIVE_REGULATION_OF_TYPE_I_INTERFERON_PRODUCTION	GO_NEGATIVE_REGULATION_OF_TYPE_I_INTERFERON_PRODUCTION	12/638	47/19276	2.82004e-08	4.21919e-07	3.20995e-07	HAVCR2/IL10/ISG15/LILRA4/LILRB1/NLRC3/NLRC5/PYCARD/RELB/SIRPA/TNFAIP3/UBE2L6	12
c5.go	GO_POSITIVE_REGULATION_OF_ALPHA_BETA_T_CELL_DIFFERENTIATION	GO_POSITIVE_REGULATION_OF_ALPHA_BETA_T_CELL_DIFFERENTIATION	12/638	47/19276	2.82004e-08	4.21919e-07	3.20995e-07	ADA/ANXA1/CD86/FOXP3/IFNG/IL12RB1/LGALS9/NCKAP1L/NLRP3/RUNX1/RUNX3/ZAP70	12
c5.go	GO_DENDRITIC_CELL_ANTIGEN_PROCESSING_AND_PRESENTATION	GO_DENDRITIC_CELL_ANTIGEN_PROCESSING_AND_PRESENTATION	7/638	12/19276	2.88673e-08	4.29136e-07	3.26486e-07	CCR7/CD68/CD74/CLEC4A/FCGR2B/NOD2/SLC11A1	7
c5.go	GO_DETECTION_OF_MOLECULE_OF_BACTERIAL_ORIGIN	GO_DETECTION_OF_MOLECULE_OF_BACTERIAL_ORIGIN	7/638	12/19276	2.88673e-08	4.29136e-07	3.26486e-07	C4B/LBP/LY96/NOD2/TLR2/TLR6/TREM2	7
c5.go	GO_CELLULAR_EXTRAVASATION	GO_CELLULAR_EXTRAVASATION	14/638	67/19276	3.18202e-08	4.71527e-07	3.58737e-07	ADAM8/CCR2/CX3CR1/CXCL12/ICAM1/ITGA4/ITGAL/ITGB2/MDK/PIK3CG/PTAFR/SELPLG/SIRPA/SPN	14
c5.go	GO_POSITIVE_REGULATION_OF_NEUTROPHIL_MIGRATION	GO_POSITIVE_REGULATION_OF_NEUTROPHIL_MIGRATION	10/638	31/19276	3.47884e-08	5.12249e-07	3.89719e-07	ADAM8/C3AR1/C5AR1/CCR7/CD74/LBP/MDK/NCKAP1L/RAC2/XCL1	10
c5.go	GO_REGULATION_OF_TYPE_2_IMMUNE_RESPONSE	GO_REGULATION_OF_TYPE_2_IMMUNE_RESPONSE	10/638	31/19276	3.47884e-08	5.12249e-07	3.89719e-07	ANXA1/CCR2/CD74/CD86/GATA3/IDO1/NLRP3/NOD2/TBX21/XCL1	10
c5.go	GO_CORECEPTOR_ACTIVITY	GO_CORECEPTOR_ACTIVITY	12/638	48/19276	3.64786e-08	5.33758e-07	4.06083e-07	CCR5/CD28/CD4/CD86/CD8A/CD8B/CXCR4/CXCR6/ITGA4/LILRA4/LY96/TMIGD2	12
c5.go	GO_TUMOR_NECROSIS_FACTOR_RECEPTOR_SUPERFAMILY_BINDING	GO_TUMOR_NECROSIS_FACTOR_RECEPTOR_SUPERFAMILY_BINDING	12/638	48/19276	3.64786e-08	5.33758e-07	4.06083e-07	BID/CD40LG/CD70/FASLG/LTA/LTB/TNFSF13B/TNFSF14/TNFSF8/TNFSF9/TRADD/TRAF2	12
c5.go	GO_DETECTION_OF_EXTERNAL_BIOTIC_STIMULUS	GO_DETECTION_OF_EXTERNAL_BIOTIC_STIMULUS	9/638	24/19276	3.77542e-08	5.48969e-07	4.17656e-07	C4B/CLEC7A/LBP/LY96/NLRC4/NOD2/TLR2/TLR6/TREM2	9
c5.go	GO_NEGATIVE_REGULATION_OF_CYTOKINE_PRODUCTION_INVOLVED_IN_IMMUNE_RESPONSE	GO_NEGATIVE_REGULATION_OF_CYTOKINE_PRODUCTION_INVOLVED_IN_IMMUNE_RESPONSE	9/638	24/19276	3.77542e-08	5.48969e-07	4.17656e-07	BST2/CD96/FOXP3/HMOX1/IL10/JAK3/LILRB1/TBX21/XCL1	9
c5.go	GO_REGULATION_OF_IMMUNOGLOBULIN_PRODUCTION	GO_REGULATION_OF_IMMUNOGLOBULIN_PRODUCTION	14/638	68/19276	3.88651e-08	5.63362e-07	4.28606e-07	CD22/CD28/CD40/CD40LG/FCGR2B/FCRL3/FOXP3/IL10/MZB1/PTPRC/STX4/TBX21/TRAF2/XCL1	14
c5.go	GO_CXCR_CHEMOKINE_RECEPTOR_BINDING	GO_CXCR_CHEMOKINE_RECEPTOR_BINDING	8/638	18/19276	4.49868e-08	6.46061e-07	4.91523e-07	CXCL1/CXCL10/CXCL11/CXCL12/CXCL13/CXCL5/CXCL6/CXCL9	8
c5.go	GO_POSITIVE_REGULATION_OF_LYMPHOCYTE_APOPTOTIC_PROCESS	GO_POSITIVE_REGULATION_OF_LYMPHOCYTE_APOPTOTIC_PROCESS	8/638	18/19276	4.49868e-08	6.46061e-07	4.91523e-07	ADAM8/BAX/IDO1/IL10/LGALS9/P2RX7/PDCD1/WNT5A	8
c5.go	GO_REGULATION_OF_CD8_POSITIVE_ALPHA_BETA_T_CELL_ACTIVATION	GO_REGULATION_OF_CD8_POSITIVE_ALPHA_BETA_T_CELL_ACTIVATION	8/638	18/19276	4.49868e-08	6.46061e-07	4.91523e-07	CRTAM/IRF1/LILRB1/NCKAP1L/PTPN22/RUNX1/RUNX3/XCL1	8
c5.go	GO_REGULATION_OF_T_CELL_CYTOKINE_PRODUCTION	GO_REGULATION_OF_T_CELL_CYTOKINE_PRODUCTION	10/638	32/19276	4.91088e-08	7.03087e-07	5.34908e-07	B2M/CCR2/FOXP3/GATA3/IL18R1/NLRP3/TBX21/TNFRSF1B/TRAF2/XCL1	10
c5.go	GO_CYTOKINE_PRODUCTION_INVOLVED_IN_INFLAMMATORY_RESPONSE	GO_CYTOKINE_PRODUCTION_INVOLVED_IN_INFLAMMATORY_RESPONSE	14/638	70/19276	5.73382e-08	8.18388e-07	6.22629e-07	ADCY7/ALOX5/CD6/CD96/CLEC7A/GBP5/GPSM3/IDO1/MEFV/NLRC3/NOD2/PYCARD/SIRPA/TLR6	14
c5.go	GO_TUMOR_NECROSIS_FACTOR_BIOSYNTHETIC_PROCESS	GO_TUMOR_NECROSIS_FACTOR_BIOSYNTHETIC_PROCESS	11/638	41/19276	6.1299e-08	8.72245e-07	6.63604e-07	CARD9/CCR2/CLEC7A/CX3CR1/CYBB/IFNG/IL10/LBP/LILRB1/SPN/TYROBP	11
c5.go	GO_REGULATION_OF_INFLAMMATORY_RESPONSE_TO_ANTIGENIC_STIMULUS	GO_REGULATION_OF_INFLAMMATORY_RESPONSE_TO_ANTIGENIC_STIMULUS	10/638	33/19276	6.83826e-08	9.70073e-07	7.38031e-07	BTK/C3/CCR7/CD28/FCER1G/FCGR2B/IL10/IL20RB/LTA/PLA2G2D	10
c5.go	GO_CELL_ADHESION_MEDIATED_BY_INTEGRIN	GO_CELL_ADHESION_MEDIATED_BY_INTEGRIN	14/638	71/19276	6.92746e-08	9.7974e-07	7.45386e-07	ADA/CD3E/CXCL13/FERMT1/FERMT3/ICAM1/ITGA4/ITGB2/ITGB6/LPXN/NCKAP1L/P2RY12/PIK3CG/PLAU	14
c5.go	GO_GAMMA_DELTA_T_CELL_ACTIVATION	GO_GAMMA_DELTA_T_CELL_ACTIVATION	8/638	19/19276	7.54537e-08	1.06068e-06	8.06967e-07	GPR18/ITK/LILRB1/MICB/NCKAP1L/NOD2/PTPRC/TCF7	8
c5.go	GO_NEGATIVE_REGULATION_OF_T_CELL_MEDIATED_IMMUNITY	GO_NEGATIVE_REGULATION_OF_T_CELL_MEDIATED_IMMUNITY	8/638	19/19276	7.54537e-08	1.06068e-06	8.06967e-07	FCGR2B/FOXP3/IL20RB/IL7R/LILRB1/PTPRC/TBX21/XCL1	8
c5.go	GO_IMMUNOGLOBULIN_PRODUCTION_INVOLVED_IN_IMMUNOGLOBULIN_MEDIATED_IMMUNE_RESPONSE	GO_IMMUNOGLOBULIN_PRODUCTION_INVOLVED_IN_IMMUNOGLOBULIN_MEDIATED_IMMUNE_RESPONSE	13/638	61/19276	7.71269e-08	1.08094e-06	8.22377e-07	BATF/BTK/CD28/CD40/CD40LG/EXO1/FOXP3/GAPT/IL10/POU2F2/PTPRC/TBX21/XCL1	13
c5.go	GO_DIVALENT_INORGANIC_CATION_TRANSPORT	GO_DIVALENT_INORGANIC_CATION_TRANSPORT	40/638	478/19276	8.13892e-08	1.13725e-06	8.65219e-07	ARRB2/BAX/BEST1/CCL3/CCR1/CCR5/CCR7/CD33/CD4/CD84/CORO1A/CXCL10/CXCL11/CXCL12/CXCL9/CXCR4/CYBA/FASLG/FCRL3/GPR35/ICAM1/IL16/LCK/LGALS3/LILRA2/LILRA5/LILRB1/LILRB2/NCS1/P2RX7/P2RY12/PIK3CG/PLA2G1B/PML/PTPRC/RRAD/SLC11A1/TRPM2/XCL1/XCR1	40
c5.go	GO_PLASMA_MEMBRANE_SIGNALING_RECEPTOR_COMPLEX	GO_PLASMA_MEMBRANE_SIGNALING_RECEPTOR_COMPLEX	30/638	301/19276	8.47044e-08	1.18003e-06	8.97766e-07	B2M/CD247/CD3D/CD3E/CD3G/CD4/CD40/CD6/CD79A/CD8A/CD8B/CSF2RB/IL10RB/IL12RB1/IL18R1/IL2RA/IL2RB/ITGA4/ITGAD/ITGAL/ITGAM/ITGAX/ITGB2/ITGB6/OSMR/TLR2/TLR6/TRAF2/TRAT1/ZAP70	30
c5.go	GO_REGULATION_OF_GRANULOCYTE_CHEMOTAXIS	GO_REGULATION_OF_GRANULOCYTE_CHEMOTAXIS	12/638	52/19276	9.57337e-08	1.3297e-06	1.01163e-06	C3AR1/C5AR1/CCR7/CD74/CSF1/CSF1R/IL34/LBP/MDK/NCKAP1L/RAC2/XCL1	12
c5.go	GO_T_CELL_CYTOKINE_PRODUCTION	GO_T_CELL_CYTOKINE_PRODUCTION	11/638	43/19276	1.05075e-07	1.4551e-06	1.10704e-06	B2M/CCR2/FOXP3/GATA3/IL18R1/NLRP3/SLC11A1/TBX21/TNFRSF1B/TRAF2/XCL1	11
c5.go	GO_MEMBRANE_INVAGINATION	GO_MEMBRANE_INVAGINATION	19/638	136/19276	1.17463e-07	1.62021e-06	1.23265e-06	ABCA1/AIF1/ARHGAP25/AURKB/C3/CD300A/FCER1G/FCGR1A/FCGR2B/IGLL5/ITGAM/ITGB2/MARCO/MSR1/NCKAP1L/RAC2/RHOG/RHOH/TREM2	19
c5.go	GO_IMMUNOLOGICAL_SYNAPSE_FORMATION	GO_IMMUNOLOGICAL_SYNAPSE_FORMATION	7/638	14/19276	1.18042e-07	1.62021e-06	1.23265e-06	CCR7/CD6/DOCK2/DOCK8/HAVCR2/LGALS3/PRF1	7
c5.go	GO_POSITIVE_REGULATION_OF_REGULATORY_T_CELL_DIFFERENTIATION	GO_POSITIVE_REGULATION_OF_REGULATORY_T_CELL_DIFFERENTIATION	7/638	14/19276	1.18042e-07	1.62021e-06	1.23265e-06	BTN2A2/DUSP10/FOXP3/IFNG/LGALS9/LILRB2/LILRB4	7
c5.go	GO_NEGATIVE_REGULATION_OF_LEUKOCYTE_MEDIATED_CYTOTOXICITY	GO_NEGATIVE_REGULATION_OF_LEUKOCYTE_MEDIATED_CYTOTOXICITY	8/638	20/19276	1.22115e-07	1.67118e-06	1.27143e-06	ARRB2/FCGR2B/HAVCR2/IL7R/LGALS9/LILRB1/PTPRC/SERPINB9	8
c5.go	GO_RESPONSE_TO_PROTOZOAN	GO_RESPONSE_TO_PROTOZOAN	9/638	27/19276	1.23799e-07	1.68925e-06	1.28518e-06	BATF/CD40/CLEC7A/GBP2/GBP4/IL10/IRF4/IRF8/SLC11A1	9
c5.go	GO_ACTIVATION_OF_CYSTEINE_TYPE_ENDOPEPTIDASE_ACTIVITY_INVOLVED_IN_APOPTOTIC_PROCESS	GO_ACTIVATION_OF_CYSTEINE_TYPE_ENDOPEPTIDASE_ACTIVITY_INVOLVED_IN_APOPTOTIC_PROCESS	15/638	86/19276	1.31491e-07	1.78896e-06	1.36104e-06	BAX/BCL2L10/BID/CTSH/FAS/FASLG/LCK/NLRC4/NLRP3/PML/PYCARD/S100A8/S100A9/TRADD/TRAF2	15
c5.go	GO_NEURON_DEATH	GO_NEURON_DEATH	33/638	359/19276	1.32057e-07	1.79143e-06	1.36292e-06	ADAM8/ADORA1/ARRB2/AXL/BAX/BID/C1QA/C5AR1/CCL3/CD200R1/CDK5R1/CORO1A/CSF1/CTSZ/CX3CR1/FAS/FASLG/FCGR2B/GATA3/GPNMB/HMOX1/IFNG/IL10/ITGAM/ITGB2/MDK/SOD2/TLR6/TNFRSF1B/TRAF2/TYROBP/WNT5A/XRCC2	33
c5.go	GO_T_CELL_MEDIATED_CYTOTOXICITY	GO_T_CELL_MEDIATED_CYTOTOXICITY	11/638	44/19276	1.35945e-07	1.83881e-06	1.39896e-06	B2M/CTSH/FCGR2B/GZMM/IL12RB1/IL7R/LILRB1/P2RX7/PRF1/PTPRC/XCL1	11
c5.go	GO_POSITIVE_REGULATION_OF_CD4_POSITIVE_ALPHA_BETA_T_CELL_ACTIVATION	GO_POSITIVE_REGULATION_OF_CD4_POSITIVE_ALPHA_BETA_T_CELL_ACTIVATION	10/638	36/19276	1.71668e-07	2.31528e-06	1.76146e-06	ANXA1/CD86/FOXP3/IFNG/IL12RB1/LGALS9/NCKAP1L/NLRP3/PRKCQ/XCL1	10
c5.go	GO_TISSUE_HOMEOSTASIS	GO_TISSUE_HOMEOSTASIS	27/638	261/19276	1.77025e-07	2.37485e-06	1.80679e-06	ADAM8/B2M/BAX/CCR2/CD38/CDHR1/CORO1A/CSF1/CSF1R/CTSH/EGFR/IL20RB/IL7/INPP5D/LIPA/LYZ/MUC13/NOD2/P2RX7/PIWIL4/PROM1/RAC2/SNX10/TCIRG1/TNFAIP3/TNFRSF11B/VSIG1	27
c5.go	GO_T_CELL_LINEAGE_COMMITMENT	GO_T_CELL_LINEAGE_COMMITMENT	9/638	28/19276	1.77106e-07	2.37485e-06	1.80679e-06	BATF/FOXP3/IL12RB1/IL7/IRF4/SLAMF6/SPN/TBX21/TOX	9
c5.go	GO_POSITIVE_REGULATION_OF_ESTABLISHMENT_OF_PROTEIN_LOCALIZATION	GO_POSITIVE_REGULATION_OF_ESTABLISHMENT_OF_PROTEIN_LOCALIZATION	35/638	400/19276	1.83507e-07	2.45361e-06	1.86671e-06	ACHE/ADAM8/AIF1/ALOX15B/BID/CADM1/CD14/CD33/CD38/CDK5R1/CLEC4E/CLEC5A/CRTAM/CSF1R/E2F1/EGFR/FERMT1/FGR/GZMB/HAVCR2/IFNG/IL10/ITGAM/ITGB2/LGALS9/LILRA2/LILRA5/P2RX7/PLA2G1B/PYCARD/RAC2/STX4/TLR2/TREM2/WNT5A	35
c5.go	GO_POSITIVE_REGULATION_OF_CYTOKINE_PRODUCTION_INVOLVED_IN_IMMUNE_RESPONSE	GO_POSITIVE_REGULATION_OF_CYTOKINE_PRODUCTION_INVOLVED_IN_IMMUNE_RESPONSE	12/638	55/19276	1.85852e-07	2.47784e-06	1.88514e-06	B2M/CD74/FCER1G/GATA3/IL18R1/LILRB1/NLRP3/NOD2/SPON2/TRAF2/WNT5A/XCL1	12
c5.go	GO_EXTRINSIC_APOPTOTIC_SIGNALING_PATHWAY	GO_EXTRINSIC_APOPTOTIC_SIGNALING_PATHWAY	25/638	230/19276	1.96304e-07	2.60972e-06	1.98548e-06	BAX/BCL2A1/BCL2L10/BID/CD27/CD70/EYA2/FAS/FASLG/HMOX1/ICAM1/IFI27/IFNG/IL7/LGALS3/P2RX7/PML/PTPRC/PYCARD/STX4/TMC8/TNFAIP3/TNFRSF1B/TRADD/TRAF2	25
c5.go	GO_POSITIVE_REGULATION_OF_GLIOGENESIS	GO_POSITIVE_REGULATION_OF_GLIOGENESIS	14/638	77/19276	2.01301e-07	2.66853e-06	2.03022e-06	CCL3/CCR2/CSF1/CX3CR1/CXCR4/E2F1/IL34/LTA/MDK/P2RY12/SERPINE2/TLR2/TNFRSF1B/TREM2	14
c5.go	GO_REGULATION_OF_MYELOID_CELL_DIFFERENTIATION	GO_REGULATION_OF_MYELOID_CELL_DIFFERENTIATION	27/638	263/19276	2.06697e-07	2.72453e-06	2.07282e-06	B2M/C1QC/CCL3/CCR1/CD101/CD4/CD74/CSF1/CSF3R/EVI2B/FSTL3/GPR171/IFNG/IL34/INPP5D/IRF7/ISG15/LGALS3/LILRB1/LILRB3/LILRB4/NCKAP1L/PRKCQ/RUNX1/SPI1/TREM2/TYROBP	27
c5.go	GO_REGULATION_OF_PEPTIDYL_TYROSINE_PHOSPHORYLATION	GO_REGULATION_OF_PEPTIDYL_TYROSINE_PHOSPHORYLATION	27/638	263/19276	2.06697e-07	2.72453e-06	2.07282e-06	ADORA1/ARRB2/CADM4/CASS4/CD300A/CD3E/CD4/CD40/CD44/CD74/CSF1R/EGFR/FCGR1A/ICAM1/IFNG/IL15/IL24/IL34/IL7/ITGB2/LILRA5/NCF1/OSM/PTPRC/RAP2B/TNFRSF18/TREM2	27
c5.go	GO_CD40_SIGNALING_PATHWAY	GO_CD40_SIGNALING_PATHWAY	7/638	15/19276	2.15006e-07	2.81018e-06	2.13798e-06	CD40/CD40LG/CD86/FANCA/SLAMF1/TNFAIP3/TREM2	7
c5.go	GO_GERMINAL_CENTER_FORMATION	GO_GERMINAL_CENTER_FORMATION	7/638	15/19276	2.15006e-07	2.81018e-06	2.13798e-06	ADA/CXCL13/KLHL6/NFKB2/TNFAIP3/TNFSF13B/UNC13D	7
c5.go	GO_REGULATION_OF_ACUTE_INFLAMMATORY_RESPONSE_TO_ANTIGENIC_STIMULUS	GO_REGULATION_OF_ACUTE_INFLAMMATORY_RESPONSE_TO_ANTIGENIC_STIMULUS	7/638	15/19276	2.15006e-07	2.81018e-06	2.13798e-06	BTK/C3/CCR7/FCER1G/FCGR2B/IL20RB/PLA2G2D	7
c5.go	GO_ACTIVATED_T_CELL_PROLIFERATION	GO_ACTIVATED_T_CELL_PROLIFERATION	11/638	46/19276	2.22659e-07	2.89395e-06	2.20172e-06	BTN2A2/BTN3A1/CRTAM/FOXP3/IL12RB1/IL2RA/LGALS9/PDCD1LG2/PYCARD/TMIGD2/TNFSF9	11
c5.go	GO_NEGATIVE_REGULATION_OF_T_CELL_DIFFERENTIATION	GO_NEGATIVE_REGULATION_OF_T_CELL_DIFFERENTIATION	11/638	46/19276	2.22659e-07	2.89395e-06	2.20172e-06	ANXA1/CD74/CTLA4/FOXP3/IRF1/JAK3/LAG3/MDK/RUNX1/RUNX3/TBX21	11
c5.go	GO_REGULATION_OF_B_CELL_MEDIATED_IMMUNITY	GO_REGULATION_OF_B_CELL_MEDIATED_IMMUNITY	12/638	56/19276	2.2949e-07	2.97442e-06	2.26294e-06	BTK/C3/CD28/CD40/FCER1G/FCGR2B/FOXP3/IL10/LTA/PTPRC/TBX21/XCL1	12
c5.go	GO_NEGATIVE_REGULATION_OF_MYELOID_LEUKOCYTE_MEDIATED_IMMUNITY	GO_NEGATIVE_REGULATION_OF_MYELOID_LEUKOCYTE_MEDIATED_IMMUNITY	6/638	10/19276	2.40795e-07	3.09508e-06	2.35473e-06	CCR2/CD300A/CD84/FCGR2B/HMOX1/LGALS9	6
c5.go	GO_REGULATION_OF_APOPTOTIC_CELL_CLEARANCE	GO_REGULATION_OF_APOPTOTIC_CELL_CLEARANCE	6/638	10/19276	2.40795e-07	3.09508e-06	2.35473e-06	C2/C3/C4A/C4B/CD300LF/TREM2	6
c5.go	GO_T_CELL_ACTIVATION_VIA_T_CELL_RECEPTOR_CONTACT_WITH_ANTIGEN_BOUND_TO_MHC_MOLECULE_ON_ANTIGEN_PRESENTING_CELL	GO_T_CELL_ACTIVATION_VIA_T_CELL_RECEPTOR_CONTACT_WITH_ANTIGEN_BOUND_TO_MHC_MOLECULE_ON_ANTIGEN_PRESENTING_CELL	6/638	10/19276	2.40795e-07	3.09508e-06	2.35473e-06	HAVCR2/ICAM1/ITGAL/LGALS3/LGALS9/LILRB1	6
c5.go	GO_B_CELL_HOMEOSTASIS	GO_B_CELL_HOMEOSTASIS	9/638	29/19276	2.49297e-07	3.17803e-06	2.41784e-06	ADA/BAX/CD74/DOCK10/FOXP3/GAPT/NCKAP1L/TNFAIP3/TNFSF13B	9
c5.go	GO_POSITIVE_REGULATION_OF_GRANULOCYTE_CHEMOTAXIS	GO_POSITIVE_REGULATION_OF_GRANULOCYTE_CHEMOTAXIS	9/638	29/19276	2.49297e-07	3.17803e-06	2.41784e-06	C3AR1/C5AR1/CCR7/CD74/LBP/MDK/NCKAP1L/RAC2/XCL1	9
c5.go	GO_POSITIVE_REGULATION_OF_LEUKOCYTE_APOPTOTIC_PROCESS	GO_POSITIVE_REGULATION_OF_LEUKOCYTE_APOPTOTIC_PROCESS	9/638	29/19276	2.49297e-07	3.17803e-06	2.41784e-06	ADAM8/ANXA1/BAX/IDO1/IL10/LGALS9/P2RX7/PDCD1/WNT5A	9
c5.go	GO_INTRINSIC_APOPTOTIC_SIGNALING_PATHWAY_IN_RESPONSE_TO_DNA_DAMAGE	GO_INTRINSIC_APOPTOTIC_SIGNALING_PATHWAY_IN_RESPONSE_TO_DNA_DAMAGE	16/638	103/19276	2.66624e-07	3.38962e-06	2.57882e-06	BAX/BCL2A1/BCL2L10/BID/BRCA2/CD44/CD74/CHEK2/CRIP1/CXCL12/E2F1/HMOX1/IFI16/PML/PYCARD/TNFRSF1B	16
c5.go	GO_NEGATIVE_REGULATION_OF_HEMOPOIESIS	GO_NEGATIVE_REGULATION_OF_HEMOPOIESIS	20/638	158/19276	2.85298e-07	3.61715e-06	2.75192e-06	ANXA1/C1QC/CCL3/CD74/CTLA4/FCGR2B/FOXP3/FSTL3/GPR171/INPP5D/IRF1/JAK3/LAG3/LILRB1/LILRB3/LILRB4/MDK/RUNX1/RUNX3/TBX21	20
c5.go	GO_CD4_POSITIVE_OR_CD8_POSITIVE_ALPHA_BETA_T_CELL_LINEAGE_COMMITMENT	GO_CD4_POSITIVE_OR_CD8_POSITIVE_ALPHA_BETA_T_CELL_LINEAGE_COMMITMENT	8/638	22/19276	2.92301e-07	3.68188e-06	2.80117e-06	BATF/FOXP3/IL12RB1/IRF4/SLAMF6/SPN/TBX21/TOX	8
c5.go	GO_SIALIC_ACID_BINDING	GO_SIALIC_ACID_BINDING	8/638	22/19276	2.92301e-07	3.68188e-06	2.80117e-06	CD22/CD33/FCN1/SIGLEC10/SIGLEC14/SIGLEC7/SIGLEC8/SIGLEC9	8
c5.go	GO_INTEGRIN_BINDING	GO_INTEGRIN_BINDING	19/638	144/19276	2.93569e-07	3.68188e-06	2.80117e-06	ANGPTL3/CD40LG/CXCL12/EGFR/FERMT1/FERMT3/GPNMB/IBSP/ICAM1/ICAM3/ISG15/ITGA4/ITGAM/ITGAX/ITGB2/ITGB6/LCP1/LGALS12/TGFBI	19
c5.go	GO_POSITIVE_REGULATION_OF_B_CELL_ACTIVATION	GO_POSITIVE_REGULATION_OF_B_CELL_ACTIVATION	19/638	144/19276	2.93569e-07	3.68188e-06	2.80117e-06	ADA/BTK/CARD11/CD27/CD28/CD38/CD40/CD74/FCRL3/GPR183/IGLL5/IL7/INPP5D/NCKAP1L/NFATC2/NOD2/PTPRC/TBX21/TNFSF13B	19
c5.go	GO_POSITIVE_REGULATION_OF_TYPE_2_IMMUNE_RESPONSE	GO_POSITIVE_REGULATION_OF_TYPE_2_IMMUNE_RESPONSE	7/638	16/19276	3.71319e-07	4.64448e-06	3.53352e-06	CD74/CD86/GATA3/IDO1/NLRP3/NOD2/XCL1	7
c5.go	GO_MAINTENANCE_OF_LOCATION	GO_MAINTENANCE_OF_LOCATION	30/638	324/19276	4.2098e-07	5.25152e-06	3.99536e-06	ABCA1/ANGPTL3/BAX/C3/CCL3/CCR5/CCR7/CD4/CORO1A/CXCL10/CXCL11/CXCL9/CYBA/ENPP1/FASLG/HK2/IL10/LCK/MSR1/NFKBIE/NR1H3/P2RX7/PLA2G4C/PML/PTPRC/S100A8/S100A9/TRPM2/XCL1/XCR1	30
c5.go	GO_ORGANIC_ACID_BINDING	GO_ORGANIC_ACID_BINDING	24/638	224/19276	4.4832e-07	5.57763e-06	4.24346e-06	ALOX5AP/APOC1/CD22/CD33/CD44/FABP5/FCN1/HAPLN1/HAPLN3/HMMR/PLA2G1B/PLOD1/PLOD3/S100A8/S100A9/SERPINA5/SIGLEC10/SIGLEC14/SIGLEC7/SIGLEC8/SIGLEC9/SLC1A3/STAB1/VCAN	24
c5.go	GO_NEGATIVE_REGULATION_OF_LYMPHOCYTE_APOPTOTIC_PROCESS	GO_NEGATIVE_REGULATION_OF_LYMPHOCYTE_APOPTOTIC_PROCESS	9/638	31/19276	4.72936e-07	5.86819e-06	4.46452e-06	ADA/AURKB/CD27/CD74/DOCK8/IDO1/IL7R/JAK3/PRKCQ	9
c5.go	GO_NEGATIVE_REGULATION_OF_ALPHA_BETA_T_CELL_ACTIVATION	GO_NEGATIVE_REGULATION_OF_ALPHA_BETA_T_CELL_ACTIVATION	10/638	40/19276	5.07957e-07	6.28597e-06	4.78236e-06	ANXA1/CD300A/FOXP3/JAK3/LGALS9/LILRB1/RUNX1/RUNX3/TBX21/XCL1	10
c5.go	GO_REGULATION_OF_T_CELL_CHEMOTAXIS	GO_REGULATION_OF_T_CELL_CHEMOTAXIS	7/638	17/19276	6.13225e-07	7.5485e-06	5.7429e-06	CCR2/CXCL10/CXCL13/TNFSF14/WNT5A/XCL1/XCL2	7
c5.go	GO_REGULATION_OF_TOLERANCE_INDUCTION	GO_REGULATION_OF_TOLERANCE_INDUCTION	7/638	17/19276	6.13225e-07	7.5485e-06	5.7429e-06	CD3E/FOXP3/HAVCR2/IDO1/IL2RA/LILRB2/PDCD1	7
c5.go	GO_NEGATIVE_REGULATION_OF_CELL_KILLING	GO_NEGATIVE_REGULATION_OF_CELL_KILLING	8/638	24/19276	6.33969e-07	7.78327e-06	5.9215e-06	ARRB2/FCGR2B/HAVCR2/IL7R/LGALS9/LILRB1/PTPRC/SERPINB9	8
c5.go	GO_COAGULATION	GO_COAGULATION	31/638	349/19276	6.69032e-07	8.19213e-06	6.23257e-06	ARRB2/AXL/CD40/CD40LG/DGKA/DGKZ/DOCK8/FCER1G/FERMT3/GATA3/GNA15/IRF1/LCK/LCP2/P2RX7/P2RY12/PIK3CG/PLAU/PLAUR/PLEK/PRKAR2B/PRKCQ/PROS1/RAP2B/SERPINA1/SERPINA5/SERPINE2/SH2B2/TREML1/VAV1/WAS	31
c5.go	GO_CARGO_RECEPTOR_ACTIVITY	GO_CARGO_RECEPTOR_ACTIVITY	13/638	73/19276	7.03783e-07	8.57251e-06	6.52196e-06	ABCA1/ASGR1/CD163/CD163L1/CD5/CD5L/CD6/ENPP1/ITGAM/ITGB2/MARCO/MSR1/STAB1	13
c5.go	GO_REGULATION_OF_PHOSPHOLIPASE_ACTIVITY	GO_REGULATION_OF_PHOSPHOLIPASE_ACTIVITY	13/638	73/19276	7.03783e-07	8.57251e-06	6.52196e-06	ANGPTL3/ANXA1/C5AR1/CD86/EGFR/GNA15/ITK/P2RY12/PLA2G1B/PLCB2/PTAFR/RASGRP4/S1PR4	13
c5.go	GO_HETEROTYPIC_CELL_CELL_ADHESION	GO_HETEROTYPIC_CELL_CELL_ADHESION	12/638	62/19276	7.40515e-07	8.99638e-06	6.84444e-06	CD2/CD200R1/CD44/IL10/ITGA4/ITGAD/ITGAX/ITGB2/LCK/LILRB2/PTPRC/SIRPA	12
c5.go	GO_MACROPHAGE_CHEMOTAXIS	GO_MACROPHAGE_CHEMOTAXIS	10/638	42/19276	8.3062e-07	1.00648e-05	7.65727e-06	C3AR1/C5AR1/CCL3/CKLF/CSF1/CSF1R/IL34/LGALS3/MDK/SLAMF8	10
c5.go	GO_GLYCOSAMINOGLYCAN_BINDING	GO_GLYCOSAMINOGLYCAN_BINDING	24/638	232/19276	8.5018e-07	1.02256e-05	7.77962e-06	ANGPTL3/CD44/CXCL10/CXCL11/CXCL13/CXCL6/FBLN7/GPNMB/HAPLN1/HAPLN3/HMMR/LAMC2/MDK/NELL2/NLRP3/NOD2/PLA2G2D/PTPRC/SERPINA5/SERPINE2/STAB1/TLR2/TREM2/VCAN	24
c5.go	GO_LIPOPOLYSACCHARIDE_BINDING	GO_LIPOPOLYSACCHARIDE_BINDING	9/638	33/19276	8.52682e-07	1.02256e-05	7.77962e-06	CD14/CD6/LBP/LY96/P2RX7/PTAFR/SPON2/TLR2/TREM2	9
c5.go	GO_PURINERGIC_NUCLEOTIDE_RECEPTOR_SIGNALING_PATHWAY	GO_PURINERGIC_NUCLEOTIDE_RECEPTOR_SIGNALING_PATHWAY	9/638	33/19276	8.52682e-07	1.02256e-05	7.77962e-06	ADA/ADORA1/GPR171/P2RX7/P2RY10/P2RY12/P2RY13/P2RY2/PTAFR	9
c5.go	GO_REGULATION_OF_NEUTROPHIL_CHEMOTAXIS	GO_REGULATION_OF_NEUTROPHIL_CHEMOTAXIS	9/638	33/19276	8.52682e-07	1.02256e-05	7.77962e-06	C3AR1/C5AR1/CCR7/CD74/LBP/MDK/NCKAP1L/RAC2/XCL1	9
c5.go	GO_COLLAGEN_CONTAINING_EXTRACELLULAR_MATRIX	GO_COLLAGEN_CONTAINING_EXTRACELLULAR_MATRIX	35/638	427/19276	8.60822e-07	1.02967e-05	7.83371e-06	ACHE/ADAMDEC1/ADAMTSL4/ANGPTL3/ANXA1/C1QA/C1QB/C1QC/CFP/CTSH/CTSS/CTSZ/CXCL12/EMILIN2/FCN1/GDF15/HAPLN1/ICAM1/IL7/LAMC2/LGALS3/LGALS9/MDK/PLOD3/S100A8/S100A9/SDC3/SERPINA1/SERPINA5/SERPINB9/SERPINE2/TGFBI/TGM2/VCAN/WNT5A	35
c5.go	GO_POSITIVE_REGULATION_OF_PEPTIDASE_ACTIVITY	GO_POSITIVE_REGULATION_OF_PEPTIDASE_ACTIVITY	22/638	201/19276	9.37362e-07	1.11834e-05	8.50836e-06	AIM2/BAX/BCL2L10/BID/CARD9/CASP1/CLEC7A/CTSH/FAS/FASLG/IFI16/LCK/LGALS9/MEFV/NLRC4/NLRP3/PML/PYCARD/S100A8/S100A9/TRADD/TRAF2	22
c5.go	GO_NEGATIVE_REGULATION_OF_LEUKOCYTE_DEGRANULATION	GO_NEGATIVE_REGULATION_OF_LEUKOCYTE_DEGRANULATION	6/638	12/19276	1.00091e-06	1.18505e-05	9.01585e-06	CCR2/CD300A/CD84/FCGR2B/HMOX1/LGALS9	6
c5.go	GO_POSITIVE_REGULATION_OF_INFLAMMATORY_RESPONSE_TO_ANTIGENIC_STIMULUS	GO_POSITIVE_REGULATION_OF_INFLAMMATORY_RESPONSE_TO_ANTIGENIC_STIMULUS	6/638	12/19276	1.00091e-06	1.18505e-05	9.01585e-06	BTK/C3/CCR7/CD28/FCER1G/LTA	6
c5.go	GO_T_CELL_TOLERANCE_INDUCTION	GO_T_CELL_TOLERANCE_INDUCTION	6/638	12/19276	1.00091e-06	1.18505e-05	9.01585e-06	CD3E/FOXP3/ICOS/IDO1/IL2RA/LILRB2	6
c5.go	GO_LEUKOCYTE_ADHESION_TO_VASCULAR_ENDOTHELIAL_CELL	GO_LEUKOCYTE_ADHESION_TO_VASCULAR_ENDOTHELIAL_CELL	11/638	53/19276	1.0307e-06	1.21722e-05	9.26057e-06	ALOX5/CCR2/CX3CR1/CXCL12/ICAM1/ITGA4/ITGB2/MDK/PTAFR/SELPLG/SPN	11
c5.go	GO_ANATOMICAL_STRUCTURE_HOMEOSTASIS	GO_ANATOMICAL_STRUCTURE_HOMEOSTASIS	37/638	469/19276	1.05602e-06	1.24397e-05	9.46412e-06	ADAM8/ADORA1/AURKB/B2M/BAX/BLM/BRCA2/CCNE1/CCR2/CD38/CDHR1/CORO1A/CSF1/CSF1R/CTSH/EGFR/EXO1/IL20RB/IL7/INPP5D/LIPA/LYZ/MUC13/NCS1/NELL2/NOD2/P2RX7/PIWIL4/PML/PRKCQ/PROM1/RAC2/SNX10/TCIRG1/TNFAIP3/TNFRSF11B/VSIG1	37
c5.go	GO_BONE_RESORPTION	GO_BONE_RESORPTION	12/638	64/19276	1.05984e-06	1.24531e-05	9.4743e-06	ADAM8/CD38/CSF1R/EGFR/IL7/INPP5D/P2RX7/RAC2/SNX10/TCIRG1/TNFAIP3/TNFRSF11B	12
c5.go	GO_ACTIVATION_OF_PHOSPHOLIPASE_C_ACTIVITY	GO_ACTIVATION_OF_PHOSPHOLIPASE_C_ACTIVITY	9/638	34/19276	1.1258e-06	1.31617e-05	1.00134e-05	C5AR1/CD86/EGFR/GNA15/ITK/P2RY12/PLCB2/RASGRP4/S1PR4	9
c5.go	GO_POSITIVE_REGULATION_OF_MYELOID_LEUKOCYTE_MEDIATED_IMMUNITY	GO_POSITIVE_REGULATION_OF_MYELOID_LEUKOCYTE_MEDIATED_IMMUNITY	9/638	34/19276	1.1258e-06	1.31617e-05	1.00134e-05	BTK/C3/FCER1G/FGR/ITGAM/ITGB2/PTAFR/STX4/TYROBP	9
c5.go	GO_REGULATION_OF_LIPASE_ACTIVITY	GO_REGULATION_OF_LIPASE_ACTIVITY	15/638	101/19276	1.1354e-06	1.32407e-05	1.00735e-05	ANGPTL3/ANXA1/APOC1/C5AR1/CD86/EGFR/GNA15/ITK/NR1H3/P2RY12/PLA2G1B/PLCB2/PTAFR/RASGRP4/S1PR4	15
c5.go	GO_VIRAL_LIFE_CYCLE	GO_VIRAL_LIFE_CYCLE	30/638	341/19276	1.23583e-06	1.43758e-05	1.09371e-05	APOBEC3G/AXL/BST2/CCR5/CD28/CD4/CD74/CD86/CLEC5A/CXCR4/CXCR6/EGFR/FCN1/ICAM1/IFI16/IFI27/ISG15/ISG20/ITGB6/LAMP3/LGALS9/OAS1/OASL/PML/SELPLG/SIGLEC1/SLAMF1/TOP2A/TRIM14/TRIM22	30
c5.go	GO_PLATELET_ACTIVATION	GO_PLATELET_ACTIVATION	19/638	158/19276	1.24671e-06	1.44662e-05	1.10059e-05	ARRB2/AXL/CD40/CD40LG/DGKA/DGKZ/FCER1G/FERMT3/GNA15/LCK/LCP2/P2RY12/PIK3CG/PLEK/PRKCQ/RAP2B/SERPINE2/TREML1/VAV1	19
c5.go	GO_AMYLOID_BETA_BINDING	GO_AMYLOID_BETA_BINDING	13/638	77/19276	1.32766e-06	1.53672e-05	1.16913e-05	ACHE/APBA2/C1QA/CD74/FCGR2B/ITGAM/ITGB2/LILRB2/MARCO/MSR1/TLR2/TLR6/TREM2	13
c5.go	GO_RESPONSE_TO_INTERLEUKIN_4	GO_RESPONSE_TO_INTERLEUKIN_4	9/638	35/19276	1.47128e-06	1.69873e-05	1.29239e-05	CD300LF/CORO1A/GATA3/IL24/IL2RG/JAK3/PML/TCF7/XCL1	9
c5.go	GO_CELL_JUNCTION_DISASSEMBLY	GO_CELL_JUNCTION_DISASSEMBLY	7/638	19/19276	1.49947e-06	1.71848e-05	1.30742e-05	C1QA/C1QB/C1QC/C3/CX3CR1/ITGAM/TREM2	7
c5.go	GO_NEGATIVE_REGULATION_OF_T_CELL_APOPTOTIC_PROCESS	GO_NEGATIVE_REGULATION_OF_T_CELL_APOPTOTIC_PROCESS	7/638	19/19276	1.49947e-06	1.71848e-05	1.30742e-05	ADA/CD27/DOCK8/IDO1/IL7R/JAK3/PRKCQ	7
c5.go	GO_REGULATION_OF_GLIAL_CELL_MIGRATION	GO_REGULATION_OF_GLIAL_CELL_MIGRATION	7/638	19/19276	1.49947e-06	1.71848e-05	1.30742e-05	CCL3/CCR2/CSF1/CX3CR1/GPR183/P2RY12/TREM2	7
c5.go	GO_NEGATIVE_REGULATION_OF_LYMPHOCYTE_DIFFERENTIATION	GO_NEGATIVE_REGULATION_OF_LYMPHOCYTE_DIFFERENTIATION	11/638	55/19276	1.5236e-06	1.74185e-05	1.3252e-05	ANXA1/CD74/CTLA4/FOXP3/IRF1/JAK3/LAG3/MDK/RUNX1/RUNX3/TBX21	11
c5.go	GO_EPITHELIAL_CELL_APOPTOTIC_PROCESS	GO_EPITHELIAL_CELL_APOPTOTIC_PROCESS	16/638	117/19276	1.55651e-06	1.77511e-05	1.3505e-05	ARRB2/BID/CD40/CD40LG/E2F1/E2F2/FASLG/GATA3/HMOX1/ICAM1/IL10/ITGA4/MDK/PIK3CG/PLA2G1B/TNFAIP3	16
c5.go	GO_NEGATIVE_REGULATION_OF_TOLL_LIKE_RECEPTOR_SIGNALING_PATHWAY	GO_NEGATIVE_REGULATION_OF_TOLL_LIKE_RECEPTOR_SIGNALING_PATHWAY	10/638	45/19276	1.64657e-06	1.87322e-05	1.42515e-05	ARRB2/CD14/CD300A/CD300LF/IRF4/LILRA2/LILRA4/LY96/TLR6/TNFAIP3	10
c5.go	GO_REGULATION_OF_LYMPHOCYTE_CHEMOTAXIS	GO_REGULATION_OF_LYMPHOCYTE_CHEMOTAXIS	8/638	27/19276	1.75255e-06	1.98409e-05	1.50949e-05	CCL3/CCR2/CXCL10/CXCL13/TNFSF14/WNT5A/XCL1/XCL2	8
c5.go	GO_REGULATION_OF_T_HELPER_1_TYPE_IMMUNE_RESPONSE	GO_REGULATION_OF_T_HELPER_1_TYPE_IMMUNE_RESPONSE	8/638	27/19276	1.75255e-06	1.98409e-05	1.50949e-05	ANXA1/CCR2/HAVCR2/IL12RB1/IL18R1/JAK3/SLC11A1/XCL1	8
c5.go	GO_POSITIVE_REGULATION_OF_GLIAL_CELL_MIGRATION	GO_POSITIVE_REGULATION_OF_GLIAL_CELL_MIGRATION	6/638	13/19276	1.80676e-06	2.03556e-05	1.54865e-05	CCL3/CCR2/CSF1/CX3CR1/P2RY12/TREM2	6
c5.go	GO_REGULATION_OF_NEUTROPHIL_ACTIVATION	GO_REGULATION_OF_NEUTROPHIL_ACTIVATION	6/638	13/19276	1.80676e-06	2.03556e-05	1.54865e-05	CD300A/FCGR2B/ITGAM/ITGB2/PRAM1/PTAFR	6
c5.go	GO_PROTEIN_COMPLEX_INVOLVED_IN_CELL_ADHESION	GO_PROTEIN_COMPLEX_INVOLVED_IN_CELL_ADHESION	9/638	36/19276	1.90448e-06	2.13532e-05	1.62455e-05	CD28/CTLA4/ITGA4/ITGAD/ITGAL/ITGAM/ITGAX/ITGB2/ITGB6	9
c5.go	GO_SUPEROXIDE_ANION_GENERATION	GO_SUPEROXIDE_ANION_GENERATION	9/638	36/19276	1.90448e-06	2.13532e-05	1.62455e-05	CLEC7A/CYBA/CYBB/EGFR/ITGAM/ITGB2/NCF1/NCF2/TYROBP	9
c5.go	GO_POSITIVE_REGULATION_OF_PROTEIN_KINASE_B_SIGNALING	GO_POSITIVE_REGULATION_OF_PROTEIN_KINASE_B_SIGNALING	20/638	178/19276	1.93298e-06	2.15687e-05	1.64095e-05	ADAM8/ARRB2/AXL/CCL3/CCR7/CD28/CD86/CX3CR1/EGFR/GATA3/GDF15/ICOS/LCK/OSM/P2RY12/PIK3CG/RAC2/RHOG/TRAT1/VAV1	20
c5.go	GO_TISSUE_REMODELING	GO_TISSUE_REMODELING	20/638	178/19276	1.93298e-06	2.15687e-05	1.64095e-05	ADAM8/AXL/BAX/CCR2/CD38/CSF1R/EGFR/GPNMB/IL15/IL7/INPP5D/LIPA/MDK/P2RX7/RAC2/SNX10/TCIRG1/TGM2/TNFAIP3/TNFRSF11B	20
c5.go	GO_REGULATION_OF_VASCULATURE_DEVELOPMENT	GO_REGULATION_OF_VASCULATURE_DEVELOPMENT	35/638	444/19276	2.10419e-06	2.34229e-05	1.78202e-05	ALOX5/ANGPTL3/ANXA1/C3/C3AR1/C5AR1/CCR2/CD40/CTSH/CX3CR1/CXCL10/CXCL13/CXCR4/CYBB/E2F2/FASLG/GPNMB/HK2/HMOX1/HTATIP2/IL10/ITGAX/ITGB2/LRG1/MDK/NFATC2/PML/RUNX1/SEMA4A/SOD2/SPHK1/STAB1/TMIGD2/TNFAIP3/WNT5A	35
c5.go	GO_POSITIVE_REGULATION_OF_PEPTIDYL_TYROSINE_PHOSPHORYLATION	GO_POSITIVE_REGULATION_OF_PEPTIDYL_TYROSINE_PHOSPHORYLATION	21/638	195/19276	2.14651e-06	2.3837e-05	1.81352e-05	ADORA1/ARRB2/CASS4/CD3E/CD4/CD40/CD44/CD74/CSF1R/FCGR1A/ICAM1/IFNG/IL15/IL24/IL34/LILRA5/NCF1/OSM/PTPRC/TNFRSF18/TREM2	21
c5.go	GO_MACROPHAGE_DIFFERENTIATION	GO_MACROPHAGE_DIFFERENTIATION	10/638	47/19276	2.51778e-06	2.78934e-05	2.12213e-05	C1QC/CD4/CEBPA/CSF1/CSF1R/IFNG/IL15/IL34/SPI1/TLR2	10
c5.go	GO_POSITIVE_REGULATION_OF_MYELOID_LEUKOCYTE_DIFFERENTIATION	GO_POSITIVE_REGULATION_OF_MYELOID_LEUKOCYTE_DIFFERENTIATION	11/638	58/19276	2.64955e-06	2.92835e-05	2.22789e-05	CCR1/CD101/CD4/CD74/CSF1/EVI2B/IFNG/IL34/RUNX1/TREM2/TYROBP	11
c5.go	GO_G_PROTEIN_COUPLED_PURINERGIC_NUCLEOTIDE_RECEPTOR_ACTIVITY	GO_G_PROTEIN_COUPLED_PURINERGIC_NUCLEOTIDE_RECEPTOR_ACTIVITY	6/638	14/19276	3.0733e-06	3.35593e-05	2.55319e-05	GPR171/P2RY10/P2RY12/P2RY13/P2RY2/PTAFR	6
c5.go	GO_G_PROTEIN_COUPLED_PURINERGIC_NUCLEOTIDE_RECEPTOR_SIGNALING_PATHWAY	GO_G_PROTEIN_COUPLED_PURINERGIC_NUCLEOTIDE_RECEPTOR_SIGNALING_PATHWAY	6/638	14/19276	3.0733e-06	3.35593e-05	2.55319e-05	GPR171/P2RY10/P2RY12/P2RY13/P2RY2/PTAFR	6
c5.go	GO_RESPONSE_TO_INTERLEUKIN_15	GO_RESPONSE_TO_INTERLEUKIN_15	6/638	14/19276	3.0733e-06	3.35593e-05	2.55319e-05	CD4/IL15/IL15RA/IL2RB/IL2RG/JAK3	6
c5.go	GO_REGULATION_OF_APOPTOTIC_SIGNALING_PATHWAY	GO_REGULATION_OF_APOPTOTIC_SIGNALING_PATHWAY	33/638	413/19276	3.07616e-06	3.35593e-05	2.55319e-05	ARRB2/BAX/BCL2L10/BID/CD44/CD74/CTSH/CX3CR1/CXCL12/E2F1/EYA2/FAS/FASLG/GZMB/HMOX1/ICAM1/IL7/LCK/LGALS3/LGALS9/PLAUR/PLEKHF1/PML/PTPRC/PYCARD/S100A8/S100A9/SOD2/STX4/TMC8/TNFAIP3/TRADD/TRAF2	33
c5.go	GO_NEGATIVE_REGULATION_OF_ADAPTIVE_IMMUNE_RESPONSE	GO_NEGATIVE_REGULATION_OF_ADAPTIVE_IMMUNE_RESPONSE	10/638	48/19276	3.08691e-06	3.35593e-05	2.55319e-05	FCGR2B/FOXP3/HAVCR2/IL20RB/IL7R/JAK3/LILRB1/PTPRC/TBX21/XCL1	10
c5.go	GO_REGULATION_OF_CELL_ADHESION_MEDIATED_BY_INTEGRIN	GO_REGULATION_OF_CELL_ADHESION_MEDIATED_BY_INTEGRIN	10/638	48/19276	3.08691e-06	3.35593e-05	2.55319e-05	ADA/CD3E/CXCL13/FERMT1/FERMT3/LPXN/NCKAP1L/P2RY12/PIK3CG/PLAU	10
c5.go	GO_REGULATION_OF_PHOSPHOLIPASE_C_ACTIVITY	GO_REGULATION_OF_PHOSPHOLIPASE_C_ACTIVITY	10/638	48/19276	3.08691e-06	3.35593e-05	2.55319e-05	C5AR1/CD86/EGFR/GNA15/ITK/P2RY12/PLCB2/PTAFR/RASGRP4/S1PR4	10
c5.go	GO_CYTOLYSIS	GO_CYTOLYSIS	8/638	29/19276	3.19546e-06	3.43382e-05	2.61245e-05	GZMA/GZMB/GZMH/GZMM/LBP/LYZ/MICB/PRF1	8
c5.go	GO_HOMEOSTASIS_OF_NUMBER_OF_CELLS_WITHIN_A_TISSUE	GO_HOMEOSTASIS_OF_NUMBER_OF_CELLS_WITHIN_A_TISSUE	8/638	29/19276	3.19546e-06	3.43382e-05	2.61245e-05	BAX/CCR2/CORO1A/CSF1/IL20RB/IL7/LIPA/P2RX7	8
c5.go	GO_POSITIVE_REGULATION_OF_MACROPHAGE_ACTIVATION	GO_POSITIVE_REGULATION_OF_MACROPHAGE_ACTIVATION	8/638	29/19276	3.19546e-06	3.43382e-05	2.61245e-05	CCL3/CEBPA/HAVCR2/IL10/LBP/TLR6/TREM2/WNT5A	8
c5.go	GO_REGULATION_OF_B_CELL_RECEPTOR_SIGNALING_PATHWAY	GO_REGULATION_OF_B_CELL_RECEPTOR_SIGNALING_PATHWAY	8/638	29/19276	3.19546e-06	3.43382e-05	2.61245e-05	CD22/CD300A/FCGR2B/FCRL3/LPXN/NFAM1/PTPN22/RUNX1	8
c5.go	GO_REGULATION_OF_DEFENSE_RESPONSE_TO_VIRUS_BY_VIRUS	GO_REGULATION_OF_DEFENSE_RESPONSE_TO_VIRUS_BY_VIRUS	8/638	29/19276	3.19546e-06	3.43382e-05	2.61245e-05	B2M/CD247/CD28/CD4/CD8B/DOCK2/HCK/LCK	8
c5.go	GO_COMPLEMENT_BINDING	GO_COMPLEMENT_BINDING	7/638	21/19276	3.2659e-06	3.4774e-05	2.6456e-05	C4A/C4B/C5AR1/CFB/ITGAM/ITGB2/VSIG4	7
c5.go	GO_IMMUNOGLOBULIN_SECRETION	GO_IMMUNOGLOBULIN_SECRETION	7/638	21/19276	3.2659e-06	3.4774e-05	2.6456e-05	CD22/CD40/CD40LG/POU2F2/STX4/TNFSF13B/TRAF2	7
c5.go	GO_NUCLEOTIDE_RECEPTOR_ACTIVITY	GO_NUCLEOTIDE_RECEPTOR_ACTIVITY	7/638	21/19276	3.2659e-06	3.4774e-05	2.6456e-05	GPR171/P2RX7/P2RY10/P2RY12/P2RY13/P2RY2/PTAFR	7
c5.go	GO_POSITIVE_REGULATION_OF_LYMPHOCYTE_CHEMOTAXIS	GO_POSITIVE_REGULATION_OF_LYMPHOCYTE_CHEMOTAXIS	7/638	21/19276	3.2659e-06	3.4774e-05	2.6456e-05	CCL3/CCR2/CXCL13/TNFSF14/WNT5A/XCL1/XCL2	7
c5.go	GO_SEQUESTERING_OF_CALCIUM_ION	GO_SEQUESTERING_OF_CALCIUM_ION	16/638	124/19276	3.39183e-06	3.60324e-05	2.74134e-05	BAX/CCL3/CCR5/CCR7/CORO1A/CXCL10/CXCL11/CXCL9/CYBA/FASLG/LCK/P2RX7/PTPRC/TRPM2/XCL1/XCR1	16
c5.go	GO_POSITIVE_REGULATION_OF_NEURON_DEATH	GO_POSITIVE_REGULATION_OF_NEURON_DEATH	14/638	97/19276	3.6451e-06	3.86347e-05	2.93933e-05	ADORA1/BAX/C1QA/CCL3/CDK5R1/CTSZ/FASLG/FCGR2B/IFNG/ITGAM/ITGB2/TLR6/TYROBP/WNT5A	14
c5.go	GO_REACTIVE_OXYGEN_SPECIES_METABOLIC_PROCESS	GO_REACTIVE_OXYGEN_SPECIES_METABOLIC_PROCESS	26/638	288/19276	3.93843e-06	4.16489e-05	3.16864e-05	AIF1/ALOX5/CLEC7A/CX3CR1/CYBA/CYBB/EGFR/GCH1/HK2/ICAM1/IFNG/IL10/ITGAM/ITGB2/NCF1/NCF2/NCF4/P2RX7/PRDX4/RAC2/SIRPA/SOD2/TLR2/TLR6/TYROBP/VAV1	26
c5.go	GO_COMPLEMENT_ACTIVATION	GO_COMPLEMENT_ACTIVATION	19/638	171/19276	4.10267e-06	4.32873e-05	3.2933e-05	C1QA/C1QB/C1QC/C1R/C1S/C2/C3/C3AR1/C4A/C4B/C5AR1/CD5L/CFB/CFD/CFP/FCN1/IGLL5/PROS1/VSIG4	19
c5.go	GO_POSITIVE_REGULATION_OF_CD4_POSITIVE_ALPHA_BETA_T_CELL_DIFFERENTIATION	GO_POSITIVE_REGULATION_OF_CD4_POSITIVE_ALPHA_BETA_T_CELL_DIFFERENTIATION	8/638	30/19276	4.23172e-06	4.44474e-05	3.38156e-05	ANXA1/CD86/FOXP3/IFNG/IL12RB1/LGALS9/NCKAP1L/NLRP3	8
c5.go	GO_REGULATION_OF_SYNCYTIUM_FORMATION_BY_PLASMA_MEMBRANE_FUSION	GO_REGULATION_OF_SYNCYTIUM_FORMATION_BY_PLASMA_MEMBRANE_FUSION	8/638	30/19276	4.23172e-06	4.44474e-05	3.38156e-05	CD53/CXCL10/CXCL9/GDF15/NFATC2/TNFSF14/TREM2/TYROBP	8
c5.go	GO_INTRINSIC_APOPTOTIC_SIGNALING_PATHWAY	GO_INTRINSIC_APOPTOTIC_SIGNALING_PATHWAY	26/638	290/19276	4.46818e-06	4.68253e-05	3.56247e-05	BAX/BCL2A1/BCL2L10/BID/BRCA2/CASP4/CD44/CD74/CHEK2/CRIP1/CXCL12/E2F1/E2F2/HMOX1/IFI16/LCK/LGALS12/PLAUR/PLEKHF1/PML/PYCARD/S100A8/S100A9/SOD2/TNFRSF1B/TRAF2	26
c5.go	GO_INTERFERON_BETA_PRODUCTION	GO_INTERFERON_BETA_PRODUCTION	10/638	50/19276	4.56743e-06	4.76508e-05	3.62527e-05	IRF1/IRF7/LILRB1/NLRC3/PYCARD/RELB/SIRPA/TLR2/TLR7/TLR8	10
c5.go	GO_POSITIVE_REGULATION_OF_T_CELL_MEDIATED_IMMUNITY	GO_POSITIVE_REGULATION_OF_T_CELL_MEDIATED_IMMUNITY	10/638	50/19276	4.56743e-06	4.76508e-05	3.62527e-05	B2M/FOXP3/GATA3/IL12RB1/IL18R1/NLRP3/P2RX7/PTPRC/TRAF2/XCL1	10
c5.go	GO_REGULATION_OF_VIRAL_LIFE_CYCLE	GO_REGULATION_OF_VIRAL_LIFE_CYCLE	18/638	157/19276	4.69626e-06	4.88853e-05	3.71919e-05	APOBEC3G/BST2/CD28/CD4/CD74/FCN1/IFI16/IFI27/ISG15/ISG20/LAMP3/LGALS9/OAS1/OASL/PML/TOP2A/TRIM14/TRIM22	18
c5.go	GO_POSITIVE_REGULATION_OF_B_CELL_MEDIATED_IMMUNITY	GO_POSITIVE_REGULATION_OF_B_CELL_MEDIATED_IMMUNITY	9/638	40/19276	4.91429e-06	5.08138e-05	3.86591e-05	BTK/C3/CD28/CD40/FCER1G/LTA/PTPRC/TBX21/XCL1	9
c5.go	GO_REGULATION_OF_DEFENSE_RESPONSE_TO_VIRUS_BY_HOST	GO_REGULATION_OF_DEFENSE_RESPONSE_TO_VIRUS_BY_HOST	9/638	40/19276	4.91429e-06	5.08138e-05	3.86591e-05	AIM2/APOBEC3G/IL12RB1/IL15/LILRB1/MICB/PTPN22/PYCARD/TNFAIP3	9
c5.go	GO_TOLL_LIKE_RECEPTOR_4_SIGNALING_PATHWAY	GO_TOLL_LIKE_RECEPTOR_4_SIGNALING_PATHWAY	9/638	40/19276	4.91429e-06	5.08138e-05	3.86591e-05	CD14/ITGAM/ITGB2/LBP/LILRA2/LY96/NR1H3/PTPN22/TNFAIP3	9
c5.go	GO_MACROPHAGE_ACTIVATION_INVOLVED_IN_IMMUNE_RESPONSE	GO_MACROPHAGE_ACTIVATION_INVOLVED_IN_IMMUNE_RESPONSE	6/638	15/19276	4.97883e-06	5.13669e-05	3.90799e-05	HAVCR2/IFNG/LBP/SBNO2/TREM2/TYROBP	6
c5.go	GO_G_PROTEIN_COUPLED_RECEPTOR_BINDING	GO_G_PROTEIN_COUPLED_RECEPTOR_BINDING	26/638	292/19276	5.06236e-06	5.21132e-05	3.96477e-05	ADORA1/ARRB2/C3/CCL20/CCL22/CCL3/CCR2/CCRL2/CKLF/CXCL1/CXCL10/CXCL11/CXCL12/CXCL13/CXCL5/CXCL6/CXCL9/DEFB1/FCN1/FPR1/GNA15/MARCO/WNT10A/WNT5A/XCL1/XCL2	26
c5.go	GO_REGULATION_OF_GLIOGENESIS	GO_REGULATION_OF_GLIOGENESIS	16/638	128/19276	5.15516e-06	5.29513e-05	4.02854e-05	CCL3/CCR2/CSF1/CX3CR1/CXCR4/DUSP10/E2F1/GPR183/IL34/LTA/MDK/P2RY12/SERPINE2/TLR2/TNFRSF1B/TREM2	16
c5.go	GO_SUPEROXIDE_METABOLIC_PROCESS	GO_SUPEROXIDE_METABOLIC_PROCESS	12/638	74/19276	5.23675e-06	5.36438e-05	4.08122e-05	CLEC7A/CYBA/CYBB/EGFR/GCH1/ITGAM/ITGB2/NCF1/NCF2/NCF4/SOD2/TYROBP	12
c5.go	GO_POSITIVE_REGULATION_OF_PHOSPHOLIPASE_ACTIVITY	GO_POSITIVE_REGULATION_OF_PHOSPHOLIPASE_ACTIVITY	11/638	62/19276	5.24564e-06	5.36438e-05	4.08122e-05	C5AR1/CD86/EGFR/GNA15/ITK/P2RY12/PLA2G1B/PLCB2/PTAFR/RASGRP4/S1PR4	11
c5.go	GO_NEGATIVE_REGULATION_OF_CD4_POSITIVE_ALPHA_BETA_T_CELL_ACTIVATION	GO_NEGATIVE_REGULATION_OF_CD4_POSITIVE_ALPHA_BETA_T_CELL_ACTIVATION	8/638	31/19276	5.53912e-06	5.62741e-05	4.28133e-05	ANXA1/FOXP3/JAK3/LGALS9/RUNX1/RUNX3/TBX21/XCL1	8
c5.go	GO_POSITIVE_REGULATION_OF_ACUTE_INFLAMMATORY_RESPONSE	GO_POSITIVE_REGULATION_OF_ACUTE_INFLAMMATORY_RESPONSE	8/638	31/19276	5.53912e-06	5.62741e-05	4.28133e-05	ADAM8/BTK/C3/CCR7/FCER1G/OSM/OSMR/PIK3CG	8
c5.go	GO_T_HELPER_17_TYPE_IMMUNE_RESPONSE	GO_T_HELPER_17_TYPE_IMMUNE_RESPONSE	8/638	31/19276	5.53912e-06	5.62741e-05	4.28133e-05	BATF/FOXP3/IL12RB1/IRF4/NLRP3/PRKCQ/SLAMF6/TBX21	8
c5.go	GO_POSITIVE_REGULATION_OF_MYELOID_CELL_DIFFERENTIATION	GO_POSITIVE_REGULATION_OF_MYELOID_CELL_DIFFERENTIATION	14/638	101/19276	5.92061e-06	6.00187e-05	4.56622e-05	CCR1/CD101/CD4/CD74/CSF1/EVI2B/IFNG/IL34/INPP5D/ISG15/NCKAP1L/RUNX1/TREM2/TYROBP	14
c5.go	GO_ANTIMICROBIAL_HUMORAL_IMMUNE_RESPONSE_MEDIATED_BY_ANTIMICROBIAL_PEPTIDE	GO_ANTIMICROBIAL_HUMORAL_IMMUNE_RESPONSE_MEDIATED_BY_ANTIMICROBIAL_PEPTIDE	12/638	75/19276	6.04909e-06	6.11879e-05	4.65517e-05	CXCL1/CXCL10/CXCL11/CXCL13/CXCL5/CXCL6/CXCL9/DEFB1/PLA2G1B/RNASE6/S100A12/S100A9	12
c5.go	GO_NEGATIVE_REGULATION_OF_INTERLEUKIN_10_PRODUCTION	GO_NEGATIVE_REGULATION_OF_INTERLEUKIN_10_PRODUCTION	7/638	23/19276	6.49911e-06	6.54553e-05	4.97984e-05	FCGR2B/FOXP3/IDO1/JAK3/LILRB1/PDCD1LG2/TYROBP	7
c5.go	GO_POSITIVE_REGULATION_OF_LEUKOCYTE_ADHESION_TO_VASCULAR_ENDOTHELIAL_CELL	GO_POSITIVE_REGULATION_OF_LEUKOCYTE_ADHESION_TO_VASCULAR_ENDOTHELIAL_CELL	7/638	23/19276	6.49911e-06	6.54553e-05	4.97984e-05	ALOX5/CCR2/ICAM1/ITGA4/ITGB2/MDK/PTAFR	7
c5.go	GO_INNATE_IMMUNE_RESPONSE_ACTIVATING_SIGNAL_TRANSDUCTION	GO_INNATE_IMMUNE_RESPONSE_ACTIVATING_SIGNAL_TRANSDUCTION	15/638	116/19276	6.64708e-06	6.6801e-05	5.08221e-05	CARD11/CARD9/CLEC4A/CLEC4E/FCER1G/FCN1/HCK/ICAM3/LILRA2/MUC13/MUC3A/PSMB10/PSMB8/PSMB9/RELB	15
c5.go	GO_POSITIVE_REGULATION_OF_LIPASE_ACTIVITY	GO_POSITIVE_REGULATION_OF_LIPASE_ACTIVITY	12/638	76/19276	6.97001e-06	6.98954e-05	5.31764e-05	C5AR1/CD86/EGFR/GNA15/ITK/NR1H3/P2RY12/PLA2G1B/PLCB2/PTAFR/RASGRP4/S1PR4	12
c5.go	GO_PEPTIDASE_REGULATOR_ACTIVITY	GO_PEPTIDASE_REGULATOR_ACTIVITY	22/638	227/19276	7.02316e-06	7.02769e-05	5.34666e-05	BIRC3/BIRC5/BST2/C3/C4A/C4B/CARD16/CASP1/CD109/CD27/CST7/CSTA/CTSH/NLRC4/PROS1/PYCARD/SERPINA1/SERPINA5/SERPINB9/SERPINE2/TNFAIP8/TNFSF14	22
c5.go	GO_REGULATION_OF_REGULATED_SECRETORY_PATHWAY	GO_REGULATION_OF_REGULATED_SECRETORY_PATHWAY	18/638	162/19276	7.31576e-06	7.30477e-05	5.55747e-05	APBA2/CCR2/CD300A/CD84/CPLX1/FCER1G/FCGR2B/FGR/HMOX1/ITGAM/ITGB2/LGALS9/NCS1/PRAM1/PTAFR/RAC2/STX4/UNC13D	18
c5.go	GO_CYTOSOLIC_CALCIUM_ION_TRANSPORT	GO_CYTOSOLIC_CALCIUM_ION_TRANSPORT	19/638	178/19276	7.39601e-06	7.36908e-05	5.60639e-05	BAX/CCL3/CCR5/CCR7/CD4/CORO1A/CXCL10/CXCL11/CXCL9/CYBA/FASLG/LCK/P2RX7/PLA2G1B/PML/PTPRC/TRPM2/XCL1/XCR1	19
c5.go	GO_ENTRY_INTO_HOST	GO_ENTRY_INTO_HOST	17/638	147/19276	7.64038e-06	7.5963e-05	5.77926e-05	AXL/CCR5/CD4/CD74/CD86/CLEC5A/CXCR4/EGFR/FCN1/ICAM1/ITGB6/LGALS9/SELPLG/SIGLEC1/SLAMF1/TRIM14/TRIM22	17
c5.go	GO_CARD_DOMAIN_BINDING	GO_CARD_DOMAIN_BINDING	6/638	16/19276	7.74333e-06	7.64962e-05	5.81983e-05	CARD11/CARD16/CARD9/CASP1/CASP4/NOD2	6
c5.go	GO_INFLAMMASOME_COMPLEX	GO_INFLAMMASOME_COMPLEX	6/638	16/19276	7.74333e-06	7.64962e-05	5.81983e-05	AIM2/CASP1/CASP4/NLRC4/NLRP3/PYCARD	6
c5.go	GO_T_HELPER_CELL_LINEAGE_COMMITMENT	GO_T_HELPER_CELL_LINEAGE_COMMITMENT	6/638	16/19276	7.74333e-06	7.64962e-05	5.81983e-05	BATF/IL12RB1/IRF4/SLAMF6/SPN/TBX21	6
c5.go	GO_SOMATIC_DIVERSIFICATION_OF_IMMUNE_RECEPTORS	GO_SOMATIC_DIVERSIFICATION_OF_IMMUNE_RECEPTORS	12/638	77/19276	8.01168e-06	7.89795e-05	6.00876e-05	BATF/BCL11B/CD28/CD40/CD40LG/EXO1/FOXP3/IL10/PTPRC/SAMHD1/TBX21/TCF7	12
c5.go	GO_REGULATION_OF_CHRONIC_INFLAMMATORY_RESPONSE	GO_REGULATION_OF_CHRONIC_INFLAMMATORY_RESPONSE	5/638	10/19276	8.58316e-06	8.42562e-05	6.41021e-05	FOXP3/IDO1/IL10/LTA/TNFAIP3	5
c5.go	GO_REGULATION_OF_T_CELL_TOLERANCE_INDUCTION	GO_REGULATION_OF_T_CELL_TOLERANCE_INDUCTION	5/638	10/19276	8.58316e-06	8.42562e-05	6.41021e-05	CD3E/FOXP3/IDO1/IL2RA/LILRB2	5
c5.go	GO_POSITIVE_REGULATION_OF_NATURAL_KILLER_CELL_MEDIATED_CYTOTOXICITY	GO_POSITIVE_REGULATION_OF_NATURAL_KILLER_CELL_MEDIATED_CYTOTOXICITY	7/638	24/19276	8.91417e-06	8.73213e-05	6.6434e-05	CADM1/CRTAM/LAG3/NCR3/SH2D1A/SLAMF6/VAV1	7
c5.go	GO_BONE_REMODELING	GO_BONE_REMODELING	13/638	91/19276	9.06462e-06	8.86085e-05	6.74133e-05	ADAM8/CD38/CSF1R/EGFR/IL7/INPP5D/MDK/P2RX7/RAC2/SNX10/TCIRG1/TNFAIP3/TNFRSF11B	13
c5.go	GO_REGULATION_OF_MAST_CELL_ACTIVATION_INVOLVED_IN_IMMUNE_RESPONSE	GO_REGULATION_OF_MAST_CELL_ACTIVATION_INVOLVED_IN_IMMUNE_RESPONSE	8/638	33/19276	9.19494e-06	8.9694e-05	6.82391e-05	CD300A/CD84/FCER1G/FGR/HMOX1/LGALS9/RAC2/UNC13D	8
c5.go	GO_CYSTEINE_TYPE_ENDOPEPTIDASE_REGULATOR_ACTIVITY_INVOLVED_IN_APOPTOTIC_PROCESS	GO_CYSTEINE_TYPE_ENDOPEPTIDASE_REGULATOR_ACTIVITY_INVOLVED_IN_APOPTOTIC_PROCESS	9/638	43/19276	9.27516e-06	9.02873e-05	6.86905e-05	BIRC3/BIRC5/CASP1/CD27/CTSH/PYCARD/SERPINB9/TNFAIP8/TNFSF14	9
c5.go	GO_NEGATIVE_REGULATION_OF_INTERLEUKIN_6_PRODUCTION	GO_NEGATIVE_REGULATION_OF_INTERLEUKIN_6_PRODUCTION	11/638	66/19276	9.83253e-06	9.55131e-05	7.26663e-05	ARRB2/CD200R1/FOXP3/HAVCR2/IL10/NCKAP1L/NLRC3/PTPN22/SIRPA/SLAMF1/TNFAIP3	11
c5.go	GO_REGULATION_OF_SYMBIOTIC_PROCESS	GO_REGULATION_OF_SYMBIOTIC_PROCESS	22/638	232/19276	9.94984e-06	9.64512e-05	7.338e-05	APOBEC3G/BST2/CCL3/CD28/CD4/CD74/CSF1R/CXCL6/CXCR4/FCN1/IFI16/IFI27/ISG15/ISG20/LAMP3/LGALS9/OAS1/OASL/PML/TOP2A/TRIM14/TRIM22	22
c5.go	GO_MAINTENANCE_OF_LOCATION_IN_CELL	GO_MAINTENANCE_OF_LOCATION_IN_CELL	21/638	216/19276	1.07621e-05	0.000104109	7.92058e-05	BAX/CCL3/CCR5/CCR7/CD4/CORO1A/CXCL10/CXCL11/CXCL9/CYBA/FASLG/HK2/LCK/P2RX7/PML/PTPRC/S100A8/S100A9/TRPM2/XCL1/XCR1	21
c5.go	GO_REGULATION_OF_MAP_KINASE_ACTIVITY	GO_REGULATION_OF_MAP_KINASE_ACTIVITY	28/638	342/19276	1.09159e-05	0.000105376	8.01704e-05	ADAM8/ADORA1/C5AR1/CD300A/CD40/CD40LG/CD74/CXCR4/DUSP10/DUSP4/EGFR/FGD2/FPR1/GDF15/IL34/LAX1/MAP3K14/MAP4K1/NOD2/P2RX7/PIK3CG/PLA2G1B/PTPN22/PTPRC/S100A12/TLR6/TRAF2/WNT5A	28
c5.go	GO_INTERLEUKIN_17_PRODUCTION	GO_INTERLEUKIN_17_PRODUCTION	9/638	44/19276	1.13209e-05	0.000108835	8.28017e-05	FOXP3/IFNG/IL15/NCKAP1L/NOD2/OSM/PRKCQ/SLAMF6/SPHK1	9
c5.go	GO_REGULATION_OF_MAST_CELL_ACTIVATION	GO_REGULATION_OF_MAST_CELL_ACTIVATION	9/638	44/19276	1.13209e-05	0.000108835	8.28017e-05	CD300A/CD300LF/CD84/FCER1G/FGR/HMOX1/LGALS9/RAC2/UNC13D	9
c5.go	GO_REGULATION_OF_OSTEOCLAST_DIFFERENTIATION	GO_REGULATION_OF_OSTEOCLAST_DIFFERENTIATION	11/638	67/19276	1.14167e-05	0.00010953	8.33302e-05	CCL3/CCR1/CSF1/FSTL3/IFNG/INPP5D/LILRB1/LILRB3/LILRB4/TREM2/TYROBP	11
c5.go	GO_NEGATIVE_REGULATION_OF_CYSTEINE_TYPE_ENDOPEPTIDASE_ACTIVITY	GO_NEGATIVE_REGULATION_OF_CYSTEINE_TYPE_ENDOPEPTIDASE_ACTIVITY	13/638	93/19276	1.15511e-05	0.000110591	8.41377e-05	ARRB2/BIRC3/BIRC5/CARD16/CD27/CD44/CST7/IFI16/LAMP3/PLAUR/SERPINB9/TNFAIP8/TNFSF14	13
c5.go	GO_NEGATIVE_REGULATION_OF_NATURAL_KILLER_CELL_MEDIATED_IMMUNITY	GO_NEGATIVE_REGULATION_OF_NATURAL_KILLER_CELL_MEDIATED_IMMUNITY	6/638	17/19276	1.16325e-05	0.000110914	8.43831e-05	ARRB2/CD96/HAVCR2/LGALS9/LILRB1/SERPINB9	6
c5.go	GO_NLRP3_INFLAMMASOME_COMPLEX_ASSEMBLY	GO_NLRP3_INFLAMMASOME_COMPLEX_ASSEMBLY	6/638	17/19276	1.16325e-05	0.000110914	8.43831e-05	AIM2/GBP5/MEFV/NLRC3/NLRP3/TLR6	6
c5.go	GO_POSITIVE_REGULATION_OF_ANTIGEN_RECEPTOR_MEDIATED_SIGNALING_PATHWAY	GO_POSITIVE_REGULATION_OF_ANTIGEN_RECEPTOR_MEDIATED_SIGNALING_PATHWAY	7/638	25/19276	1.20287e-05	0.000113991	8.67243e-05	ADA/CARD11/CCR7/LCK/NFAM1/PTPRC/TRAT1	7
c5.go	GO_POSITIVE_REGULATION_OF_MONONUCLEAR_CELL_MIGRATION	GO_POSITIVE_REGULATION_OF_MONONUCLEAR_CELL_MIGRATION	7/638	25/19276	1.20287e-05	0.000113991	8.67243e-05	AIF1/CCR1/CCR2/CXCL10/CXCL12/LGALS3/PLA2G7	7
c5.go	GO_POSITIVE_REGULATION_OF_TUMOR_NECROSIS_FACTOR_BIOSYNTHETIC_PROCESS	GO_POSITIVE_REGULATION_OF_TUMOR_NECROSIS_FACTOR_BIOSYNTHETIC_PROCESS	7/638	25/19276	1.20287e-05	0.000113991	8.67243e-05	CCR2/CLEC7A/CYBB/IFNG/LBP/SPN/TYROBP	7
c5.go	GO_POSITIVE_REGULATION_OF_VASCULATURE_DEVELOPMENT	GO_POSITIVE_REGULATION_OF_VASCULATURE_DEVELOPMENT	22/638	235/19276	1.21966e-05	0.000115347	8.77559e-05	ANGPTL3/ANXA1/C3/C3AR1/C5AR1/CD40/CTSH/CX3CR1/CXCR4/CYBB/HK2/HMOX1/IL10/ITGAX/ITGB2/LRG1/MDK/RUNX1/SOD2/SPHK1/TMIGD2/WNT5A	22
c5.go	GO_POSITIVE_REGULATION_OF_CALCIUM_ION_TRANSPORT	GO_POSITIVE_REGULATION_OF_CALCIUM_ION_TRANSPORT	15/638	122/19276	1.23829e-05	0.000116717	8.8798e-05	ARRB2/BAX/CCL3/CCR1/CD4/CXCL10/CXCL11/CXCL12/CXCL9/LGALS3/LILRA2/LILRA5/P2RX7/PLA2G1B/XCL1	15
c5.go	GO_GLIOGENESIS	GO_GLIOGENESIS	26/638	307/19276	1.23927e-05	0.000116717	8.8798e-05	ANXA1/C1QA/C5AR1/CCL3/CCR2/CDK5R1/CDKN2C/CSF1/CSF1R/CX3CR1/CXCR4/DUSP10/E2F1/EGFR/GPR183/IFNG/IL34/LTA/MDK/P2RY12/S100A8/S100A9/SERPINE2/TLR2/TNFRSF1B/TREM2	26
c5.go	GO_ANTIMICROBIAL_HUMORAL_RESPONSE	GO_ANTIMICROBIAL_HUMORAL_RESPONSE	16/638	137/19276	1.24167e-05	0.000116717	8.8798e-05	CXCL1/CXCL10/CXCL11/CXCL13/CXCL5/CXCL6/CXCL9/DEFB1/LYZ/PLA2G1B/RNASE6/S100A12/S100A8/S100A9/SLC11A1/SPON2	16
c5.go	GO_MOVEMENT_IN_HOST_ENVIRONMENT	GO_MOVEMENT_IN_HOST_ENVIRONMENT	18/638	169/19276	1.3181e-05	0.000123652	9.40743e-05	AXL/CCR5/CD4/CD74/CD86/CLEC5A/CXCR4/EGFR/FCN1/ICAM1/ITGB6/LGALS9/PML/SELPLG/SIGLEC1/SLAMF1/TRIM14/TRIM22	18
c5.go	GO_RUFFLE_ORGANIZATION	GO_RUFFLE_ORGANIZATION	10/638	56/19276	1.32417e-05	0.000123971	9.43171e-05	AIF1/CCR7/CORO1C/CSF1R/ICAM1/P2RY12/PLEK/RHOG/SNX10/TCIRG1	10
c5.go	GO_REGULATION_OF_T_CELL_MEDIATED_CYTOTOXICITY	GO_REGULATION_OF_T_CELL_MEDIATED_CYTOTOXICITY	8/638	35/19276	1.47019e-05	0.000137365	0.000104507	B2M/FCGR2B/IL12RB1/IL7R/LILRB1/P2RX7/PTPRC/XCL1	8
c5.go	GO_DENDRITIC_CELL_APOPTOTIC_PROCESS	GO_DENDRITIC_CELL_APOPTOTIC_PROCESS	5/638	11/19276	1.53067e-05	0.00014216	0.000108155	AXL/CCR7/CXCL12/LGALS9/LILRB1	5
c5.go	GO_RAGE_RECEPTOR_BINDING	GO_RAGE_RECEPTOR_BINDING	5/638	11/19276	1.53067e-05	0.00014216	0.000108155	FPR1/S100A12/S100A8/S100A9/S100P	5
c5.go	GO_REGULATION_OF_GAMMA_DELTA_T_CELL_ACTIVATION	GO_REGULATION_OF_GAMMA_DELTA_T_CELL_ACTIVATION	5/638	11/19276	1.53067e-05	0.00014216	0.000108155	LILRB1/NCKAP1L/NOD2/PTPRC/TCF7	5
c5.go	GO_REGULATION_OF_MONOCYTE_CHEMOTAXIS	GO_REGULATION_OF_MONOCYTE_CHEMOTAXIS	7/638	26/19276	1.59925e-05	0.000148233	0.000112775	AIF1/CCR1/CCR2/CXCL10/CXCL12/PLA2G7/SLAMF8	7
c5.go	GO_CALCIUM_ION_TRANSMEMBRANE_IMPORT_INTO_CYTOSOL	GO_CALCIUM_ION_TRANSMEMBRANE_IMPORT_INTO_CYTOSOL	16/638	140/19276	1.63514e-05	0.000151258	0.000115077	BAX/CCL3/CCR5/CCR7/CORO1A/CXCL10/CXCL11/CXCL9/CYBA/FASLG/LCK/P2RX7/PTPRC/TRPM2/XCL1/XCR1	16
c5.go	GO_CCR_CHEMOKINE_RECEPTOR_BINDING	GO_CCR_CHEMOKINE_RECEPTOR_BINDING	9/638	46/19276	1.65848e-05	0.00015281	0.000116258	CCL20/CCL22/CCL3/CCR2/CCRL2/CXCL13/DEFB1/XCL1/XCL2	9
c5.go	GO_NEGATIVE_REGULATION_OF_INTERLEUKIN_1_PRODUCTION	GO_NEGATIVE_REGULATION_OF_INTERLEUKIN_1_PRODUCTION	9/638	46/19276	1.65848e-05	0.00015281	0.000116258	ARRB2/CARD16/CD33/CX3CR1/IL10/MEFV/NLRP3/TNFAIP3/TREM2	9
c5.go	GO_POSITIVE_REGULATION_OF_INTERLEUKIN_17_PRODUCTION	GO_POSITIVE_REGULATION_OF_INTERLEUKIN_17_PRODUCTION	6/638	18/19276	1.69613e-05	0.00015597	0.000118662	IL15/NOD2/OSM/PRKCQ/SLAMF6/SPHK1	6
c5.go	GO_REGULATION_OF_T_HELPER_CELL_DIFFERENTIATION	GO_REGULATION_OF_T_HELPER_CELL_DIFFERENTIATION	8/638	36/19276	1.83583e-05	0.000168483	0.000128182	ANXA1/CD86/FOXP3/IL12RB1/IRF4/JAK3/NLRP3/TBX21	8
[truncated: 2,845 more rows]

## Sheet: Supplement Table6
Supplement Table 6. GSVA of between high CD8+ T cell- infiltration and low CD8+ T cell- infiltration groups.
id	logFC	AveExpr	t	P.Value	adj.P.Val	B
[truncated: 185 more rows]

## Sheet: Supplement Table7
Supplement Table 7. Cox regression and Kaplan-Meier analysis of brown module.
[truncated: 85 more rows]

[truncated: 10 more sheets: Supplement Table8, Supplement Table9, Supplement Table10, Supplement Table11, Supplement Table12, Supplement Table13, Supplement Table14, Supplement Table15, Supplement Table16, Supplement Table17]
